# Supplementary material for: The rise of army ants and their relatives: diversification of specialized predatory doryline ants
Source: BMC Evol Biol. 2014 May 1;14:93. doi: 10.1186/1471-2148-14-93 (PMC4021219; doi:10.1186/1471-2148-14-93)
Supplement: Additional file 1 — Table of support values for select groups under different analytical treatments. [file 1471-2148-14-93-S1.xlsx]

## Sheet: Treatments
	83 (all) taxa ACTG MB/ML	83 (all) taxa all RY MB/ML	83 (all) taxa partial RY MB/ML	83 (all) taxa pos3 excl. MB/ML	83 (all) taxa codon model ML	79 taxa ACTG MB/ML	79 taxa all RY MB/ML	79 taxa partial RY MB/ML	79 taxa pos3 excl. MB/ML	79 taxa codon model ML	73 taxa Ingroup only ACTG MB	73 taxa Ingroup only all RY MB	69 taxa Ingroup only ACTG MB	69 taxa Ingroup only all RY MB	68 taxa no army ants MB
dorylomorphs	100/100	100/100	100/100	100/100	100	100/100	100/100	100/100	100/100	100	NA	NA	NA	NA	100
army ants	99/54	95/19	87/26	0/21	71	98/55	96/24	93/29	0/27	77	92	70	88	92	NA
NW army ants	100/48	100/100	100/100	100/100	100	100/100	100/100	100/100	100/100	100	100	100	100	100	NA
OW army ants	59/99	84/35	66/35	0/0	59	52/49	91/40	86/41	74/0	61	0	65	67	80	NA
Leptanilloidinae	100/100	100/100	100/100	100/100	100	100/100	100/100	100/100	100/100	100	100	100	100	100	100
Cerapachys s.s.	100/100	100/100	100/100	100/100	100	100/100	100/100	100/100	100/100	100	100	100	100	100	100
Chrysapace	100/100	100/100	100/100	100/100	100	100/100	100/100	100/100	100/100	100	100	100	100	100	100
Lioponera	100/100	100/100	100/100	100/100	100	100/100	100/100	100/100	100/100	100	100	100	100	100	100
wroughtoni gp.	100/100	100/99	100/100	100/100	100	100/100	100/99	100/100	100/100	100	100	100	100	100	100
lividus gp.	100/100	100/100	100/100	100/100	100	100/100	100/100	100/100	100/100	100	100	100	100	100	100
Parasyscia	100/100	100/100	100/100	100/100	100	100/100	100/100	100/100	100/100	100	100	100	100	100	100
Syscia	100/100	100/100	100/100	100/100	100	100/100	100/100	100/100	100/100	100	100	100	100	100	100
Ooceraea	100/100	100/100	100/100	100/100	100	100/100	100/100	100/100	100/100	100	100	100	100	100	100
Syscia + Ooceraea	100/100	100/97	100/100	100/100	100	100/100	100/98	100/100	100/100	100	100	100	100	100	100
Yunodorylus	100/100	100/100	100/100	100/100	100	100/100	100/100	100/100	100/100	100	100	100	100	100	100
Simopone s.s.	100/100	100/100	100/100	100/100	100	100/100	100/100	100/100	100/100	100	100	100	100	100	100
Eusphinctus	100/100	100/100	100/100	100/100	100	100/100	100/100	100/100	100/100	100	100	100	100	100	100
Acanthostichus (incl. C. davisi)	100/100	100/100	100/100	100/100	100	100/100	100/100	100/100	100/100	100	100	100	100	100	100
Cylindromyrmex	100/100	100/100	100/100	100/100	100	100/100	100/100	100/100	100/100	100	100	100	100	100	100
Acanthostichus + Cylindromyrmex	100/100	100/98	100/100	100/100	100	100/100	100/99	100/100	100/100	100	100	100	100	100	100
(Syscia + Ooceraea) + wroughtoni gp.	92/35	0/0	0/26	0/19	0	64/37	0/0	50/23	46/0	0	84	0	52	0	65
Eusphinctus + Parasyscia	100/99	100/98	100/97	100/97	100	100/99	100/97	100/97	100/96	100	100	100	100	100	100
(Eusphinctus + Parasyscia) + lividus gp.	100/100	100/100	100/100	100/100	99	100/100	100/100	100/100	100/100	100	100	100	100	100	100
((Eusphinctus + Parasyscia) + lividus gp.) + Lioponera	100/77	97/31	100/85	0/86	67	100/82	92/40	100/87	0/92	86	100	96	100	99	100
Chrysapace + army ants	57/49	0/0	0/0	0/0	72	90/50	0/0	0/0	0/0	70	96	0	100	0	NA
Simopone s.s. + army ants	0/0	88/0	0/9	0/0	0	0/0	0/13	65/16	0/27	0	0	43	0	70	NA
Chrysapace + Yunodorylus	0/0	70/0	84/39	68/67	0	0/0	86/22	98/47	86/71	0	0	38	0	80	98
(Chrysapace + Yunodorylus) + wroughtoni	0/0	70/0	0/0	37/0	0	0/0	91/8	0/0	0/23	0	0	35	0	85	0
(Acanthostichus + Cylindromyrmex) + Leptanilloidinae	50/17	56/23	0/0	81/0	0	88/27	98/36	97/33	100/39	40	0	55	93	97	64
Yuno + Chrysapace + army ants	49/0	0/0	0/0	0/0	0	66/0	0/0	0/0	0/0	0	49	0	79	0	NA
Cerapachys s.s. + Yuno + Chrysapace + army ants	48/7	0/0	0/0	0/0	0	85/14	0/0	0/0	0/0	0	55	0	98	0	NA
<50: the clade is the most compatible of all alternatives, i.e., it appears on the MJ rule "include all compatible groups" tree
0: the clade doses not appear on the tree, i.e., it must be contradicted by a more compatible clade
