# Supplementary material for: The rise of army ants and their relatives: diversification of specialized predatory doryline ants
Source: BMC Evol Biol. 2014 May 1;14:93. doi: 10.1186/1471-2148-14-93 (PMC4021219; doi:10.1186/1471-2148-14-93)
Supplement: Additional file 3 — Taxa included in the study with GenBank accession numbers and specimen voucher information. Detailed collection data for each species is available by searching for the specimen code on AntWeb (http://www.antweb.org). [file 1471-2148-14-93-S3.xlsx]

## Sheet: Dorylinae taxa
Genus	Species	Voucher specimen code	GenBank 18S	GenBank 28S	GenBank wg	GenBank AbdA	GenBank LWRh	GenBank EF1aF1	GenBank EF1aF2	GenBank argK	GenBank CAD	GenBank Top1	GenBank Ubx
Acanthostichus	kirbyi	CASENT0106071	AY867438	AY867454	AY867423	AY867470	AY867485	EF013210	EF013372	KJ523293	KJ523372	KJ523637	KJ523554
Acanthostichus	punctiscapus	CASENT0173204	KJ523238	KJ523183	KJ523499	KJ523830	KJ523720	KJ523444	KJ523775	KJ523294	KJ523373	KJ523638	KJ523555
Aenictogiton	UG01	CASENT0178348	KJ523239	KJ523184	KJ523500	KJ523831	KJ523721	KJ523445	KJ523776	KJ523295	KJ523374	KJ523639	KJ523556
Aenictogiton	ZM02	CASENT0106126	EF012829	EF012957	EF013665	EF013085	EF013537	EF013214	EF013376	KJ523296	KJ523375	KJ523640	KJ523557
Aenictus	eugenii	CASENT0106069	AY867439	AY867455	AY867424	AY867471	AY867486	EF013216	EF013378	KJ523297	KJ523376	KJ523641	KJ523558
Aenictus	GA03	CASENT0005956	KJ523240	KJ523185	KJ523501	KJ523832	KJ523722	KJ523446	KJ523777	KJ523298	KJ523377	KJ523642	KJ523559
Aenictus	turneri	CASENT0106017	EF012830	EF012958	EF013666	EF013086	EF013538	EF013215	EF013377	KJ523299	KJ523378	KJ523643	KJ523560
Amyrmex	BR01	CASENT0106161	FJ588492	FJ588493	FJ588490	FJ588489	FJ588487	FJ588491	FJ588488	KJ523300	KJ523379	KJ523644	KJ523561
Aneuretus	simoni	CASENT0007014	EF012833	EF012961	EF013669	EF013089	EF013541	EF013220	EF013382	FJ939840	FJ939894	KJ523645	KJ523562
Cerapachys	augustae	CASENT0106072	AY867440	AY867456	AY867425	AY867472	AY867487	EF013242	EF013404	KJ523301	KJ523380	KJ523646	KJ523563
Cerapachys	biroi	CASENT0132569	KJ523241	KJ523186	KJ523502	KJ523833	KJ523723	KJ523447	KJ523778	KJ523302	KJ523381	KJ523647	KJ523564
Cerapachys	CM02	CASENT0178891	KJ523242	KJ523187	KJ523503	KJ523834	KJ523724	KJ523448	KJ523779	KJ523303	KJ523382	KJ523648	KJ523565
Cerapachys	davisi	CASENT0106228	KJ523243	KJ523188	KJ523504	KJ523835	KJ523725	KJ523449	KJ523780	KJ523304	KJ523383	KJ523649	KJ523566
Cerapachys	desposyne	CASENT0106204	KJ523244	KJ523189	KJ523505	KJ523836	KJ523726	KJ523450	KJ523781	KJ523305	KJ523384	KJ523650	KJ523567
Cerapachys	dohertyi	CASENT0130472	KJ523245	KJ523190	KJ523506	KJ523837	KJ523727	KJ523451	KJ523782	KJ523306	KJ523385	KJ523651	KJ523568
Cerapachys	edentatus	CASENT0106146	KJ523246	KJ523191	KJ523507	KJ523838	KJ523728	KJ523452	KJ523783	KJ523307	KJ523386	KJ523652	KJ523569
Cerapachys	foreli	CASENT0005962	KJ523247	KJ523192	KJ523508	KJ523839	KJ523729	KJ523453	KJ523784	KJ523308	KJ523387	KJ523653	KJ523570
Cerapachys	fragosus	CASENT0106215	KJ523248	KJ523193	KJ523509	KJ523840	KJ523730	KJ523454	KJ523785	KJ523309	KJ523388	KJ523654	KJ523571
Cerapachys	jacobsoni	CASENT0106233	KJ523249	KJ523194	KJ523510	KJ523841	KJ523731	KJ523455	KJ523786	KJ523310	KJ523389	KJ523655	KJ523572
Cerapachys	KH01	CASENT0178894	KJ523250	KJ523195	KJ523511	KJ523842	KJ523732	KJ523456	KJ523787	KJ523311	KJ523390	KJ523656	KJ523573
Cerapachys	KH02	CASENT0178893	KJ523251	KJ523196	KJ523512	KJ523843	KJ523733	KJ523457	KJ523788	KJ523312	KJ523391	KJ523657	KJ523574
Cerapachys	L_MG04	CASENT0053843	KJ523252	KJ523197	KJ523513	KJ523844	KJ523734	KJ523458	KJ523789	KJ523313	KJ523392	KJ523658	KJ523575
Cerapachys	L_MG08	CASENT0499867	KJ523253	KJ523198	KJ523514	KJ523845	KJ523735	KJ523459	KJ523790	KJ523314	KJ523393	KJ523659	KJ523576
Cerapachys	L_MG11	CASENT0499592	KJ523254	KJ523199	KJ523515	KJ523846	KJ523736	KJ523460	KJ523791	KJ523315	KJ523394	KJ523660	KJ523577
Cerapachys	larvatus	CASENT0106073	AY703491	AY703558	AY703625	AY703692	AY703759	EF013243	EF013405	KJ523316	KJ523395	KJ523661	KJ523578
Cerapachys	LK01	CASENT0106216	KJ523255	KJ523200	KJ523516	KJ523847	KJ523737	KJ523461	KJ523792	KJ523317	KJ523396	KJ523662	KJ523579
Cerapachys	LK02	CASENT0106217	KJ523256	KJ523201	KJ523517	KJ523848	KJ523738	KJ523462	KJ523793	KJ523318	KJ523397	KJ523663	KJ523580
Cerapachys	MG03	CASENT0058863	KJ523257	KJ523202	KJ523518	KJ523849	KJ523739	KJ523463	KJ523794	KJ523319	KJ523398	KJ523664	KJ523581
Cerapachys	MG14	CASENT0494929	KJ523258	KJ523203	KJ523519	KJ523850	KJ523740	KJ523464	KJ523795	KJ523320	KJ523399	KJ523665	KJ523582
Cerapachys	MG39	CASENT0047654	KJ523259	KJ523204	KJ523520	KJ523851	KJ523741	KJ523465	KJ523796	KJ523321	KJ523400	KJ523666	KJ523583
Cerapachys	MG42	CASENT0078937	KJ523260	KJ523205	KJ523521	KJ523852	KJ523742	KJ523466	KJ523797	KJ523322	KJ523401	KJ523667	KJ523584
Cerapachys	MG43	CASENT0081870	KJ523261	KJ523206	KJ523522	KJ523853	KJ523743	KJ523467	KJ523798	KJ523323	KJ523402	KJ523668	KJ523585
Cerapachys	nkomoensis	CASENT0178209	KJ523262	KJ523207	KJ523523	KJ523854	KJ523744	KJ523468	KJ523799	KJ523324	KJ523403	KJ523669	KJ523586
Cerapachys	P_MG09	CASENT0499045	KJ523263	KJ523208	KJ523524	KJ523855	KJ523745	KJ523469	KJ523800	KJ523325	KJ523404	KJ523670	KJ523587
Cerapachys	paradoxus	CASENT0106182	KJ523264	KJ523209	KJ523525	KJ523856	KJ523746	KJ523470	KJ523801	KJ523326	KJ523405	KJ523671	KJ523588
Cerapachys	PG01	CASENT0106205	KJ523265	KJ523210	KJ523526	KJ523857	KJ523747	KJ523471	KJ523802	KJ523327	KJ523406	KJ523672	KJ523589
Cerapachys	sauteri	CASENT0179562	KJ523266	KJ523211	KJ523527	KJ523858	KJ523748	KJ523472	KJ523803	KJ523328	KJ523407	KJ523673	KJ523590
Cerapachys	sexspinus	CASENT0104984	EF012852	EF012980	EF013688	EF013108	EF013560	EF013244	EF013406	KJ523329	KJ523408	KJ523674	KJ523591
Cerapachys	splendens	CASENT0191412	KJ523267	KJ523212	KJ523528	KJ523859	KJ523749	KJ523473	KJ523804	KJ523330	KJ523409	KJ523675	KJ523592
Cerapachys	suscitatus	CASENT0178892	KJ523268	KJ523213	KJ523529	KJ523860	KJ523750	KJ523474	KJ523805	KJ523331	KJ523410	KJ523676	KJ523593
Cerapachys	sylvicola	CASENT0066868	KJ523269	KJ523214	KJ523530	KJ523861	KJ523751	KJ523475	KJ523806	KJ523332	KJ523411	KJ523677	KJ523594
Cerapachys	TH01	CASENT0119330	KJ523270	KJ523215	KJ523531	KJ523862	KJ523752	KJ523476	KJ523807	KJ523333	KJ523412	KJ523678	KJ523595
Cerapachys	TH02	CASENT0129450	KJ523271	KJ523216	KJ523532	KJ523863	KJ523753	KJ523477	KJ523808	KJ523334	KJ523413	KJ523679	KJ523596
Cerapachys	TH03	CASENT0131649	KJ523272	KJ523217	KJ523533	KJ523864	KJ523754	KJ523478	KJ523809	KJ523335	KJ523414	KJ523680	KJ523597
Cerapachys	typhlus	CASENT0106214	KJ523273	KJ523218	KJ523534	KJ523865	KJ523755	KJ523479	KJ523810	KJ523336	KJ523415	KJ523681	KJ523598
Cheliomyrmex	morosus_cf	CASENT0007006	EF012854	EF012982	EF013690	EF013110	EF013562	EF013246	EF013408	KJ523337	JX310577	KJ523682	KJ523599
Cylindromyrmex	meinerti	JTLC000009430	KJ523274	KJ523219	KJ523535	KJ523866	KJ523756	KJ523480	KJ523811	KJ523338	KJ523416	KJ523683	KJ523600
Cylindromyrmex	striatus	CASENT0106074	AY867441	AY867457	AY867426	AY867473	AY867488	EF013250	EF013412	KJ523339	KJ523417	KJ523684	KJ523601
Dolichoderus	pustulatus	CASENT0106164	FJ939760	FJ939792	FJ940028	FJ939824	FJ939995	FJ940060	FJ939963	FJ939859	FJ939913	KJ523685	KJ523602
Dorylus	GA01	CASENT0006790	KJ523275	KJ523220	KJ523536	KJ523867	KJ523757	KJ523481	KJ523812	KJ523340	KJ523418	KJ523686	KJ523603
Dorylus	helvolus	CASENT0106079	AY867442	AY867458	AY867427	AY867474	AY867489	EF013255	EF013417	KJ523341	KJ523419	KJ523687	KJ523604
Dorylus	laevigatus	CASENT0010126	EF012861	EF012989	EF013697	EF013117	EF013569	EF013256	EF013418	KJ523342	KJ523420	KJ523688	KJ523605
Dorylus	opacus	CASENT0415545	KJ523276	KJ523221	KJ523537	KJ523868	KJ523758	KJ523482	KJ523813	KJ523343	KJ523421	KJ523689	KJ523606
Eciton	vagans	CASENT0052771	EF012863	EF012991	EF013699	EF013119	EF013571	EF013258	EF013420	KJ523344	KJ523422	KJ523690	KJ523607
Labidus	praedator	CASENT0106227	KJ523277	KJ523222	KJ523538	KJ523869	KJ523759	KJ523483	KJ523814	KJ523345	KJ523423	KJ523691	KJ523608
Lasius	californicus	CASENT0106045	EF012870	EF012998	EF013706	EF013126	EF013578	EF013268	EF013430	KJ523346	KJ523369	KJ523692	KJ523609
Leptanilloides	femoralis	CASENT0106180	KJ523278	KJ523223	KJ523539	KJ523870	KJ523760	KJ523484	KJ523815	KJ523347	KJ523424	KJ523693	KJ523610
Leptanilloides	gracilis	CASENT0106179	KJ523279	KJ523224	KJ523540	KJ523871	KJ523761	KJ523485	KJ523816	KJ523348	KJ523425	KJ523694	KJ523611
Leptanilloides	mckennae	CASENT0106086	AY867444	AY867460	AY867429	AY867476	AY867491	EF013271	EF013433	KJ523349	KJ523426	KJ523695	KJ523612
Leptanilloides	nomada	CASENT0106087	AY867443	AY867459	AY867428	AY867475	AY867490	EF013272	EF013434	KJ523350	KJ523427	KJ523696	KJ523613
Leptanilloides	nubecula	CASENT0052779	KJ523280	KJ523225	KJ523541	KJ523872	KJ523762	KJ523486	KJ523817	KJ523351	KJ523428	KJ523697	KJ523614
Manica	bradleyi	CASENT0106022	EF012878	EF013006	EF013714	EF013134	EF013586	EF013281	EF013443	FJ939877	FJ939931	KJ523698	KJ523615
Myrmecia	pyriformis	CASENT0106088	AY703500	AY703567	AY703634	AY703701	AY703768	EF013292	EF013454	FJ939878	FJ939932	KJ523699	KJ523616
Neivamyrmex	CR01	INB0004100118	KJ523281	KJ523226	KJ523542	KJ523873	KJ523763	KJ523487	KJ523818	KJ523352	KJ523429	KJ523700	KJ523617
Neivamyrmex	nigrescens	CASENT0106080	AY867445	AY867461	AY867430	AY867477	AY867492	EF013302	EF013464	KJ523353	KJ523430	KJ523701	KJ523618
Nomamyrmex	esenbeckii	CASENT0052318	KJ523282	KJ523227	KJ523543	KJ523874	KJ523764	KJ523488	KJ523819	KJ523354	KJ523431	KJ523702	KJ523619
Nothomyrmecia	macrops	CASENT0106089	AY703501	AY703568	AY703635	AY703702	AY703769	EF013304	EF013466	FJ939880	FJ939934	KJ523703	KJ523620
Paraponera	clavata	CASENT0106092	AY703489	AY703556	AY703623	AY703690	AY703757	EF013315	EF013477	KJ523355	KJ523370	KJ523704	KJ523621
Rhytidoponera	chalybaea	CASENT0106000	EF012930	EF013058	EF013766	EF013186	EF013638	EF013343	EF013505	FJ939885	FJ939939	KJ523705	KJ523622
Simopone	conradti	CASENT0178214	KJ523283	KJ523228	KJ523544	KJ523875	KJ523765	KJ523489	KJ523820	KJ523356	KJ523432	KJ523706	KJ523623
Simopone	dryas	CASENT0178216	KJ523284	KJ523229	KJ523545	KJ523876	KJ523766	KJ523490	KJ523821	KJ523357	KJ523433	KJ523707	KJ523624
Simopone	latiscapa	CASENT0004517	KJ523285	KJ523230	KJ523546	KJ523877	KJ523767	KJ523491	KJ523822	KJ523358	KJ523434	KJ523708	KJ523625
Simopone	marleyi	CASENT0106075	AY867446	AY867462	AY867431	AY867478	AY867493	EF013347	EF013509	KJ523359	KJ523435	KJ523709	KJ523626
Simopone	oculata	CASENT0139634	KJ523286	KJ523231	KJ523547	KJ523878	KJ523768	KJ523492	KJ523823	KJ523360	KJ523436	KJ523710	KJ523627
Simopone	trita	CASENT0499410	KJ523287	KJ523232	KJ523548	KJ523879	KJ523769	KJ523493	KJ523824	KJ523361	KJ523437	KJ523711	KJ523628
Sphinctomyrmex	CM01	CASENT0178890	KJ523288	KJ523233	KJ523549	KJ523880	KJ523770	KJ523494	KJ523825	KJ523362	KJ523438	KJ523712	KJ523629
Sphinctomyrmex	KE01	CASENT0178219	KJ523289	KJ523234	KJ523550	KJ523881	KJ523771	KJ523495	KJ523826	KJ523363	KJ523439	KJ523713	KJ523630
Sphinctomyrmex	stali	CASENT0178865	KJ523290	KJ523235	KJ523551	KJ523882	KJ523772	KJ523496	KJ523827	KJ523364	KJ523440	KJ523714	KJ523631
Sphinctomyrmex	steinheili	CASENT0106076	AY867447	AY867463	AY867432	AY867479	AY867494	EF013350	EF013512	KJ523365	KJ523441	KJ523715	KJ523632
Stigmatomma	pallipes	CASENT0106070	AY703487	AY703554	AY703621	AY703688	AY703755	EF013219	EF013381	KJ523366	KJ523371	KJ523716	KJ523633
Tanipone	zona	CASENT0491199	KJ523291	KJ523236	KJ523552	KJ523883	KJ523773	KJ523497	KJ523828	KJ523367	KJ523442	KJ523717	KJ523634
Tetraponera	rufonigra	CASENT0106099	AY703515	AY703582	AY703649	AY703716	AY703783	EF013362	EF013524	FJ939892	FJ940011	KJ523718	KJ523635
Vicinopone	conciliatrix	CASENT0172777	KJ523292	KJ523237	KJ523553	KJ523884	KJ523774	KJ523498	KJ523829	KJ523368	KJ523443	KJ523719	KJ523636
