# Supplementary material for: The rise of army ants and their relatives: diversification of specialized predatory doryline ants
Source: BMC Evol Biol. 2014 May 1;14:93. doi: 10.1186/1471-2148-14-93 (PMC4021219; doi:10.1186/1471-2148-14-93)
Supplement: Additional file 4 — Summary of rate heterogeneity values for third-position partitions of protein-coding genes, which informed the partial RY coding analyses. [file 1471-2148-14-93-S4.xlsx]

## Sheet: ALLpos3 (Full)
		AApos3	AApos3	AApos3	AApos3	AApos3	AApos3	AApos3	AApos3	AApos3		AKpos3	AKpos3	AKpos3	AKpos3	AKpos3	AKpos3	AKpos3	AKpos3	AKpos3		CADpos3	CADpos3	CADpos3	CADpos3	CADpos3	CADpos3	CADpos3	CADpos3	CADpos3		EFF1pos3	EFF1pos3	EFF1pos3	EFF1pos3	EFF1pos3	EFF1pos3	EFF1pos3	EFF1pos3	EFF1pos3		EFF2pos3	EFF2pos3	EFF2pos3	EFF2pos3	EFF2pos3	EFF2pos3	EFF2pos3	EFF2pos3
Taxon		A	C	G	T	A (O-E)	C (O-E)	G (O-E)	T (O-E)	Chi-sq Test		A	C	G	T	A (O-E)	C (O-E)	G (O-E)	T (O-E)	Chi-sq Test		A	C	G	T	A (O-E)	C (O-E)	G (O-E)	T (O-E)	Chi-sq Test		A	C	G	T	A (O-E)	C (O-E)	G (O-E)	T (O-E)	Chi-sq Test		A	C	G	T	A (O-E)	C (O-E)	G (O-E)	T (O-E)
Paraponera clavata	O	31	60	59	50						O	18	103	66	37						O	85	72	78	85						O	16	43	36	24						O	28	64	45	35
	E	30.76	67.44	54.52	47.28	0.24	-7.44	4.48	2.72	0.717941	E	26.81	85.19	56.65	55.34	-8.81	17.81	9.35	-18.34	0.00259648	E	64.36	99.55	97.86	58.23	20.64	-27.55	-19.86	26.77	1.04153e-06	E	8.84	53.52	40.95	15.69	7.16	-10.52	-4.95	8.31	0.00493383	E	23.42	64.74	49.69	34.14	4.58	-0.74	-4.69	0.86
Stigmatomma pallipes	O	23	69	63	45						O	24	86	59	55						O	59	100	108	53						O	9	59	44	7						O	24	62	46	40
	E	30.76	67.44	54.52	47.28	-7.76	1.56	8.48	-2.28	0.330931	E	26.81	85.19	56.65	55.34	-2.81	0.81	2.35	-0.34	0.939871	E	64.36	99.55	97.86	58.23	-5.36	0.45	10.14	-5.23	0.578899	E	8.84	53.52	40.95	15.69	0.16	5.48	3.05	-8.69	0.132539	E	23.42	64.74	49.69	34.14	0.58	-2.74	-3.69	5.86
Lasius californicus	O	22	81	55	42						O	17	99	67	41						O	92	66	74	88						O	2	60	47	10						O	31	65	40	36
	E	30.76	67.44	54.52	47.28	-8.76	13.56	0.48	-5.28	0.120963	E	26.81	85.19	56.65	55.34	-9.81	13.81	10.35	-14.34	0.111074	E	64.36	99.55	97.86	58.23	27.64	-33.55	-23.86	29.77	6.5891e-09	E	8.84	53.52	40.95	15.69	-6.84	6.48	6.05	-5.69	0.84382	E	23.42	64.74	49.69	34.14	7.58	0.26	-9.69	1.86
Dolichoderus pustulatus	O	36	54	56	54						O	18	90	65	51						O	92	64	79	85						O	10	56	40	13						O	31	46	39	56
	E	30.76	67.44	54.52	47.28	5.24	-13.44	1.48	6.72	0.206445	E	26.81	85.19	56.65	55.34	-8.81	4.81	8.35	-4.34	0.192039	E	64.36	99.55	97.86	58.23	27.64	-35.55	-18.86	26.77	8.31851e-09	E	8.84	53.52	40.95	15.69	1.16	2.48	-0.95	-2.69	0.861298	E	23.42	64.74	49.69	34.14	7.58	-18.74	-10.69	21.86
Aneuretus simoni	O	27	67	65	41						O	12	102	71	39						O	70	91	103	56						O	7	67	42	3						O	31	57	40	44
	E	30.76	67.44	54.52	47.28	-3.76	-0.44	10.48	-6.28	0.346097	E	26.81	85.19	56.65	55.34	-14.81	16.81	14.35	-16.34	0.000173197	E	64.36	99.55	97.86	58.23	5.64	-8.55	5.14	-2.23	0.663035	E	8.84	53.52	40.95	15.69	-1.84	13.48	1.05	-12.69	0.0028131	E	23.42	64.74	49.69	34.14	7.58	-7.74	-9.69	9.86
Tetraponera rufonigra	O	33	55	50	61						O	14	98	78	34						O	89.37	79	77.32	73.31						O	4	59	45	11						O	33	59	39	41
	E	30.6	67.11	54.25	47.04	2.4	-12.11	-4.25	13.96	0.0768585	E	26.81	85.19	56.65	55.34	-12.81	12.81	21.35	-21.34	0.235051	E	64.16	99.23	97.55	58.05	25.21	-20.23	-20.23	15.26	1.05696e-09	E	8.84	53.52	40.95	15.69	-4.84	5.48	4.05	-4.69	0.162549	E	23.42	64.74	49.69	34.14	9.58	-5.74	-10.69	6.86
Myrmecia pyriformis	O	29	58	56	56						O	20	93	62	49						O	98	68	72	87						O	16	54	33	16						O	33	64	38	37
	E	30.6	67.11	54.25	47.04	-1.6	-9.11	1.75	8.96	0.378939	E	26.81	85.19	56.65	55.34	-6.81	7.81	5.35	-6.34	0.298473	E	65.37	101.1	99.39	59.14	32.63	-33.1	-27.39	27.86	2.35212e-10	E	8.84	53.52	40.95	15.69	7.16	0.48	-7.95	0.31	0.0614552	E	23.42	64.74	49.69	34.14	9.58	-0.74	-11.69	2.86
Nothomyrmecia macrops	O	25	66	60	48						O	16	100	68	40						O	96	64	71	89						O	8	57	43	11						O	36	53	36	47
	E	30.6	67.11	54.25	47.04	-5.6	-1.11	5.75	0.96	0.643124	E	26.81	85.19	56.65	55.34	-10.81	14.81	11.35	-15.34	0.00374124	E	64.36	99.55	97.86	58.23	31.64	-35.55	-26.86	30.77	3.17428e-11	E	8.84	53.52	40.95	15.69	-0.84	3.48	2.05	-4.69	0.612622	E	23.42	64.74	49.69	34.14	12.58	-11.74	-13.69	12.86
Rhytidoponera chalybaea	O	31	65	56	48						O	17	108	65	34						O	71	95	101	53						O	9	62	41	7						O	34	44	37	57
	E	30.76	67.44	54.52	47.28	0.24	-2.44	1.48	0.72	0.986459	E	26.81	85.19	56.65	55.34	-9.81	22.81	8.35	-21.34	7.10359e-08	E	64.36	99.55	97.86	58.23	6.64	-4.55	3.14	-5.23	0.0225952	E	8.84	53.52	40.95	15.69	0.16	8.48	0.05	-8.69	0.0310561	E	23.42	64.74	49.69	34.14	10.58	-20.74	-12.69	22.86
Manica bradleyi	O	31	60	53	54						O	14	108	70	32						O	81	87	83	69						O	4	61	43	11						O	23	70	46	33
	E	30.45	66.77	53.98	46.8	0.55	-6.77	-0.98	7.2	0.610192	E	26.81	85.19	56.65	55.34	-12.81	22.81	13.35	-23.34	1.39018e-05	E	64.36	99.55	97.86	58.23	16.64	-12.55	-14.86	10.77	0.0174703	E	8.84	53.52	40.95	15.69	-4.84	7.48	2.05	-4.69	0.157731	E	23.42	64.74	49.69	34.14	-0.42	5.26	-3.69	-1.14
Acanthostichus punctiscapus	O	32	68	50	49						O	28	82	51	63						O	65	97	99	62						O	11	53	39	16						O	21	62	50	39
	E	30.6	67.11	54.25	47.04	1.4	0.89	-4.25	1.96	0.92098	E	26.81	85.19	56.65	55.34	1.19	-3.19	-5.65	7.66	0.615795	E	64.97	100.48	98.77	58.78	0.03	-3.48	0.23	3.22	0.960504	E	8.84	53.52	40.95	15.69	2.16	-0.52	-1.95	0.31	0.889111	E	23.42	64.74	49.69	34.14	-2.42	-2.74	0.31	4.86
Cerapachys davis	O	32	69	50	48						O	29	86	50	59						O	67	97	99	60						O	11	51	40	17						O	25	63	47	37
	E	30.6	67.11	54.25	47.04	1.4	1.89	-4.25	0.96	0.92547	E	26.81	85.19	56.65	55.34	2.19	0.81	-6.65	3.66	0.750779	E	64.97	100.48	98.77	58.78	2.03	-3.48	0.23	1.22	0.97599	E	8.84	53.52	40.95	15.69	2.16	-2.52	-0.95	1.31	0.854757	E	23.42	64.74	49.69	34.14	1.58	-1.74	-2.69	2.86
Acanthostichus kirbyi	O	30	70	53	47						O	27	87	52	58						O	70	96	98	59						O	9	53	40	17						O	28	66	47	31
	E	30.76	67.44	54.52	47.28	-0.76	2.56	-1.52	-0.28	0.983774	E	26.81	85.19	56.65	55.34	0.19	1.81	-4.65	2.66	0.907924	E	64.97	100.48	98.77	58.78	5.03	-4.48	-0.77	0.22	0.897348	E	8.84	53.52	40.95	15.69	0.16	-0.52	-0.95	1.31	0.986727	E	23.42	64.74	49.69	34.14	4.58	1.26	-2.69	-3.14
Cylindromyrmex striatus	O	37	67	48	47						O	25	90	58	51						O	52	110	115	46						O	10	49	41	19						O	21	74	54	23
	E	30.6	67.11	54.25	47.04	6.4	-0.11	-6.25	-0.04	0.560288	E	26.81	85.19	56.65	55.34	-1.81	4.81	1.35	-4.34	0.29612	E	64.97	100.48	98.77	58.78	-12.97	9.52	16.23	-12.78	0.00573366	E	8.84	53.52	40.95	15.69	1.16	-4.52	0.05	3.31	0.289941	E	23.42	64.74	49.69	34.14	-2.42	9.26	4.31	-11.14
Simopone latiscapa	O	34	69	41	56						O	30	75	53	66						O	50	119	109	45						O	10	44	44	21						O	16	75	56	25
	E	30.76	67.44	54.52	47.28	3.24	1.56	-13.52	8.72	0.148634	E	26.81	85.19	56.65	55.34	3.19	-10.19	-3.65	10.66	0.273925	E	64.97	100.48	98.77	58.78	-14.97	18.52	10.23	-13.78	0.0109273	E	8.84	53.52	40.95	15.69	1.16	-9.52	3.05	5.31	0.275865	E	23.42	64.74	49.69	34.14	-7.42	10.26	6.31	-9.14
Simopone marleyi	O	35	65	43	57						O	34	74	49	67						O	53	112	105	53						O	11	44	44	20						O	15	71	58	28
	E	30.76	67.44	54.52	47.28	4.24	-2.44	-11.52	9.72	0.164257	E	26.81	85.19	56.65	55.34	7.19	-11.19	-7.65	11.66	0.0755589	E	64.97	100.48	98.77	58.78	-11.97	11.52	6.23	-5.78	0.213414	E	8.84	53.52	40.95	15.69	2.16	-9.52	3.05	4.31	0.304006	E	23.42	64.74	49.69	34.14	-8.42	6.26	8.31	-6.14
Simopone conradti	O	35	65	44	56						O	29	77	54	64						O	50	116	110	47						O	10	47	44	18						O	13	74	60	25
	E	30.76	67.44	54.52	47.28	4.24	-2.44	-10.52	8.72	0.229792	E	26.81	85.19	56.65	55.34	2.19	-8.19	-2.65	8.66	0.126539	E	64.97	100.48	98.77	58.78	-14.97	15.52	11.23	-11.78	0.0193732	E	8.84	53.52	40.95	15.69	1.16	-6.52	3.05	2.31	0.537219	E	23.42	64.74	49.69	34.14	-10.42	9.26	10.31	-9.14
Simopone trita	O	35	67	43	55						O	30	72	53	69						O	52	117	108	46						O	9	46	45	19						O	13	70	63	26
	E	30.76	67.44	54.52	47.28	4.24	-0.44	-11.52	7.72	0.232577	E	26.81	85.19	56.65	55.34	3.19	-13.19	-3.65	13.66	0.11022	E	64.97	100.48	98.77	58.78	-12.97	16.52	9.23	-12.78	0.0300114	E	8.84	53.52	40.95	15.69	0.16	-7.52	4.05	3.31	0.540198	E	23.42	64.74	49.69	34.14	-10.42	5.26	13.31	-8.14
Simopone oculata	O	35	64	45	56						O	34	73	48	69						O	44	124	115	40						O	12	47	42	18						O	9	82	61	20
	E	30.76	67.44	54.52	47.28	4.24	-3.44	-9.52	8.72	0.258189	E	26.81	85.19	56.65	55.34	7.19	-12.19	-8.65	13.66	0.0390388	E	64.97	100.48	98.77	58.78	-20.97	23.52	16.23	-18.78	0.000108293	E	8.84	53.52	40.95	15.69	3.16	-6.52	1.05	2.31	0.514266	E	23.42	64.74	49.69	34.14	-14.42	17.26	11.31	-14.14
Simopone dryas	O	32	70	44	54						O	29	80	54	61						O	49	123	110	41						O	8	50	46	15						O	13	78	60	21
	E	30.76	67.44	54.52	47.28	1.24	2.56	-10.52	6.72	0.371689	E	26.81	85.19	56.65	55.34	2.19	-5.19	-2.65	5.66	0.0357912	E	64.97	100.48	98.77	58.78	-15.97	22.52	11.23	-17.78	0.668555	E	8.84	53.52	40.95	15.69	-0.84	-3.52	5.05	-0.69	0.850784	E	23.42	64.74	49.69	34.14	-10.42	13.26	10.31	-13.14
Sphinctomyrmex CM01	O	30	62	57	49						O	19	94	67	44						O	57	106	102	57						O	9	57	40	13						O	21	64	50	37
	E	30.45	66.77	53.98	46.8	-0.45	-4.77	3.02	2.2	0.891887	E	26.81	85.19	56.65	55.34	-7.81	8.81	10.35	-11.34	0.0601599	E	64.77	100.17	98.47	58.6	-7.77	5.83	3.53	-1.6	0.6958	E	8.84	53.52	40.95	15.69	0.16	3.48	-0.95	-2.69	0.870282	E	23.42	64.74	49.69	34.14	-2.42	-0.74	0.31	2.86
Sphinctomyrmex steinheili	O	35	62	50	52						O	13	103	74	34						O	40	123	120	39						O	8	56	41	14						O	17	73	57	25
	E	30.6	67.11	54.25	47.04	4.4	-5.11	-4.25	4.96	0.598171	E	26.81	85.19	56.65	55.34	-13.81	17.81	17.35	-21.34	2.08104e-05	E	64.77	100.17	98.47	58.6	-24.77	22.83	21.53	-19.6	9.82155e-06	E	8.84	53.52	40.95	15.69	-0.84	2.48	0.05	-1.69	0.944986	E	23.42	64.74	49.69	34.14	-6.42	8.26	7.31	-9.14
Sphinctomyrmex KE01	O	34	63	50	52						O	15	102	71	36						O	52	113	109	49						O	7	55	43	14						O	18	74	54	26
	E	30.6	67.11	54.25	47.04	3.4	-4.11	-4.25	4.96	0.685638	E	26.81	85.19	56.65	55.34	-11.81	16.81	14.35	-19.34	0.000284924	E	64.97	100.48	98.77	58.78	-12.97	12.52	10.23	-9.78	0.0773124	E	8.84	53.52	40.95	15.69	-1.84	1.48	2.05	-1.69	0.871186	E	23.42	64.74	49.69	34.14	-5.42	9.26	4.31	-8.14
Cerapachys splendens	O	35	64	48	52						O	24	92	54	54						O	78	98	82	63						O	9	55	41	14						O	20	71	55	26
	E	30.6	67.11	54.25	47.04	4.4	-3.11	-6.25	4.96	0.568299	E	26.81	85.19	56.65	55.34	-2.81	6.81	-2.65	-1.34	0.802386	E	64.56	99.86	98.16	58.42	13.44	-1.86	-16.16	4.58	0.119035	E	8.84	53.52	40.95	15.69	0.16	1.48	0.05	-1.69	0.973301	E	23.42	64.74	49.69	34.14	-3.42	6.26	5.31	-8.14
Cerapachys KH02	O	33	58	56	53						O	31	91	50	52						O	63	110	98	52						O	10	52	40	17						O	21	67	52	32
	E	30.76	67.44	54.52	47.28	2.24	-9.44	1.48	5.72	0.528669	E	26.81	85.19	56.65	55.34	4.19	5.81	-6.65	-3.34	0.872353	E	64.97	100.48	98.77	58.78	-1.97	9.52	-0.77	-6.78	0.00890686	E	8.84	53.52	40.95	15.69	1.16	-1.52	-0.95	1.31	0.948719	E	23.42	64.74	49.69	34.14	-2.42	2.26	2.31	-2.14
Cerapachys jacobsoni	O	31	59	57	53						O	29	85	52	58						O	52	114	113	44						O	8	55	42	14						O	18.13	66.46	58.41	29
	E	30.76	67.44	54.52	47.28	0.24	-8.44	2.48	5.72	0.601334	E	26.81	85.19	56.65	55.34	2.19	-0.19	-4.65	2.66	0.875821	E	64.97	100.48	98.77	58.78	-12.97	13.52	14.23	-14.78	0.0171365	E	8.84	53.52	40.95	15.69	-0.84	1.48	1.05	-1.69	0.954349	E	23.42	64.74	49.69	34.14	-5.29	1.72	8.72	-5.14
Cerapachys sexspinus	O	36	61	53	50						O	19	98	61	46						O	69.55	102	95	56.45						O	4	55	45	15						O	22	71	48	31
	E	30.76	67.44	54.52	47.28	5.24	-6.44	-1.52	2.72	0.635497	E	26.81	85.19	56.65	55.34	-7.81	12.81	4.35	-9.34	0.106298	E	64.97	100.48	98.77	58.78	4.58	1.52	-3.77	-2.33	0.900514	E	8.84	53.52	40.95	15.69	-4.84	1.48	4.05	-0.69	0.373228	E	23.42	64.74	49.69	34.14	-1.42	6.26	-1.69	-3.14
Vicinopone conciliatrix	O	40	64	48	47						O	43.16	57.54	41.1	82.2						O	69	98.64	100	55.36						O	10	52	39	18						O	21	70	49	32
	E	30.6	67.11	54.25	47.04	9.4	-3.11	-6.25	-0.04	0.289544	E	26.81	85.19	56.65	55.34	16.35	-27.65	-15.55	26.86	0.945188	E	64.97	100.48	98.77	58.78	4.03	-1.84	1.23	-3.42	0.10333	E	8.84	53.52	40.95	15.69	1.16	-1.52	-1.95	2.31	0.951769	E	23.42	64.74	49.69	34.14	-2.42	5.26	-0.69	-2.14
Sphinctomyrmex stali	O	35	65	52	47						O	24	86	58	56						O	69	88	91	75						O	10	54	41	14						O	23	74	51	24
	E	30.6	67.11	54.25	47.04	4.4	-2.11	-2.25	-0.04	0.851291	E	26.81	85.19	56.65	55.34	-2.81	0.81	1.35	0.66	0.951893	E	64.97	100.48	98.77	58.78	4.03	-12.48	-7.77	16.22	0.0755846	E	8.84	53.52	40.95	15.69	1.16	0.48	0.05	-1.69	0.952609	E	23.42	64.74	49.69	34.14	-0.42	9.26	1.31	-10.14
Cerapachys augustae	O	37	61	48	53						O	31	83	54	56						O	58	116	104	48						O	6	56	44	13						O	9	81	67	15
	E	30.6	67.11	54.25	47.04	6.4	-6.11	-6.25	5.96	0.338015	E	26.81	85.19	56.65	55.34	4.19	-2.19	-2.65	0.66	0.839165	E	65.57	101.41	99.69	59.33	-7.57	14.59	4.31	-11.33	0.149616	E	8.84	53.52	40.95	15.69	-2.84	2.48	3.05	-2.69	0.633455	E	23.42	64.74	49.69	34.14	-14.42	16.26	17.31	-19.14
Cerapachys typhlus	O	31	64	53	50						O	28	81	57	58						O	64	115	98	49						O	5	58	45	11						O	10	82	66	14
	E	30.45	66.77	53.98	46.8	0.55	-2.77	-0.98	3.2	0.948087	E	26.81	85.19	56.65	55.34	1.19	-4.19	0.35	2.66	0.926414	E	65.57	101.41	99.69	59.33	-1.57	13.59	-1.69	-10.33	0.612869	E	8.84	53.52	40.95	15.69	-3.84	4.48	4.05	-4.69	0.623853	E	23.42	64.74	49.69	34.14	-13.42	17.26	16.31	-20.14
Cerapachys biroi	O	34	57	52	53						O	28	83	54	59						O	71	104	89	61						O	6	52	45	16						O	16	69	59	28
	E	30.14	66.09	53.43	46.33	3.86	-9.09	-1.43	6.67	0.43295	E	26.81	85.19	56.65	55.34	1.19	-2.19	-2.65	3.66	0.924318	E	65.37	101.1	99.39	59.14	5.63	2.9	-10.39	1.86	0.634111	E	8.84	53.52	40.95	15.69	-2.84	-1.52	4.05	0.31	0.714409	E	23.42	64.74	49.69	34.14	-7.42	4.26	9.31	-6.14
Cerapachys TH02	O	33	60	54	52						O	28	80	56	60						O	64	100	97	65						O	7	53	42	17						O	21	61	58	32
	E	30.6	67.11	54.25	47.04	2.4	-7.11	-0.25	4.96	0.69022	E	26.81	85.19	56.65	55.34	1.19	-5.19	-0.65	4.66	0.856898	E	65.57	101.41	99.69	59.33	-1.57	-1.41	-2.69	5.67	0.879851	E	8.84	53.52	40.95	15.69	-1.84	-0.52	1.05	1.31	0.913513	E	23.42	64.74	49.69	34.14	-2.42	-3.74	8.31	-2.14
Cerapachys edentatus	O	37	57	49	55						O	25	82	58	59						O	74	97	87	67						O	6	54	43	16						O	20	68	57	27
	E	30.45	66.77	53.98	46.8	6.55	-9.77	-4.98	8.2	0.192286	E	26.81	85.19	56.65	55.34	-1.81	-3.19	1.35	3.66	0.915389	E	65.37	101.1	99.39	59.14	8.63	-4.1	-12.39	7.86	0.273055	E	8.84	53.52	40.95	15.69	-2.84	0.48	2.05	0.31	0.795093	E	23.42	64.74	49.69	34.14	-3.42	3.26	7.31	-7.14
Cerapachys fragosus	O	35	62	48	54						O	25	85	59	55						O	72	94	90	67						O	6	49	44	20						O	22	64	54	32
	E	30.6	67.11	54.25	47.04	4.4	-5.11	-6.25	6.96	0.428194	E	26.81	85.19	56.65	55.34	-1.81	-0.19	2.35	-0.34	0.973929	E	64.97	100.48	98.77	58.78	7.03	-6.48	-8.77	8.22	0.375451	E	8.84	53.52	40.95	15.69	-2.84	-4.52	3.05	4.31	0.439337	E	23.42	64.74	49.69	34.14	-1.42	-0.74	4.31	-2.14
Aenictogiton UG01	O	33	60	54	52						O	46	77	44	57						O	61	104	103	52						O	23	42	29	25						O	42	34	37	59
	E	30.6	67.11	54.25	47.04	2.4	-7.11	-0.25	4.96	0.69022	E	26.81	85.19	56.65	55.34	19.19	-8.19	-12.65	1.66	0.0017659	E	64.36	99.55	97.86	58.23	-3.36	4.45	5.14	-6.23	0.841853	E	8.84	53.52	40.95	15.69	14.16	-11.52	-11.95	9.31	6.30625e-05	E	23.42	64.74	49.69	34.14	18.58	-30.74	-12.69	24.86
Aenictogiton ZM01	O	33	62	54	50						O	47	74	43	60						O	61	102	103	54						O	25	41	29	24						O	43	34	36	59
	E	30.6	67.11	54.25	47.04	2.4	-5.11	-0.25	2.96	0.857881	E	26.81	85.19	56.65	55.34	20.19	-11.19	-13.65	4.66	0.000143221	E	64.36	99.55	97.86	58.23	-3.36	2.45	5.14	-4.23	0.846364	E	8.84	53.52	40.95	15.69	16.16	-12.52	-11.95	8.31	8.94366e-09	E	23.42	64.74	49.69	34.14	19.58	-30.74	-13.69	24.86
Dorylus helvolus	O	42	52	45	61						O	38.02	68.84	48.29	68.84						O	63	108	99	51						O	6	59	47	7						O	40	36	32	64
	E	30.76	67.44	54.52	47.28	11.24	-15.44	-9.52	13.72	0.00405762	E	26.81	85.19	56.65	55.34	11.21	-16.35	-8.36	13.5	0.00626923	E	64.56	99.86	98.16	58.42	-1.56	8.14	0.84	-7.42	0.64792	E	8.84	53.52	40.95	15.69	-2.84	5.48	6.05	-8.69	0.0663663	E	23.42	64.74	49.69	34.14	16.58	-28.74	-17.69	29.86
Dorylus opacus	O	41	53	47	59						O	35.96	66.79	51.38	69.87						O	59	106	103	53						O	5.096	59	47.9	7						O	40	36	34	62
	E	30.76	67.44	54.52	47.28	10.24	-14.44	-7.52	11.72	0.0151513	E	26.81	85.19	56.65	55.34	9.15	-18.4	-5.27	14.53	0.00665729	E	64.56	99.86	98.16	58.42	-5.56	6.14	4.84	-5.42	0.576428	E	8.84	53.52	40.95	15.69	-3.744	5.48	6.95	-8.69	0.00829165	E	23.42	64.74	49.69	34.14	16.58	-28.74	-15.69	27.86
Dorylus GA01	O	42	52	46	60						O	38.02	67.82	48.29	69.87						O	61	108	101	51						O	8	59	45	7						O	35	41	37	59
	E	30.76	67.44	54.52	47.28	11.24	-15.44	-8.52	12.72	0.00614363	E	26.81	85.19	56.65	55.34	11.21	-17.37	-8.36	14.53	0.00407318	E	64.56	99.86	98.16	58.42	-3.56	8.14	2.84	-7.42	0.596738	E	8.84	53.52	40.95	15.69	-0.84	5.48	4.05	-8.69	0.118909	E	23.42	64.74	49.69	34.14	11.58	-23.74	-12.69	24.86
Dorylus laevigatus	O	44	53	44	59						O	42.13	67.82	45.21	68.84						O	62	102	99	58						O	9	58	44	8						O	35	41	36	60
	E	30.76	67.44	54.52	47.28	13.24	-14.44	-10.52	11.72	0.00330311	E	26.81	85.19	56.65	55.34	15.32	-17.37	-11.44	13.5	0.000461354	E	64.56	99.86	98.16	58.42	-2.56	2.14	0.84	-0.42	0.984128	E	8.84	53.52	40.95	15.69	0.16	4.48	3.05	-7.69	0.223799	E	23.42	64.74	49.69	34.14	11.58	-23.74	-13.69	25.86
Cerapachys LK02	O	32	68	52	46						O	25	91	59	49						O	51	103	109	60						O	9	55	39	16						O	18	78	52	24
	E	30.45	66.77	53.98	46.8	1.55	1.23	-1.98	-0.8	0.979525	E	26.81	85.19	56.65	55.34	-1.81	5.81	2.35	-6.34	0.75211	E	64.97	100.48	98.77	58.78	-13.97	2.52	10.23	1.22	0.0476686	E	8.84	53.52	40.95	15.69	0.16	1.48	-1.95	0.31	0.939809	E	23.42	64.74	49.69	34.14	-5.42	13.26	2.31	-10.14
Cerapachys TH03	O	33	70	52	44						O	23	86	62	53						O	48	104	113	58						O	8	56	41	14						O	16	81	55	20
	E	30.6	67.11	54.25	47.04	2.4	2.89	-2.25	-3.04	0.895867	E	26.81	85.19	56.65	55.34	-3.81	0.81	5.35	-2.34	0.764215	E	64.97	100.48	98.77	58.78	-16.97	3.52	14.23	-0.78	0.0851859	E	8.84	53.52	40.95	15.69	-0.84	2.48	0.05	-1.69	0.944986	E	23.42	64.74	49.69	34.14	-7.42	16.26	5.31	-14.14
Cerapachys desposyne	O	33	69	51	46						O	23	84	60	57						O	52.97	101.8	110.1	58.16						O	11	54	36	18						O	19	72	50	31
	E	30.6	67.11	54.25	47.04	2.4	1.89	-3.25	-1.04	0.927768	E	26.81	85.19	56.65	55.34	-3.81	-1.19	3.35	1.66	0.84804	E	64.97	100.48	98.77	58.78	-12	1.32	11.33	-0.62	0.315616	E	8.84	53.52	40.95	15.69	2.16	0.48	-4.95	2.31	0.689087	E	23.42	64.74	49.69	34.14	-4.42	7.26	0.31	-3.14
Cerapachys sylvicola	O	33	67	54	45						O	24	89	60	51						O	58	95	103	67						O	10	56	38	15						O	17	82	51	22
	E	30.6	67.11	54.25	47.04	2.4	-0.11	-0.25	-2.04	0.964105	E	26.81	85.19	56.65	55.34	-2.81	3.81	3.35	-4.34	0.800434	E	64.97	100.48	98.77	58.78	-6.97	-5.48	4.23	8.22	0.497877	E	8.84	53.52	40.95	15.69	1.16	2.48	-2.95	-0.69	0.91669	E	23.42	64.74	49.69	34.14	-6.42	17.26	1.31	-12.14
Cerapachys MG03	O	34	63	50	52						O	25	91	58	50						O	54	97	110	62						O	10	54	38	17						O	20	74	51	27
	E	30.6	67.11	54.25	47.04	3.4	-4.11	-4.25	4.96	0.685638	E	26.81	85.19	56.65	55.34	-1.81	5.81	1.35	-5.34	0.785313	E	64.97	100.48	98.77	58.78	-10.97	-3.48	11.23	3.22	0.330486	E	8.84	53.52	40.95	15.69	1.16	0.48	-2.95	1.31	0.923608	E	23.42	64.74	49.69	34.14	-3.42	9.26	1.31	-7.14
Cerapachys TH01	O	30	70	55	44						O	25	88	60	51						O	53	101	108	61						O	12	49	36	22						O	23	68	49	32
	E	30.6	67.11	54.25	47.04	-0.6	2.89	0.75	-3.04	0.951739	E	26.81	85.19	56.65	55.34	-1.81	2.81	3.35	-4.34	0.463156	E	64.97	100.48	98.77	58.78	-11.97	0.52	9.23	2.22	0.170293	E	8.84	53.52	40.95	15.69	3.16	-4.52	-4.95	6.31	0.945837	E	23.42	64.74	49.69	34.14	-0.42	3.26	-0.69	-2.14
Cerapachys dohertyi	O	30	73	55	41						O	23	92	61	48						O	51	102	110	60						O	9	55	38	17						O	17	83	52	20
	E	30.6	67.11	54.25	47.04	-0.6	5.89	0.75	-6.04	0.725664	E	26.81	85.19	56.65	55.34	-3.81	6.81	4.35	-7.34	0.494866	E	64.97	100.48	98.77	58.78	-13.97	1.52	11.23	1.22	0.228059	E	8.84	53.52	40.95	15.69	0.16	1.48	-2.95	1.31	0.947231	E	23.42	64.74	49.69	34.14	-6.42	18.26	2.31	-14.14
Cerapachys forel	O	33	55	55	57						O	33	80	50	61						O	80	84	81	75						O	6	49	42	22						O	25	66	49	32
	E	30.76	67.44	54.52	47.28	2.24	-12.44	0.48	9.72	0.215858	E	26.81	85.19	56.65	55.34	6.19	-5.19	-6.65	5.66	0.375737	E	64.36	99.55	97.86	58.23	15.64	-15.55	-16.86	16.77	0.0029545	E	8.84	53.52	40.95	15.69	-2.84	-4.52	1.05	6.31	0.277128	E	23.42	64.74	49.69	34.14	1.58	1.26	-0.69	-2.14
Cerapachys nkomoensis	O	33	57	55	55						O	35	78	49	62						O	84	82	78	76						O	7	50	41	21						O	26	67	49	30
	E	30.76	67.44	54.52	47.28	2.24	-10.44	0.48	7.72	0.384884	E	26.81	85.19	56.65	55.34	8.19	-7.19	-7.65	6.66	0.50892	E	64.36	99.55	97.86	58.23	19.64	-17.55	-19.86	17.77	8.2528e-05	E	8.84	53.52	40.95	15.69	-1.84	-3.52	0.05	5.31	0.160977	E	23.42	64.74	49.69	34.14	2.58	2.26	-0.69	-4.14
Cerapachys P MG09	O	31	61	56	52						O	34	82	51	57						O	90	81	75	73						O	6	47	42	24						O	26	64	48	34
	E	30.76	67.44	54.52	47.28	0.24	-6.44	1.48	4.72	0.770266	E	26.81	85.19	56.65	55.34	7.19	-3.19	-5.65	1.66	0.446898	E	64.16	99.23	97.55	58.05	25.84	-18.23	-22.55	14.95	4.40493e-05	E	8.84	53.52	40.95	15.69	-2.84	-6.52	1.05	8.31	0.105229	E	23.42	64.74	49.69	34.14	2.58	-0.74	-1.69	-0.14
Cerapachys LK01	O	32	57	55	56						O	27	83	57	57						O	85	84	76	75						O	7	48	41	23						O	14	82	61	15
	E	30.76	67.44	54.52	47.28	1.24	-10.44	0.48	8.72	0.350628	E	26.81	85.19	56.65	55.34	0.19	-2.19	0.35	1.66	0.990661	E	64.36	99.55	97.86	58.23	20.64	-15.55	-21.86	16.77	0.00030635	E	8.84	53.52	40.95	15.69	-1.84	-5.52	0.05	7.31	0.2253	E	23.42	64.74	49.69	34.14	-9.42	17.26	11.31	-19.14
Cerapachys suscitatus	O	33	57	53	57						O	28	82	57	57						O	85	82	76	77						O	6	47	42	24						O	13	80	62	17
	E	30.76	67.44	54.52	47.28	2.24	-10.44	-1.52	9.72	0.281577	E	26.81	85.19	56.65	55.34	1.19	-3.19	0.35	1.66	0.808945	E	64.36	99.55	97.86	58.23	20.64	-17.55	-21.86	18.77	0.00173985	E	8.84	53.52	40.95	15.69	-2.84	-6.52	1.05	8.31	0.308362	E	23.42	64.74	49.69	34.14	-10.42	15.26	12.31	-17.14
Cerapachys PG01	O	33	57	55	55						O	30	89	53	52						O	82	85	78	75						O	6	49	42	22						O	20	70	56	26
	E	30.76	67.44	54.52	47.28	2.24	-10.44	0.48	7.72	0.384884	E	26.81	85.19	56.65	55.34	3.19	3.81	-3.65	-3.34	0.804466	E	64.36	99.55	97.86	58.23	17.64	-14.55	-19.86	16.77	0.00123361	E	8.84	53.52	40.95	15.69	-2.84	-4.52	1.05	6.31	0.277128	E	23.42	64.74	49.69	34.14	-3.42	5.26	6.31	-8.14
Cerapachys KH01	O	34	58	52	56						O	31	86	51	56						O	88	87	72	73						O	8	46	40	25						O	22	66	57	27
	E	30.76	67.44	54.52	47.28	3.24	-9.44	-2.52	8.72	0.335664	E	26.81	85.19	56.65	55.34	4.19	0.81	-5.65	0.66	0.744883	E	64.36	99.55	97.86	58.23	23.64	-12.55	-25.86	14.77	0.000113355	E	8.84	53.52	40.95	15.69	-0.84	-7.52	-0.95	9.31	0.0827266	E	23.42	64.74	49.69	34.14	-1.42	1.26	7.31	-7.14
Cerapachys larvatus	O	32	59	55	53						O	21	96	63	44						O	84	89.57	80	66.43						O	6	47	42	24						O	18	75	57	22
	E	30.6	67.11	54.25	47.04	1.4	-8.11	0.75	5.96	0.612844	E	26.81	85.19	56.65	55.34	-5.81	10.81	6.35	-11.34	0.129023	E	64.36	99.55	97.86	58.23	19.64	-9.98	-17.86	8.2	0.00971192	E	8.84	53.52	40.95	15.69	-2.84	-6.52	1.05	8.31	0.105229	E	23.42	64.74	49.69	34.14	-5.42	10.26	7.31	-12.14
Cheliomyrmex morosus cf	O	33	72	55	40						O	30	78	54	62						O	59	106	105	50						O	11	53	39	16						O	32	56	40	44
	E	30.76	67.44	54.52	47.28	2.24	4.56	0.48	-7.28	0.660156	E	26.81	85.19	56.65	55.34	3.19	-7.19	-2.65	6.66	0.590898	E	64.36	99.55	97.86	58.23	-5.36	6.45	7.14	-8.23	0.466601	E	8.84	53.52	40.95	15.69	2.16	-0.52	-1.95	0.31	0.889111	E	23.42	64.74	49.69	34.14	8.58	-8.74	-9.69	9.86
Labidus praedator	O	27	76	59	38						O	33	75	48	68						O	65	100	98	57						O	7	57	41	14						O	27	58	46	41
	E	30.76	67.44	54.52	47.28	-3.76	8.56	4.48	-9.28	0.291455	E	26.81	85.19	56.65	55.34	6.19	-10.19	-8.65	12.66	0.0862443	E	64.36	99.55	97.86	58.23	0.64	0.45	0.14	-1.23	0.955102	E	8.84	53.52	40.95	15.69	-1.84	3.48	0.05	-1.69	0.594616	E	23.42	64.74	49.69	34.14	3.58	-6.74	-3.69	6.86
Nomamyrmex esenbeckii	O	31	71	58	40						O	32	72	51	69						O	62	97	102	58						O	6	58	41	14						O	29	53	44	46
	E	30.76	67.44	54.52	47.28	0.24	3.56	3.48	-7.28	0.674705	E	26.81	85.19	56.65	55.34	5.19	-13.19	-5.65	13.66	0.0724665	E	64.16	99.23	97.55	58.05	-2.16	-2.23	4.45	-0.05	0.955091	E	8.84	53.52	40.95	15.69	-2.84	4.48	0.05	-1.69	0.689327	E	23.42	64.74	49.69	34.14	5.58	-11.74	-5.69	11.86
Eciton vagans	O	24	78	63	35						O	30	72	52	70						O	61	94	104	61						O	9	58	39	13						O	30	59	43	40
	E	30.76	67.44	54.52	47.28	-6.76	10.56	8.48	-12.28	0.0538851	E	26.81	85.19	56.65	55.34	3.19	-13.19	-4.65	14.66	0.0825719	E	64.36	99.55	97.86	58.23	-3.36	-5.55	6.14	2.77	0.800807	E	8.84	53.52	40.95	15.69	0.16	4.48	-1.95	-2.69	0.817711	E	23.42	64.74	49.69	34.14	6.58	-5.74	-6.69	5.86
Neivamyrmex CR01	O	27	83	58	32						O	31	74	53	66						O	53	111	108	48						O	4	60	44	11						O	28	62	44	38
	E	30.76	67.44	54.52	47.28	-3.76	15.56	3.48	-15.28	0.0266252	E	26.81	85.19	56.65	55.34	4.19	-11.19	-3.65	10.66	0.0580155	E	64.36	99.55	97.86	58.23	-11.36	11.45	10.14	-10.23	0.113954	E	8.84	53.52	40.95	15.69	-4.84	6.48	3.05	-4.69	0.266967	E	23.42	64.74	49.69	34.14	4.58	-2.74	-5.69	3.86
Neivamyrmex nigrescens	O	26	83	59	32						O	31	71	51	71						O	53	110.7	107	49.31						O	5	58	43	13						O	29	63	42	38
	E	30.76	67.44	54.52	47.28	-4.76	15.56	4.48	-15.28	0.0219579	E	26.81	85.19	56.65	55.34	4.19	-14.19	-5.65	15.66	0.0457359	E	64.36	99.55	97.86	58.23	-11.36	11.15	9.14	-8.92	0.140199	E	8.84	53.52	40.95	15.69	-3.84	4.48	2.05	-2.69	0.456285	E	23.42	64.74	49.69	34.14	5.58	-1.74	-7.69	3.86
Cylindromyrmex meinerti	O	34	75	50	40						O	26	96	57	45						O	54	101	111	55						O	8	52	43	16						O	13	77	61	21
	E	30.6	67.11	54.25	47.04	3.4	7.89	-4.25	-7.04	0.441598	E	26.81	85.19	56.65	55.34	-0.81	10.81	0.35	-10.34	0.343445	E	64.56	99.86	98.16	58.42	-10.56	1.14	12.84	-3.42	0.30552	E	8.84	53.52	40.95	15.69	-0.84	-1.52	2.05	0.31	0.97231	E	23.42	64.74	49.69	34.14	-10.42	12.26	11.31	-13.14
Cerapachys sauteri	O	29	80	50	41						O	24	95	57	48						O	61	85	101	75						O	21	41	29	28						O	32	50	42	48
	E	30.76	67.44	54.52	47.28	-1.76	12.56	-4.52	-6.28	0.301976	E	26.81	85.19	56.65	55.34	-2.81	9.81	0.35	-7.34	0.510019	E	64.77	100.17	98.47	58.6	-3.77	-15.17	2.53	16.4	0.0400353	E	8.84	53.52	40.95	15.69	12.16	-12.52	-11.95	12.31	0.201183	E	23.42	64.74	49.69	34.14	8.58	-14.74	-7.69	13.86
Cerapachys MG39	O	29	77	47	47						O	22	92	60	50						O	74	85	88	74						O	11	47	37	24						O	32	53	47	40
	E	30.76	67.44	54.52	47.28	-1.76	9.56	-7.52	-0.28	0.476234	E	26.81	85.19	56.65	55.34	-4.81	6.81	3.35	-5.34	0.54773	E	64.56	99.86	98.16	58.42	9.44	-14.86	-10.16	15.58	0.0320972	E	8.84	53.52	40.95	15.69	2.16	-6.52	-3.95	8.31	0.106641	E	23.42	64.74	49.69	34.14	8.58	-11.74	-2.69	5.86
Cerapachys MG42	O	29	70	55	45						O	22	82	59	61						O	71	102	92	58						O	8	53	42	16						O	24	62	49	37
	E	30.6	67.11	54.25	47.04	-1.6	2.89	0.75	-2.04	0.958716	E	26.81	85.19	56.65	55.34	-4.81	-3.19	2.35	5.66	0.646135	E	64.97	100.48	98.77	58.78	6.03	1.52	-6.77	-0.78	0.787454	E	8.84	53.52	40.95	15.69	-0.84	-0.52	1.05	0.31	0.989604	E	23.42	64.74	49.69	34.14	0.58	-2.74	-0.69	2.86
Cerapachys MG43	O	29	71	54	45						O	23	84	58	59						O	67	104	96	56						O	8	52	43	16						O	27	63	46	36
	E	30.6	67.11	54.25	47.04	-1.6	3.89	-0.25	-2.04	0.940498	E	26.81	85.19	56.65	55.34	-3.81	-1.19	1.35	3.66	0.841727	E	64.97	100.48	98.77	58.78	2.03	3.52	-2.77	-2.78	0.941087	E	8.84	53.52	40.95	15.69	-0.84	-1.52	2.05	0.31	0.97231	E	23.42	64.74	49.69	34.14	3.58	-1.74	-3.69	1.86
Cerapachys MG14	O	30	71	54	44						O	21	85	60	58						O	66	103	97	57						O	8	53	42	16						O	26	62	48	36
	E	30.6	67.11	54.25	47.04	-0.6	3.89	-0.25	-3.04	0.93295	E	26.81	85.19	56.65	55.34	-5.81	-0.19	3.35	2.66	0.662689	E	64.97	100.48	98.77	58.78	1.03	2.52	-1.77	-1.78	0.983009	E	8.84	53.52	40.95	15.69	-0.84	-0.52	1.05	0.31	0.989604	E	23.42	64.74	49.69	34.14	2.58	-2.74	-1.69	1.86
Cerapachys CM02	O	24	74	57	45						O	16	105	65	38						O	63	99	99	62						O	6	56	45	12						O	15	69	58	30
	E	30.76	67.44	54.52	47.28	-6.76	6.56	2.48	-2.28	0.503675	E	26.81	85.19	56.65	55.34	-10.81	19.81	8.35	-17.34	0.0182918	E	64.97	100.48	98.77	58.78	-1.97	-1.48	0.23	3.22	0.934614	E	8.84	53.52	40.95	15.69	-2.84	2.48	4.05	-3.69	0.802694	E	23.42	64.74	49.69	34.14	-8.42	4.26	8.31	-4.14
Tanipone zona	O	33	67	53	47						O	38	74	45	67						O	62	99.64	103	56.36						O	11	52	38	18						O	24	65	53	30
	E	30.76	67.44	54.52	47.28	2.24	-0.44	-1.52	-0.28	0.975955	E	26.81	85.19	56.65	55.34	11.19	-11.19	-11.65	11.66	0.0117644	E	64.56	99.86	98.16	58.42	-2.56	-0.22	4.84	-2.06	0.937485	E	8.84	53.52	40.95	15.69	2.16	-1.52	-2.95	2.31	0.771389	E	23.42	64.74	49.69	34.14	0.58	0.26	3.31	-4.14
Amyrmex BR01	O	25	87	58	30						O	31	79	52	62						O	60	106	102	48						O	9	54	39	17						O	26	59	52	35
	E	30.76	67.44	54.52	47.28	-5.76	19.56	3.48	-17.28	0.00405087	E	26.81	85.19	56.65	55.34	4.19	-6.19	-4.65	6.66	0.514862	E	63.56	98.3	96.63	57.51	-3.56	7.7	5.37	-9.51	0.444737	E	8.84	53.52	40.95	15.69	0.16	0.48	-1.95	1.31	0.976052	E	23.42	64.74	49.69	34.14	2.58	-5.74	2.31	0.86
Leptanilloides femoralis	O	21	86	62	31						O	36	85	44	59						O	58	111	106	46						O	4	63	46	6						O	19	70	57	26
	E	30.76	67.44	54.52	47.28	-9.76	18.56	7.48	-16.28	0.00196174	E	26.81	85.19	56.65	55.34	9.19	-0.19	-12.65	3.66	0.963033	E	64.56	99.86	98.16	58.42	-6.56	11.14	7.84	-12.42	0.0344632	E	8.84	53.52	40.95	15.69	-4.84	9.48	5.05	-9.69	0.000106056	E	23.42	64.74	49.69	34.14	-4.42	5.26	7.31	-8.14
Leptanilloides gracilis	O	18	94	60	28						O	29	86	56	53						O	50	112	110	49						O	5	66	42	6						O	15	76	56	25
	E	30.76	67.44	54.52	47.28	-12.76	26.56	5.48	-19.28	2.30616e-05	E	26.81	85.19	56.65	55.34	2.19	0.81	-0.65	-2.34	0.96134	E	64.56	99.86	98.16	58.42	-14.56	12.14	11.84	-9.42	0.052481	E	8.84	53.52	40.95	15.69	-3.84	12.48	1.05	-9.69	0.0141655	E	23.42	64.74	49.69	34.14	-8.42	11.26	6.31	-9.14
Leptanilloides mckennae	O	24	78	63	35						O	36	73	50	65						O	37	127	130	28						O	9	60	40	10						O	19	72	58	23
	E	30.76	67.44	54.52	47.28	-6.76	10.56	8.48	-12.28	0.0538851	E	26.81	85.19	56.65	55.34	9.19	-12.19	-6.65	9.66	0.0612311	E	64.77	100.17	98.47	58.6	-27.77	26.83	31.53	-30.6	8.52528e-10	E	8.84	53.52	40.95	15.69	0.16	6.48	-0.95	-5.69	0.411624	E	23.42	64.74	49.69	34.14	-4.42	7.26	8.31	-11.14
Leptanilloides nomada	O	22	80	65	33						O	38	81	46	59						O	38	126	131	26						O	9	59	41	10						O	20	73	56	23
	E	30.76	67.44	54.52	47.28	-8.76	12.56	10.48	-14.28	0.0108845	E	26.81	85.19	56.65	55.34	11.19	-4.19	-10.65	3.66	0.178129	E	64.56	99.86	98.16	58.42	-26.56	26.14	32.84	-32.42	1.14251e-16	E	8.84	53.52	40.95	15.69	0.16	5.48	0.05	-5.69	0.503276	E	23.42	64.74	49.69	34.14	-3.42	8.26	6.31	-11.14
Leptanilloides nubecula	O	22	80	65	33						O	36	79	48	61						O	38	126	132	25						O	9	58	41	11						O	24	74	52	22
	E	30.76	67.44	54.52	47.28	-8.76	12.56	10.48	-14.28	0.0108845	E	26.81	85.19	56.65	55.34	9.19	-6.19	-8.65	5.66	0.138662	E	64.56	99.86	98.16	58.42	-26.56	26.14	33.84	-33.42	1.62329e-10	E	8.84	53.52	40.95	15.69	0.16	4.48	0.05	-4.69	0.619322	E	23.42	64.74	49.69	34.14	0.58	9.26	2.31	-12.14
Cerapachys L MG04	O	13	83	77	29						O	18	93	68	45						O	71	89	87	74						O	11	51	40	17						O	21	58	49	44
	E	31.06	68.12	55.07	47.75	-18.06	14.88	21.93	-18.75	1.48622e-06	E	26.81	85.19	56.65	55.34	-8.81	7.81	11.35	-10.34	0.0499485	E	64.56	99.86	98.16	58.42	6.44	-10.86	-11.16	15.58	0.0644202	E	8.84	53.52	40.95	15.69	2.16	-2.52	-0.95	1.31	0.854757	E	23.42	64.74	49.69	34.14	-2.42	-6.74	-0.69	9.86
Cerapachys L MG11	O	14	86	75	27						O	18	98	67	41						O	69	90	89	73						O	10	50	40	19						O	19	58	51	44
	E	31.06	68.12	55.07	47.75	-17.06	17.88	19.93	-20.75	1.19732e-06	E	26.81	85.19	56.65	55.34	-8.81	12.81	10.35	-14.34	0.0152567	E	64.56	99.86	98.16	58.42	4.44	-9.86	-9.16	14.58	0.123221	E	8.84	53.52	40.95	15.69	1.16	-3.52	-0.95	3.31	0.776096	E	23.42	64.74	49.69	34.14	-4.42	-6.74	1.31	9.86
Cerapachys L MG08	O	28	69	60	43						O	16	103	69	36						O	66	97	98	60						O	11	54	36	18						O	18	59	54	41
	E	30.76	67.44	54.52	47.28	-2.76	1.56	5.48	-4.28	0.747735	E	26.81	85.19	56.65	55.34	-10.81	17.81	12.35	-19.34	0.000548903	E	64.56	99.86	98.16	58.42	1.44	-2.86	-0.16	1.58	0.98421	E	8.84	53.52	40.95	15.69	2.16	0.48	-4.95	2.31	0.689087	E	23.42	64.74	49.69	34.14	-5.42	-5.74	4.31	6.86
Cerapachys paradoxus	O	14	74	80	32						O	17	100	63	44						O	79	97	84	63						O	9	58	39	13						O	19	75	51	27
	E	30.76	67.44	54.52	47.28	-16.76	6.56	25.48	-15.28	7.0849e-06	E	26.81	85.19	56.65	55.34	-9.81	14.81	6.35	-11.34	0.527291	E	64.97	100.48	98.77	58.78	14.03	-3.48	-14.77	4.22	0.00471029	E	8.84	53.52	40.95	15.69	0.16	4.48	-1.95	-2.69	0.984272	E	23.42	64.74	49.69	34.14	-4.42	10.26	1.31	-7.14
Aenictus eugenii	O	22	82	61	35						O	22	80	61	61						O	59	120	105	40						O	8	55	40	16						O	29	55	39	49
	E	30.76	67.44	54.52	47.28	-8.76	14.56	6.48	-12.28	0.0223132	E	26.81	85.19	56.65	55.34	-4.81	-5.19	4.35	5.66	0.55352	E	65.17	100.79	99.08	58.96	-6.17	19.21	5.92	-18.96	0.0134872	E	8.84	53.52	40.95	15.69	-0.84	1.48	-0.95	0.31	0.985382	E	23.42	64.74	49.69	34.14	5.58	-9.74	-10.69	14.86
Aenictus GA03	O	24	78	60	38						O	23	81	59	61						O	60	115	108	41						O	10	55	39	15						O	31	49	40	52
	E	30.76	67.44	54.52	47.28	-6.76	10.56	5.48	-9.28	0.137958	E	26.81	85.19	56.65	55.34	-3.81	-4.19	2.35	5.66	0.699943	E	65.17	100.79	99.08	58.96	-5.17	14.21	8.92	-17.96	0.0337482	E	8.84	53.52	40.95	15.69	1.16	1.48	-1.95	-0.69	0.956926	E	23.42	64.74	49.69	34.14	7.58	-15.74	-9.69	17.86
Aenictus turneri	O	33	59	53	54						O	25	73	59	67						O	65	111	98	50						O	13	54	36	16						O	30	59	38	45
	E	30.6	67.11	54.25	47.04	2.4	-8.11	-1.25	6.96	0.52667	E	26.81	85.19	56.65	55.34	-1.81	-12.19	2.35	11.66	0.219473	E	65.17	100.79	99.08	58.96	-0.17	10.21	-1.08	-8.96	0.492126	E	8.84	53.52	40.95	15.69	4.16	0.48	-4.95	0.31	0.463405	E	23.42	64.74	49.69	34.14	6.58	-5.74	-11.69	10.86
[truncated: 41 more columns]
