# Supplementary material for: The rise of army ants and their relatives: diversification of specialized predatory doryline ants
Source: BMC Evol Biol. 2014 May 1;14:93. doi: 10.1186/1471-2148-14-93 (PMC4021219; doi:10.1186/1471-2148-14-93)
Supplement: Additional file 5 — Support values for select groups from Bayesian analyses of individual genes. [file 1471-2148-14-93-S5.xlsx]

## Sheet: Treatments
	# taxa	83 (all) taxa ACTG MB/ML	83 (all) taxa all RY MB/ML	83 (all) taxa partial RY MB/ML	83 (all) taxa pos3 excl. MB/ML	83 (all) taxa codon model ML	79 taxa ACTG MB/ML	79 taxa all RY MB/ML	79 taxa partial RY MB/ML	79 taxa pos3 excl. MB/ML	79 taxa codon model ML	73 taxa Ingroup only ACTG MB	73 taxa Ingroup only all RY MB	69 taxa Ingroup only ACTG MB	69 taxa Ingroup only all RY MB	68 taxa no army ants MB
dorylomorphs		100/100	100/100	100/100	100/100	100	100/100	100/100	100/100	100/100	100	NA	NA	NA	NA	100
army ants		99/54	95/19	87/26	0/21	71	98/55	96/24	93/29	0/27	77	92	70	88	92	NA
NW army ants		100/48	100/100	100/100	100/100	100	100/100	100/100	100/100	100/100	100	100	100	100	100	NA
OW army ants		59/99	84/35	66/35	0/0	59	52/49	91/40	86/41	74/0	61	0	65	67	80	NA
Leptanilloidinae	6	100/100	100/100	100/100	100/100	100	100/100	100/100	100/100	100/100	100	100	100	100	100	100
Cerapachys s.s.	2 - jacobsoni	100/100	100/100	100/100	100/100	100	100/100	100/100	100/100	100/100	100	100	100	100	100	100
Chrysapace	2 - sauteri	100/100	100/100	100/100	100/100	100	100/100	100/100	100/100	100/100	100	100	100	100	100	100
Lioponera	8 - foreli	100/100	100/100	100/100	100/100	100	100/100	100/100	100/100	100/100	100	100	100	100	100	100
wroughtoni gp.	4 – CM02	100/100	100/99	100/100	100/100	100	100/100	100/99	100/100	100/100	100	100	100	100	100	100
lividus gp.	3 – MG04	100/100	100/100	100/100	100/100	100	100/100	100/100	100/100	100/100	100	100	100	100	100	100
Parasyscia	7 – sylvicola	100/100	100/100	100/100	100/100	100	100/100	100/100	100/100	100/100	100	100	100	100	100	100
Syscia	2 - augustae	100/100	100/100	100/100	100/100	100	100/100	100/100	100/100	100/100	100	100	100	100	100	100
Ooceraea	4 - biroi	100/100	100/100	100/100	100/100	100	100/100	100/100	100/100	100/100	100	100	100	100	100	100
Syscia + Ooceraea	6	100/100	100/97	100/100	100/100	100	100/100	100/98	100/100	100/100	100	100	100	100	100	100
Yunodorylus	2 - sexspinus	100/100	100/100	100/100	100/100	100	100/100	100/100	100/100	100/100	100	100	100	100	100	100
Simopone s.s.	6	100/100	100/100	100/100	100/100	100	100/100	100/100	100/100	100/100	100	100	100	100	100	100
Eusphinctus	3 - steinheili	100/100	100/100	100/100	100/100	100	100/100	100/100	100/100	100/100	100	100	100	100	100	100
Acanthostichus (incl. C. davisi)	3	100/100	100/100	100/100	100/100	100	100/100	100/100	100/100	100/100	100	100	100	100	100	100
Cylindromyrmex	2	100/100	100/100	100/100	100/100	100	100/100	100/100	100/100	100/100	100	100	100	100	100	100
Acanthostichus + Cylindromyrmex	5	100/100	100/98	100/100	100/100	100	100/100	100/99	100/100	100/100	100	100	100	100	100	100
(Syscia + Ooceraea) + wroughtoni gp.	10	92/35	0/0	0/26	0/19	0	64/37	0/0	50/23	46/0	0	84	0	52	0	65
Eusphinctus + Parasyscia	10	100/99	100/98	100/97	100/97	100	100/99	100/97	100/97	100/96	100	100	100	100	100	100
(Eusphinctus + Parasyscia) + lividus gp.	13	100/100	100/100	100/100	100/100	99	100/100	100/100	100/100	100/100	100	100	100	100	100	100
((Eusphinctus + Parasyscia) + lividus gp.) + Lioponera	21	100/77	97/31	100/85	0/86	67	100/82	92/40	100/87	0/92	86	100	96	100	99	100
Chrysapace + army ants		57/49	0/0	0/0	0/0	72	90/50	0/0	0/0	0/0	70	96	0	100	0	NA
Simopone s.s. + army ants		0/0	88/0	0/9	0/0	0	0/0	0/13	65/16	0/27	0	0	43	0	70	NA
Chrysapace + Yunodorylus		0/0	70/0	84/39	68/67	0	0/0	86/22	98/47	86/71	0	0	38	0	80	98
(Chrysapace + Yunodorylus) + wroughtoni		0/0	70/0	0/0	37/0	0	0/0	91/8	0/0	0/23	0	0	35	0	85	0
(Acanthostichus + Cylindromyrmex) + Leptanilloidinae		50/17	56/23	0/0	81/0	0	88/27	98/36	97/33	100/39	40	0	55	93	97	64
Yuno + Chrysapace + army ants		49/0	0/0	0/0	0/0	0	66/0	0/0	0/0	0/0	0	49	0	79	0	NA
Cerapachys s.s. + Yuno + Chrysapace + army ants		48/7	0/0	0/0	0/0	0	85/14	0/0	0/0	0/0	0	55	0	98	0	NA
<50: the clade is the most compatible of all alternatives, i.e., it appears on the MJ rule "include all compatible groups" tree
0: the clade doe not appear on the tree, i.e., it must be contradicted by a more compatible clade

## Sheet: Single genes
	wg	Ubx	Top1	LWRh	EF1aF1	EF1aF2	CAD	ArgK	AbdA	28S	18S
dorylomorphs	99	100	95	99	89	99	100	100	100	100	99
army ants	<50	contra 85 86	contra 95 96	<50	contra 53	contra 59 73	contra 85+	conra 97	contra 51 80	contra 58	contra 56
NW army ants	100	100	100	100	99	99	100	100	100	100	100
OW army ants	<50	contra 85 86	67	contra 59	contra 53	contra 73+	<50	contra 97 62	contra 51 80	contra 58	contra 56
Leptanilloidinae	99	99	100	100	contra 84*	90	100	100	100	contra 67+	<50
Cerapachys s.s.	99	99	100	100	75	93	100	100	100	99	100
Chrysapace	100	99	100	99	99	99	100	100	100	100	94
Lioponera	100	100	100	100	100	100	100	100	100	100	<50
wroughtoni gp.	99	100	100	96	88	99	100	85	98	<50	contra 72
lividus gp.	100	contra 87	100	100	98	99	100	100	100	100	95
Parasyscia	100	100	100	99	82	100	100	100	84	100	99
Syscia	98	100	100	100	99	99	100	100	100	99	contra 72
Ooceraea	99	100	100	99	76	97	100	100	96	100	99
Syscia + Ooceraea	66	<50	contra 77+	<50	93	<50	99	contra 52	100	contra 58	contra 72
Yunodorylus	99	contra 87	100	99	99	99	100	100	contra 88+	99	<50
Simopone s.s.	100	99	100	100	100	100	100	100	100	100	<50
Eusphinctus	99	100	100	100	contra 65	99	100	100	100	88	96
Acanthostichus (incl. C. davisi)	99	100	99	99	88	100	100	100	82	100	61
Cylindromyrmex	<50	98	99	99	99	<50	100	95	70	98	<50
Acanthostichus + Cylindromyrmex	83	85	91	99	99	99	99	75	<50	contra 89	<50
(Syscia + Ooceraea) + wroughtoni gp.	<50	<50	contra 77+	<50	<50	<50	contra 68	contra 52	contra 80	contra 58	contra 72
Eusphinctus + Parasyscia	96	<50	99	99	contra 77, 65	83	91	contra 84	68	99	90
(Eusphinctus + Parasyscia) + lividus gp.	54	<50	contra 62	<50	89	<50	100	contra 84 85	contra 97+	<50	<50
((Eusphinctus + Parasyscia) + lividus gp.) + Lioponera	73	<50	contra 93	<50	contra 52	<50	contra 90	contra 85+	contra 97+	<50	contra 73
Eusphinctus + Parasyscia + Lioponera	contra 73 54	<50	contra 93+	<50	contra 77 89	<50	contra 90	contra 85+	97	<50	contra 73
Chrysapace + army ants	<50	contra 85 86	95	contra 76	contra 52, 53	<50	contra 85+	contra 52	contra 80	contra 58	contra 56
Simopone s.s. + army ants	<50	contra 85 86	contra 95+	contra 79	<50	contra 73		contra 52	contra 80	contra 58	contra 56
Chrysapace + Yunodorylus	<50	contra 87	contra 95 81	contra 76	contra 52	contra 73	<50	<50	contra 88+	<50	contra 73
(Chrysapace + Yunodorylus) + wroughtoni	<50	contra 87	contra 95 81	contra 76	contra 52	contra 73	<50	<50	contra 88+	<50	contra 72 73
(Acanthostichus + Cylindromyrmex) + Leptanilloidinae	<50	contra 85 86	contra 81+	<50	contra 84*	<50	contra 85+	contra 52	contra 88	contra 89+	<50
Yuno + Chrysapace + army ants	<50	contra 85 86 87	contra 81	contra 74	contra 52, 53	<50		contra 52	contra 88+	contra 58	contra 56
Cerapachys s.s. + Yuno + Chrysapace + army ants	<50	contra 85 86 87	contra 81	contra 74 76	contra 74+	<50	contra 90+	contra 52	contra 88+	contra 80+	<50
"contra XX" indicates that a clade is contradicted on the MJ rule tree by another clade or clades that is/are supported by the indicated posterior probability/probabilities.
"XX+" indicates there are more than two contradictory branches and XX is the largest of those.
* rooting problem
