# Supplementary material for: The rise of army ants and their relatives: diversification of specialized predatory doryline ants
Source: BMC Evol Biol. 2014 May 1;14:93. doi: 10.1186/1471-2148-14-93 (PMC4021219; doi:10.1186/1471-2148-14-93)
Supplement: Additional file 6 — Full phylogenetic data matrix, including definitions of character partitions and exclusion sets. [file 1471-2148-14-93-S6.txt]

#NEXUS 
[MacClade 4.0 registered to Ted Schultz, Smithsonian Institution]


BEGIN DATA;
	DIMENSIONS  NTAX=83 NCHAR=9607;
	FORMAT DATATYPE=DNA  MISSING=? GAP=- ;
MATRIX
[                                       10        20        30        40        50        60        70        80        90        100       110       120       130       140       150       160       170       180       190       200       210       220       230       240       250       260       270       280       290       300       310       320       330       340       350       360       370       380       390       400       410       420       430       440       450       460       470       480       490       500       510       520       530       540       550       560       570       580       590       600       610       620       630       640       650       660       670       680       690       700       710       720       730       740       750       760       770       780       790       800       810       820       830       840       850       860       870       880       890       900       910       920       930       940       950       960       970       980       990       1000      1010      1020      1030      1040      1050      1060      1070      1080      1090      1100      1110      1120      1130      1140      1150      1160      1170      1180      1190      1200      1210      1220      1230      1240      1250      1260      1270      1280      1290      1300      1310      1320      1330      1340      1350      1360      1370      1380      1390      1400      1410      1420      1430      1440      1450      1460      1470      1480      1490      1500      1510      1520      1530      1540      1550      1560      1570      1580      1590      1600      1610      1620      1630      1640      1650      1660      1670      1680      1690      1700      1710      1720      1730      1740      1750      1760      1770      1780      1790      1800      1810      1820      1830      1840      1850      1860      1870      1880      1890      1900      1910      1920      1930      1940      1950      1960      1970      1980      1990      2000      2010      2020      2030      2040      2050      2060      2070      2080      2090      2100      2110      2120      2130      2140      2150      2160      2170      2180      2190      2200      2210      2220      2230      2240      2250      2260      2270      2280      2290      2300      2310      2320      2330      2340      2350      2360      2370      2380      2390      2400      2410      2420      2430      2440      2450      2460      2470      2480      2490      2500      2510      2520      2530      2540      2550      2560      2570      2580      2590      2600      2610      2620      2630      2640      2650      2660      2670      2680      2690      2700      2710      2720      2730      2740      2750      2760      2770      2780      2790      2800      2810      2820      2830      2840      2850      2860      2870      2880      2890      2900      2910      2920      2930      2940      2950      2960      2970      2980      2990      3000      3010      3020      3030      3040      3050      3060      3070      3080      3090      3100      3110      3120      3130      3140      3150      3160      3170      3180      3190      3200      3210      3220      3230      3240      3250      3260      3270      3280      3290      3300      3310      3320      3330      3340      3350      3360      3370      3380      3390      3400      3410      3420      3430      3440      3450      3460      3470      3480      3490      3500      3510      3520      3530      3540      3550      3560      3570      3580      3590      3600      3610      3620      3630      3640      3650      3660      3670      3680      3690      3700      3710      3720      3730      3740      3750      3760      3770      3780      3790      3800      3810      3820      3830      3840      3850      3860      3870      3880      3890      3900      3910      3920      3930      3940      3950      3960      3970      3980      3990      4000      4010      4020      4030      4040      4050      4060      4070      4080      4090      4100      4110      4120      4130      4140      4150      4160      4170      4180      4190      4200      4210      4220      4230      4240      4250      4260      4270      4280      4290      4300      4310      4320      4330      4340      4350      4360      4370      4380      4390      4400      4410      4420      4430      4440      4450      4460      4470      4480      4490      4500      4510      4520      4530      4540      4550      4560      4570      4580      4590      4600      4610      4620      4630      4640      4650      4660      4670      4680      4690      4700      4710      4720      4730      4740      4750      4760      4770      4780      4790      4800      4810      4820      4830      4840      4850      4860      4870      4880      4890      4900      4910      4920      4930      4940      4950      4960      4970      4980      4990      5000      5010      5020      5030      5040      5050      5060      5070      5080      5090      5100      5110      5120      5130      5140      5150      5160      5170      5180      5190      5200      5210      5220      5230      5240      5250      5260      5270      5280      5290      5300      5310      5320      5330      5340      5350      5360      5370      5380      5390      5400      5410      5420      5430      5440      5450      5460      5470      5480      5490      5500      5510      5520      5530      5540      5550      5560      5570      5580      5590      5600      5610      5620      5630      5640      5650      5660      5670      5680      5690      5700      5710      5720      5730      5740      5750      5760      5770      5780      5790      5800      5810      5820      5830      5840      5850      5860      5870      5880      5890      5900      5910      5920      5930      5940      5950      5960      5970      5980      5990      6000      6010      6020      6030      6040      6050      6060      6070      6080      6090      6100      6110      6120      6130      6140      6150      6160      6170      6180      6190      6200      6210      6220      6230      6240      6250      6260      6270      6280      6290      6300      6310      6320      6330      6340      6350      6360      6370      6380      6390      6400      6410      6420      6430      6440      6450      6460      6470      6480      6490      6500      6510      6520      6530      6540      6550      6560      6570      6580      6590      6600      6610      6620      6630      6640      6650      6660      6670      6680      6690      6700      6710      6720      6730      6740      6750      6760      6770      6780      6790      6800      6810      6820      6830      6840      6850      6860      6870      6880      6890      6900      6910      6920      6930      6940      6950      6960      6970      6980      6990      7000      7010      7020      7030      7040      7050      7060      7070      7080      7090      7100      7110      7120      7130      7140      7150      7160      7170      7180      7190      7200      7210      7220      7230      7240      7250      7260      7270      7280      7290      7300      7310      7320      7330      7340      7350      7360      7370      7380      7390      7400      7410      7420      7430      7440      7450      7460      7470      7480      7490      7500      7510      7520      7530      7540      7550      7560      7570      7580      7590      7600      7610      7620      7630      7640      7650      7660      7670      7680      7690      7700      7710      7720      7730      7740      7750      7760      7770      7780      7790      7800      7810      7820      7830      7840      7850      7860      7870      7880      7890      7900      7910      7920      7930      7940      7950      7960      7970      7980      7990      8000      8010      8020      8030      8040      8050      8060      8070      8080      8090      8100      8110      8120      8130      8140      8150      8160      8170      8180      8190      8200      8210      8220      8230      8240      8250      8260      8270      8280      8290      8300      8310      8320      8330      8340      8350      8360      8370      8380      8390      8400      8410      8420      8430      8440      8450      8460      8470      8480      8490      8500      8510      8520      8530      8540      8550      8560      8570      8580      8590      8600      8610      8620      8630      8640      8650      8660      8670      8680      8690      8700      8710      8720      8730      8740      8750      8760      8770      8780      8790      8800      8810      8820      8830      8840      8850      8860      8870      8880      8890      8900      8910      8920      8930      8940      8950      8960      8970      8980      8990      9000      9010      9020      9030      9040      9050      9060      9070      9080      9090      9100      9110      9120      9130      9140      9150      9160      9170      9180      9190      9200      9210      9220      9230      9240      9250      9260      9270      9280      9290      9300      9310      9320      9330      9340      9350      9360      9370      9380      9390      9400      9410      9420      9430      9440      9450      9460      9470      9480      9490      9500      9510      9520      9530      9540      9550      9560      9570      9580      9590      9600    ]
[                                       .         .         .         .         .         .         .         .         .         .         .         .         .         .         .         .         .         .         .         .         .         .         .         .         .         .         .         .         .         .         .         .         .         .         .         .         .         .         .         .         .         .         .         .         .         .         .         .         .         .         .         .         .         .         .         .         .         .         .         .         .         .         .         .         .         .         .         .         .         .         .         .         .         .         .         .         .         .         .         .         .         .         .         .         .         .         .         .         .         .         .         .         .         .         .         .         .         .         .         .         .         .         .         .         .         .         .         .         .         .         .         .         .         .         .         .         .         .         .         .         .         .         .         .         .         .         .         .         .         .         .         .         .         .         .         .         .         .         .         .         .         .         .         .         .         .         .         .         .         .         .         .         .         .         .         .         .         .         .         .         .         .         .         .         .         .         .         .         .         .         .         .         .         .         .         .         .         .         .         .         .         .         .         .         .         .         .         .         .         .         .         .         .         .         .         .         .         .         .         .         .         .         .         .         .         .         .         .         .         .         .         .         .         .         .         .         .         .         .         .         .         .         .         .         .         .         .         .         .         .         .         .         .         .         .         .         .         .         .         .         .         .         .         .         .         .         .         .         .         .         .         .         .         .         .         .         .         .         .         .         .         .         .         .         .         .         .         .         .         .         .         .         .         .         .         .         .         .         .         .         .         .         .         .         .         .         .         .         .         .         .         .         .         .         .         .         .         .         .         .         .         .         .         .         .         .         .         .         .         .         .         .         .         .         .         .         .         .         .         .         .         .         .         .         .         .         .         .         .         .         .         .         .         .         .         .         .         .         .         .         .         .         .         .         .         .         .         .         .         .         .         .         .         .         .         .         .         .         .         .         .         .         .         .         .         .         .         .         .         .         .         .         .         .         .         .         .         .         .         .         .         .         .         .         .         .         .         .         .         .         .         .         .         .         .         .         .         .         .         .         .         .         .         .         .         .         .         .         .         .         .         .         .         .         .         .         .         .         .         .         .         .         .         .         .         .         .         .         .         .         .         .         .         .         .         .         .         .         .         .         .         .         .         .         .         .         .         .         .         .         .         .         .         .         .         .         .         .         .         .         .         .         .         .         .         .         .         .         .         .         .         .         .         .         .         .         .         .         .         .         .         .         .         .         .         .         .         .         .         .         .         .         .         .         .         .         .         .         .         .         .         .         .         .         .         .         .         .         .         .         .         .         .         .         .         .         .         .         .         .         .         .         .         .         .         .         .         .         .         .         .         .         .         .         .         .         .         .         .         .         .         .         .         .         .         .         .         .         .         .         .         .         .         .         .         .         .         .         .         .         .         .         .         .         .         .         .         .         .         .         .         .         .         .         .         .         .         .         .         .         .         .         .         .         .         .         .         .         .         .         .         .         .         .         .         .         .         .         .         .         .         .         .         .         .         .         .         .         .         .         .         .         .         .         .         .         .         .         .         .         .         .         .         .         .         .         .         .         .         .         .         .         .         .         .         .         .         .         .         .         .         .         .         .         .         .         .         .         .         .         .         .         .         .         .         .         .         .         .         .         .         .         .         .         .         .         .         .         .         .         .         .         .         .         .         .         .         .         .         .         .         .         .         .         .         .         .         .         .         .         .         .         .         .         .         .         .         .         .         .         .         .         .         .         .         .         .         .         .         .         .         .         .         .         .         .         .         .         .         .         .         .         .         .         .         .         .         .         .         .         .         .         .         .         .         .         .         .         .         .         .         .         .         .         .         .         .         .         .         .         .         .         .         .         .         .         .         .         .         .         .         .         .         .         .         .         .         .         .         .         .         .         .         .         .         .         .         .         .         .         .         .         .         .         .         .         .         .         .         .         .         .         .         .         .         .         .         .         .         .         .         .         .         .         .         .         .         .         .         .         .         .         .         .         .         .         .         .         .         .         .         .         .         .         .         .         .         .         .         .         .         .         .         .         .         .         .         .         .         .         .         .         .         .         .         .         .         .         .         .         .         .         .         .         .         .         .         .         .         .         .         .         .         .         .         .         .         .         .         .         .         .         .         .         .         .         .         .         .         .         .         .         .         .         .         .         .         .         .         .         .         .         .         .         .         .         .         .         .         .         .         .         .         .         .         .         .         .         .         .         .         .         .         .         .         .         .         .         .         .         .         .         .         .         .         .         .         .         .         .         .         .         .         .         .         .         .         .         .         .         .         .         .         .         .         .         .         .         .         .         .         .         .         .         .         .         .         .         .         .       ]

Paraponera_clavata             ATAATTGATAGTATGCTACCTAAGTACCATCAACAGTTTCACCATCAACAGTTGTTCTCAAGCGCGAATCCAGGTACTATTCAGGCGTGTACGACGAGTCCGGCCACC------GCGAGCCTAGAATCGAGTTTATCCGCGGCTGCAGTGGCGGCCGCGGCTGTTAATTACGCACAGCAACACAATTCGCCAAGCCCGACGGGCTCGAGTCCCCAGCATTCAGGAAGCTCCGCATCGACATCACCGGCGGGACGCACGACGTCCAGCATGTATCCGTACGTGTCTGCCGCGGCGGCACATCATCATCATCAACAGCAGCAGGCAGTCGCGGCCGCCGCATTCGGCGCCACGTCCAGCATGGTACCCGCTTTCGGGTCCTCGGCGGCATCCAGCGCTGCTTTAGCCGCTGCCGCCGCTGTGGATGCCGCGACTGCCGGCGACAAGTCCTGCCGTTACACGGCCAGTCTTACCGGCAATGTGGCACCCACGTCGGCCGATCCTATGGTTAATTATACCCTCGGTCACCATCATCAAAACGGCACTACGCCCGGTAGCCTCGTCTCGTCCGCATCAGCTTCGTCGGCGGTGTCGGCCGCATCGGCTTCGGATATCGCTCTGTGGAAATTCGAAACTTCTAAATACTACGTCACCATCATCGACGCTCCTGGACACAGGGACTTCATCAAGAACATGATCACGGGTACTTCGCAGGCTGACTGTGCAGTGCTGATCGTTGCCGCCGGTACCGGTGAGTTCGAAGCTGGTATTTCAAAGAACGGACAGACTCGCGAGCACGCCCTGCTCGCCTTCACCCTCGGTGTCAAGCAGCTGATTGTCGGCGTCAACAAGATGGACTCTACTGAACCACCCTACTCCGAGACCCGATTCGAGGAAATCAAAAAAGAAGTCTCGTCGTACATCAAGAAGATCGGCTATAATCCAGCTGCGGTCGCGTTTGTGCCAATTTCCGGTTGGCATGGAGACAACATGCTGGAGGTGTCAGCCAAGATGCCCTGGTTCAAGGGATGGACTGTAGAACGCAAGGAGGGCAAAGCAGAAGGCAAGTGTCTTATCGAAGCCCTTGATGCCATCCTGCCACCCACCAGACCGACTGACAAGGCTCACATGGTCGACGCTCATTGGTATCAATTTCCACCGATGAATCCACTGTGGCACGCACTCCTTGGCTTCGTTATCGGGGTCCTCGGCTTTATATCTATCATTGGTAACGGTATGGTGATATATATATTCACCACTACTAAGAGCCTCCGTACCCCGAGCAATCTGCTCGTCGTCAATCTCGCCATTTCCGACTTTCTTATGATGGTAGCGATGTCTCCGGCCATGGTAATCAATTGCTATTACGAGACGTGGGTACTAGGACCTCTCTTCTGTGAACTGTACGGCTTGGCGGGCTCCCTGTTCGGATGTGGCTCCATATGGACAATGACGATGATTGCATTCGATAGGTACAATGTGATCGTTAAAGGCTTATCCGCTAAGCCGATGAGCATCAATGGTGCCCTCATTCGCATATTTGGCCTTTGGTTTTTCGCTTTGGCTTGGACACTAGCCCCACTTGAGGCCGGCTACGCCAAGTTGGCGGCGTCTGACAGCAAGTCTCTGCTGAAGAAACATCTGACGAAGGAGGTATTCGATCAACTCAAGACGAGGAAGACGTCGTTCGGCTCCACGCTCCTCGATGTGATCCAGTCCGGCCTGGAGAACCACGATTCCGGCGTCGGTATCTACGCGCCCGATGCCGAGGCTTACACCGTGTTCGCCGAAATCTTCGATCCCATCATCGATGACTACCATGGCGGCTTCAAGAAGACCGACAAGCATCCGCCCAAGGACTTTGGCGACGTCGACTCCTTTGGCAACCTCGATCCTGCTGGTGAATACATCGTATCGACTCGCGTGAGATGCGGCCGTTCCTTGGACGGATATCCGTTCAATCCATGCCTGACCGAGGCCCAATACAAGGAGATGGAAGAGAAGGTGTCCAGCACGTTATCCGGCTTGACCGGCGAACTGAAGGGTACTTTCTACCCGCTCACCGGCATGAGCAAGGAAGTGCAGCAGAAGCTGATCGACGATCACTTCCTCTTCAAAGAAGGCGATCGTTTCCTTCAGGCTGCCAACGCCTGCCGCTTCTGGCCGACTGGACGCGGCATCTTCCATAACGACGATAAGACCTTCTTGGTATGGTGCAACGAGGAGGATCATCTCCGTATCATCTCCATGCAGCGTTATGAACCTTTGCCACCCACAGTGAAATTTTACTACAATGGTAAAGAGATGAAGTTGAGTGAGGAGACGGAGGAAGTTGCCACTTTCTACGCACGTATGTTGGACCATGATTATACAACAAAGACTGCATTTAACAACAATTTCTTTCACGATTGGCGGGAAGTGATGACCGAATCAGAGCGTGTTAAAATTATTGATCTGTCCAAATGCAATTTTAAGGAAATGCATGCATACTTTGTTCAAAAAAGTGAAGAACGCAAAGCCATGACAAAGGAGGAAAAGCAAAAAATCAAGGAAAAAAATGAGGAAACACAAAAGGAATATGGTTTTTGTGTTATCGACGGTCACAAGGAAAAGATCGGTAATTTCAAGATCGAGCCGCCAGGCCTATTTCGCGGTCGCGGTGAGCACCCTAAGATGGGTAAGTTAAAGAAGCGAGTGCTGCCGGAGGATGTCTTGATTAATTGCTCTAAGGATTCCAACATACCAAAGCCACCTACTGGTCACAAATGGAAGGAAGTACGACACGATCCCAATGTTACTTGGCTAGCATCTTGGACAGAGAATATTCAAGGTCAAGTGAAATATGTGATGCTGAACCCATCTAGCAAACTCAAGGGCGAAAAGGATTGGCAGAAGTATGAGACAGCACGAAAACTTGCACAATCGATTGACAAAATTCGCGCGGAGTATCGGGAAGATTGGAAAAGTAAGGAAATGCGTATCAGGCAACGTGCTGTTGCTTTATATTTCATTGACAAACTGGCACTCAGAGCCGGTAATGAGAAGGATGAAGATCAAGCAGATACCGTGGGTTGCTGTTCGTTGCGAGTGGAACACATAAAGCTGCATGAACAAAAAGATGGGAGGGACTATACAACGGGCGGCTTCTACGGAAGTCACCATCATCAAACAGGAGCAGCAACTCAACATCATGATCCAGCTACCGCCGCGGCATATCGAAGCTTTCCACTCGGGTTGGGTATGTCGCCTTATGCCTCAACGCAGCATCATCATCATACATCCTCTTCGTTAGGGATCCATCCAGGTGGCGGAACCAACACAAGACCGCCTCAGGACTCACCGTATGATGCTAGCGTTGCGACGGCCTGCAAGCTTTACTCGACGACACCGGAAGCAACTGGTCACACTACGTCCTCTTACTCAACAACAGCGACGAAAGACTGTAAGCAACAAGATCAAACGTCTGCTCATCAAAATGGGTATGCCGCGGTGATGGCAGCAGCAGCTGTCAAAGATGTGTGGCAATCGGCGACCTCGGGAGCAAATAGTCAGAGTAATTCAGTCGTACGTCCGTCTGCGTGTACTCCGGAAAGTACGAGGGTCGGTAGCTACGGTGGCCTTGTAGGCGGCGATCCAGCATCGAGTCCTGGTAACAACAGTTCGTCAAGATCTCTCACATCGTCTTGGAACACCTGCAGTTTAAACTCGTCCGCAAGTCAACCGGTCGCTACGCAACTGCATCAGCAACCTACCGCCAACCTGCCAAATTTCCGCGTGGTCGGCGATAATCTCAAGGACCGCTTCGACGGCGCTTCCCGGGTGATGGTTAGCAACTCGGACCGCATACGC---AAC---AGCAACGCCATCACTACTAATTCCGCGAGCAATTCCGTGCACGGCCATCGGGACGGACTGTCGCGCAAGCACCGCTACAACTTCCACCTGAAGCCGTTCAACCCGGAGCACAAGCCGCCTGGACCGAAGGACCTCGTCTATCTGGAGCAGTCGCCGCAGTTCTGCGAGAAGAATCCCAAGCTCGGCATCCTAGGCACGCACGGGCGACAATGCAACGACACCAGTATCGGCGTCGACGGTTGCGATCTGATGTGTTGTGGCAGGGGTTACAAGACCCAAGAAGTGACGGTGATCGAAAGGTGCTCTTGCATTAAGTCCGTCGAGATGCATCATGAAGCGTTGACGGAGGCTCTGCCTGGAGACAACGTTGGCTTCAACGTGAAGAACATCTCCGTAAAGGAACTGAGACGCGGTTACGTAGCTGGCGACTCAAAGAATCAGCCGCCGCGTGGCGCCGCCGATTTTACCGCTCAGGTGATCGTGTTGAATCATCCAGGACAGATTAGCAACGGCTACACGCCAGTACTCGACTGCCATACCGCTCACATTGCTTGCAAGTTTGCGGAGATTAAAGAGAAGTGCGACCGTCGTACCGGGAAGACCACCGAAGAGAATCCGAAGAGCATCAAAAGCGGCGACGCCGCCATCGTGATGCTACAGCCGACCAAATCGCAAAATCACGGATTCTGCGTCGATGCGACACGATTACCGGCCGATTGGGAGGTGCTTTTCACTAATGCCAACGACAACAGCAACGAAGGAGTGGTTCATTCGTGTCTGCCGTACTTCTCTGTTCAATTTCACCCAGAGCATACGGCGGGACCGGAGGATCTAGAATGTCTCTTCGACGTATTTCTGGAGAGTGTGAAAGACGAGATCGACGGTTGTTCTCGG------------------ATCTCCATAAAGGACAGACTTACTCAGAAGCTGACTTACAAA---CTTGCAACTCCAGTAGCAATCGATCGGCCAAAGAAAGTATTGATCCTGGGCTCGGGAGGCCTCAGCATCGGTCAGGCTGGAGAATTCGATTATTCGGGCTCGCAAGCGATAAAGGCGTTGAAAGAAGAATCAATACAGACTCTTCTCATCAATCCTAACATAGCCACGGTACAAACTTCAAAAGGTATGGCCGACAAGGTGTATTTCTTGCCAATTGTACCAGAGTACGTGGAACAGGTAATACAATCGGAGAGACCGGATGGCGTATTATTAACATTTGGTGGCCAAACCGCGCTCAATTGTGGCGTGGAACTTGAGAGAAATGGCGTGTTTACGAAGTATAATGTTAAAGTTCTAGGAACGCCTATTGAATCCATCATACAGACCGAAGATCGAAAGATATTCGCGGATCGTATCGGCGAGATAAATGAGAAAGTCGCACCGAGTGCTGCTGTATATTCAATTCAAGAGGCATTAGATGCCGCGGAAAAACTTGGCTATCCTGTCATGGCGCGCGCTGCGTTTTCACTTGGTGGTCTTGGCTCAGGCTTCGCTAATACGAAAGAAGAGCTAAAGATATTGGCTCAGCACGCTCTAGCTCATTCTAGCCAATTGATAATCGACAAATCTCTTAAAGGCTGGAAGGAAGTGGAGTATGAGGTCGTTCGCGATGCATACGACAATTGTATCACGTCATATGCTTGTCTCAAAGATTAAGCCATGCATGTCTCAGTGCATGCCGAATTAAGGTGAAACCGCGAATGGCTCATTAAATCAGTTATGGTTCATTAGATTGTACCCACATTTACTTGGATAACTGTGGTAATTCTAGAGCTAATACATGCAAAACAGAGTCCCGACCAGTGATGGAA-GGGACGCTTTTATTAGATCAAAACCAATCGGTGGCGGGT----GGTTTATCCATCC---GTCCACCGTTTCTTTTGGTGACTCTGAATAACTTTGTGCTGATCGCACGGTCCTAGCACCGGCGACGCATCTTTCAAATGTCTGCCTTATCAACTGTCGATGGTAGGTTCTGCGCCTACCATGGTTGTAACGGGTAACGGGGAATCAGGGTTCGATTCCGGAGAGGGAGCCTGAGAAACGGCTACCACATCCAAGGAAGGCAGCAGGCGCGCAAATTACCCACTCCCGGCACGGGGAGGTAGTGACGAAAAATAACGATACGGGACTCATCCGAGGCCCCGTAATCGGAATGAGTACACTTTAAATCCTTTAACGAGGATCCATTGGAGGGCAAGTCTGGTGCCAGCAGCCGCGGTAATTCCAGCTCCAATAGCGTATATTAAAGTTGTTGCGGTTAAAAAGCTCGTAGTTGAATCTGTGTCGCACACTGTCGGTTCACCGCTCGCG--GTGTTTAACTGGCATGATGTGGGACGTCCTACCGGTGGGCTTAGCTCCGCAAGGGGCGGCCCAACTAAT---ATCCCATCGCGGTGCTCTTTACTGAGTGTCGAGTTGGGCCGGTACGTTTACTTTGAACAAATTAGAGTGCTTAAAGCAGGCTACCTTCGCCTGAATACTGTGTGCATGGAATAATGGAATAGGACCTCGGTTCTATTTTGTTGGTTTTCGGAACCCCGAGGTAATGATTAATAGGGACAGATGGGGG-CATTCGTATTGCGACGTTAGAGGTGAAATTCTTGGATCGTCGCAAGACGGACAGAAGCGAAAGCATTTGCCAAAAATGTTTTCATTAATCAAGAACGAAAGTTAGAGGTTCGAAGGCGATCAGATACCGCCCTAGTTCTAACCATAAACGATGCCAGCTAGCGATCCGCCGAAGTTCCTCCGATGACTCGGCGGGCAGCTTCCGGGAAACCAAAGCTTTTGGGTTCCGGGGGAAGTATGGTTGCAAAGCTGAAACTTAAAGGAATTGACGGAAGGGCACCACCAGGAGTGGAGCCTGCGGCTTAATTTGACTCAACACGGGAAACCTCACCAGGCCCAGACACCGGAAGGATTGACAGATTGATAGCTCTTTCTTGATTCGGTGGGTGGTGGTGCATGGCCGTTCTTAGTTGGTGGAGCGATTTGTCTGGTTAATTCCGATAACGAACGAGACTCTAGCCTGCTAAATAGGCGTACCTTATGGTATCTCGAAGGCCCCCGGTCTTCG--GCCGGTGGGTTTTTACTACCAACGTACAAACAAATCTTCTTAGAGGGACAGGCGGCTTCTAGCCGCACGAGATTGAGCAATAACAGGTCTGTGATGCCCTTAGATGTTCTGGGCCGCACGCGCGCTACACTGAAGGAATCAGCGTGTTTTCCCTGGCCGAAAGGCCCGGGTAACCCGCTGAACCTCCTTCGTGCTAGGGATTGGGGCTTGCAATTGTTCCCCATGAACGAGGAATTCCCAGTAAGCGCGAGTCATAAGCTCGCGTTGATTACGTCCCTGCCCTTTGTACACACCGCCCGTCGCTACTACCGATTGAATGATTTAGTGAGGTCTTCGGACTGGTGCGCGGCAGTGCCTCGGCAC-TGCCGATGTTGCCGGGAAGATGACCAAACTTGATCATTTAGAGGAAGTATATTAAGCGGAGGAAAAGAAACTAACCAGGATTTCCTTAGTAGCGGCGAGCGAACAGGAATGAGCCCAGCACCGAATCCCGCGGTTCCGCCGCAGGGAAATGTGGTGTTCGGGAGGGTCCGTTTAT-CCCGAGGTGTCGGATCGCGTCCAAGTCCATCTTGAATGGGGCCACTTACCCGCAGAGGGTGCCAGGCCCGTAGCGACCGG--TA-CGCGC-CTCGGGAGGATCTCTCCTTAGAGTCGGGTTGCTTGAGAGTGCAGCTCTAAGTGGGTGGTAAACTCCATCTAAGGCTAAATACGACCACGAGACCGATAGCGAACAAGTACCGTGAGGGAAAGTTGAAAAGAACTTTGAAGAGAGAGTTCAAGAGTACGTGAAACCGTTCAGGGGTAAACCTAAGAAACCCAAAAGA-TCGAAC-GGGGAGATTCATCGTCAGCG-GCATCGGCTTCGCGTCGGTGGGCGATG-TCTCGC--GGGCCTC--------------------------------------G--C-GCTCGCGGACACGCTGCCG-TGCG-CGCATGTC-CGACG---TCGTCGTCGTGCACTTCTCCCCTAGTAGGACGTCGCGACCCGCTGGGTGTCGGTCTACGGCACGGG---TGCGGTGCCTGTCGCGT-------------------CGCCGGT-AAAAC--GGCACGCG-GCAAACTCCCGA-TACGCCCGACCGGCTGCCCGGCGGT-ACTCGC----A---CG-GTATAAGGCCGCAAAGAAGCGCGCCCCCGCGGGCGCGTGGTTTGCGTCAAGCCCGTCGCAAGCGC----GCT-CCACGG-----TACC----CGGAGGTT-TAC----GGACCTAG-CGCCGTCCCCG--GTCC-TGGGCCGCTGTTGGCCG-------------ACGGTG------------A------------TCCTTTGACTGGCCTT--GCGC----GCGCGGGGAATAAACC-----------------------------------------------------------CCGCGCGCGAT-TACCGGTCGGCGACGCTACTGCTTTGGGTACTCTTAGGACCCGTCTTGAAACACGGACCAAGGAGTCTAACATGTGCGCGAGTCATTGGGA--CT-AGCAAAACCTAAAGGCGCAATGAAAGTG-AAGGT--------------------------------CGG----CCCT--GGC---GCCGACCGAGGGAGGATGGAACCGTGCT------------------CGAAGCGCGGCCTCGCACTCCCGGGGCGTCTCGTTCTCATTGCGAGAAGAGGCGCACCAAGAGCGTACACGTTGGGACCCGAAAGATGGTGAACTATGCCTGGTCAGGACGAAGTCAGGGGAAACCCTGATGGAGGTCCGTAGCGATTCTGACGTGCAAATCGATCGTCGGAACTGGGTATAGGGGCGAAAGACTAATCGAACCATCTAGTAGCTGGTTCCCTCCGAAGTTTCCCTCAGGATAGCTGGCACTCGGCCG------TTCT---ACGGAACGCGCGCGAGTCTCATCTGGTAAAGCGAATGATTAGAGGCCTTGGGGCCGAAACGACCTCAACCTATTCTCAAACTTTAAATGGGTGAGATCTCTGGCTTTCTTGAA-----C--CATGAAGCCACGAGC-----------------AT-C---------T----CGGATCAGAGT-GCCAAGTGGGCCAATTTTGGTAAGCAGAACTGGCGCTGTGGGATGAACCAAACGCAGAGTTAAGGCGCCTAACTCGACGCTCATGGGACACCATGAAAGGCGTTGGTTGCTTAAGACAGCAGGACGGTGGCCATGGAAGTCGGAATCCGCTAAGGAGTGTGTAACAACTCACCTGCCGAAGCAACTAGCCCTGAAAATGGATGGCGCTGAAGCGTCGAGCCTATACTCTGCCGTCAGCGGCAAGTGCGGCGGGGACGTGTAAC----------------------------------------------------------------ACACAGTCCCCGTCACGAAGCCCTGACGAGTAGGAGGGTCGCGGCGGTGTGCGCAGAAGGGTCTGGGCGTGAGCCTGCCTGGAGCCGCCGCCGGTGCAGATCTTGGTGGTAGTAGCAAATACTCCAGCGAGGCCCTGGAGGACTGACGTGGAGAAGGGT   [9162]
Stigmatomma_pallipes           ATAATTGATAGTATGCTACCTAAGTATCATCAACAATTCCACCATCAGCAATTGTTCTCAAGCGCGAATCCAGGTACCATTCAAGCGTGCACGACGAGTCCGGCCACC------GCGAGCCTAGAATCTAGTTTATCCGCGGCTGCAGTGGCGGCCGCGGCGGTCAACTACGCACAGCACCACAATTCGCCAAGTCCGACGGGCTCGAGTCCCCAGCATTCGGGAAGCTCCGCTTCGACGTCACCGGCGGCACGCACGACGTCCAGCATGTATCCCTACGTGTCCGCCGCAGCGGCGCATCATCATCACCAGCAGCAGCAAGCGGTCGCGGCTGCTGCGTTCGGCGCCACGTCCAGCATGGTGCCCACTTTCGGATCCTCGGCGGCGTCCAGCGCTGCCCTGGCGGCTGCCGCCGCCGTGGACGCCGCGACTGCCGGCGACAAATCGTGCCGTTATACGGCCAGTCTGACCGGCAATGTGGCACCCACCTCGGCCGATCCTATGGTTAACTATACCCTCAGTCACCATCATCAAAACGGCGCTACGCCCGGTAGCCTCGTCTCGTCCGCGTCGGCTTCGTCGGCTGTGTCGGCCGCCTCGGCTTCCGATATCGCACTGTGGAAGTTCGAAACTGCAAAGTACTATGTTACCATCATTGACGCTCCTGGGCACAGAGACTTCATCAAGAACATGATCACCGGTACCTCGCAAGCTGACTGTGCAGTGTTGATCGTTGCCGCCGGTACTGGTGAATTCGAAGCCGGTATCTCGAAGAACGGACAGACCCGCGAGCACGCTCTGCTTGCCTTCACCCTCGGTGTGAAGCAATTGATCGTCGGTGTTAACAAGATGGACTCCACCGAACCCCCGTACTCCGAGACTCGATTCGAGGAAATCAAGAAGGAGGTTTCTTCCTACATTAAGAAAATTGGCTACAATCCGGCTGCGGTTGCGTTCGTGCCCATTTCTGGCTGGCACGGAGACAATATGCTGGAGGTGTCCGCCAAGATGCCCTGGTTCAAGGGATGGAACGTCGAGCGCAAAGAAGGCAAAGCGGAAGGCAAATGCCTTATCGAAGCTCTTGACGCTATTCTACCGCCTACTAGGCCAACTGATAAGGCCCACTTGGTCGATGCTCACTGGTACCAATTCCCACCGATGAACCCACTGTGGCACGCGCTACTCGGCCTCGTCATCGGTACCCTCGGCGTTATATCCATCATCGGCAATGGCATGGTGGTATACATATTTACCAGCACTAAGAGCCTCCGCACTCCGAGCAATCTGCTCGTCATCAACCTCGCCATTTCCGACTTCCTCATGATGCTAGCTCTGTCTCCGACTATGGTGATCAATTGCTATTACGAGACGTGGGTGTTAGGACCCTTATTCTGCGAACTGTATGCCTTGGCGGGCTCCCTGTTCGGATGTGGCTCCATATGGACGATGACGATGATCGCATTCGACAGGTACAACGTGATCGTCAAAGGTTTGTCCGCTAAACCGATGAACATCAACGGCGCCCTCCTTCGCATATTAGGAATCTGGCTTTTCTCATTGGGCTGGACAGTAGCCCCACTGGAAGCCGGCTACGCCAAACTGGCGGCGTCCGATAGCAAGTCTCTTCTGAAGAAACATCTAACGAAGGAAGTATTCGATCAACTCAAGACAAGGAAGACCTCGTTTGGCTCCACTTTGCTGGACGTAATTCAATCTGGTCTCGAGAATCACGATTCTGGCGTGGGTATTTATGCGCCTGACGCCGAGGCTTACACCGTGTTCACCGAGATTTTCGATCCGATCATTGACGATTACCATGGTGGCTTTAAGAAGACCGATAAACATCCGCCTAAGGACTTCGGTGATGTCGATTCCTTCGGCAATCTTGATCCTACCGGTGAATACATCGTGTCCACTCGCGTAAGATGTGGTCGCTCCTTGGATGGATATCCGTTTAACCCGTGTCTGACCGAGGCCCAATACAAAGAGATGGAGGAGAAGGTGTCCAGCACATTGTCCGGTCTGACCGGCGAGCTCAAAGGCACCTTTTACCCGCTTACCGGCATGAGCAAGGAGGTGCAGCAGAAATTGATCGACGACCACTTCCTCTTCAAGGAGGGCGACCGTTTCCTCCAAACCGCTAACGCCTGTCGCTTTTGGCCGACCGGACGCGGCATCTTCCACAACGACGACAAGACTTTCCTGGTATGGTGCAACGAGGAAGATCATCTTCGTATCATCTCCATGCAGCCGTACGAGCCGTTGCCGTCTACAGTGAAGTTCTATTATAACAGTAAAGAAATGAAACTGAGCCAGGATACGGAAGAGGTGGCTACATTCTATGCACGCATGCTGGACCACGATTATACGACCAAGACTGCATTTAACAGTAACTTCTTCCACGACTGGCGAGAAGTGATGACCGAATCGGAGCGTGCCAAGATCAACGATCTGTCCAAGTGTAACTTCAAGGAGATGCATGCATACTTCCTCCAGAAGAGCGAGGAACGCAAGGCAATGACAAAGGAGGAGAAGCAGAAGATTAAGGAAAAGAATGAGGAAATACAGAAGGAATATGGCTTCTGCGCTATTGATGGCCACAAGGAAAAGATTGGTAACTTCAAGATCGAGCCGCCGGGCCTGTTTCGTGGACGTGGCGAGCATCCCAAAATGGGTAAACTGAAGAGGCGAGTGCTGCCAGAGGATGTGCTGATCAACTGCTCCAAGAATTCCAACATACCGAAACCACCTACTGGTCACAAGTGGAAGGAGATACGGCATGATCCCAATGTCACTTGGCTTGCATCCTGGACAGAGAACATACAGGGCCAGGTGAAATACGTTATGCTGAACCCGTCCAGTAAACTCAAAGGTGAGAAGGACTGGCAGAAATATGAGACGGCGCGCAAGCTTGCGCAATCCATCGATAAGATTCGTGCGGAATACCGTGAAGATTGGAAGAGCAAGGAGATGCGTATCCGGCAGCGCGCTGTAGCACTGTACTTCATCGACAGATTGGCGCTCAGAGCCGGTAACGAGAAGGATGAGGATCAGGCGGACACTGTCGGCTGTTGCTCATTGCGGGTCGAGCACATCAAGCTCCATGAACACAAAGATGGAAAGGACTATGCAGCGGGCGGCTTCTACGGAAGCCACCATCATCAAACAGGAGCAGCGAGTCAACATCATGATCCATCTACA---------TATCGGAGCTTTCCACTCGGGTTAGGTATGTCGCCGTATGCCTCGACACAGCATCATCATCACACGTCGTCTTCATTAGGGATACATCCAGGCGGTGGAACCAACACAAGACCGCCTCAAGACTCTCCGTATGATGCCAGTGTTGCGACGGCCTGCAAGCTTTACTCGACGACACCGGAGGCAACCGGTCATACTACACCCTCGTACTCAACCACAGCAACAAAAGACTGTAAGCAAACAGATCAAACGTCAGCCCATCAAAATGGCTATGCTGCAGTGATGGCAGCGGCGGCTGTCAAGGACGTGTGGCAGTCAGCGACATCGGGAGCAAACAGCCAGAGTAATTCAGTTGTACGTCCTTCTGCGTGTACCCCGGAGAGCACAAGGGTTGGTAGCTACAGTGGCCTGGTCGGTGGTGATCCAGCATCAAGCCCCGGTAACAACAACTCATCAAGATCTCTCACATCGTCTTGGAACACCTGCAGTTTAAACTCATCCGCAAGTCAACCGGTCGCTACGCAACTGCATCAGCAACCTACCGCCAACCTGCCGAATTTTCGCGCGGTCGGCGACAACCTGAAGGACCGTTTCGACGGCGCGTCCAGAGTGATGGTCAGCAATTCGGATCGTATGCGCGGCAAC---AGCAACGCCATCATCAGTAACTCGGCGAGCAACTCCGTGCACGGCCACCGCGAGGGCCTCGGCCGCCGGCATCGCTACAACTTCCAGCTGAAGCCGTACAATCCGGAGCACAAGCCGCCCGGGCCGAAGGATCTCGTTTACCTAGAACCGTCGCCGCCGTTCTGCGAGAAGAATCCGAAACTCGGCATCTTGGGCACCCACGGACGGCAGTGCAACGATACCAGCATCGGCGTCGACGGTTGTGACCTGATGTGCTGCGGCAGGGGCTACAAGACCCAAGAGGTGACGCTGATCGAGAGGTGCGCATGCACCAAATCGGTAGAAATGCACCACGAGGCGCTGACAGAGGCCCTGCCCGGGGACAACGTCGGCTTCAACGTGAAGAACATCTCCGTGAAGGAGCTGAGACGCGGCTACGTGGCCGGCGACTCCAAGAATCAGCCGCCGCGCGGCGCTGCCGACTTCACCGCCCAGGTGATCGTGCTGAATCACCCGGGACAGATCAGCAACGGCTACACGCCGGTGCTCGACTGCCATACCGCGCACATCGCCTGCAAATTCGCGGAGATCAAGGAGAAGTGCGATCGTCGCACTGGCAAGACCACCGAGGAGAACCCGAAGAGCATCAAAAGCGGCGACGCCGCCATCGTGATGCTGCAGCCGACCAAATCGCAAAATCACGGATACTGCGTGGACGCGACGCGATTACCGGCGGACTGGGAGACGCTCTTCACCAACACAAACGACGGCAGCAACGAGGGCATCGTTCACGCGAATCTGCCGTATTTCTCTGTGCAATTTCATCCAGAACACACGGCGGGACCGCAGGATCTGGAATGTCTCTTCGATCTGTTTCTCGAGAGCGTGAAATACGAGGCCGAAGGCCCTACGCAA------------------ATATCTATAAAGGACAGACTCAATCGGGAATTAACTTACGAA---CCACCCGCTCCGATAGCAACCCGTCGGCCGAAGAAAGTGCTGATCCTGGGCTCGGGAGGGCTCAGCATCGGCCAAGCCGGAGAATTCGATTATTCAGGCTCGCAGGCCATCAAAGCGTTAAAAGAGGAGGCGATACAGACTCTGCTGATCAATCCCAATATCGCCACGGTGCAGACCTCGAAGGGCATGGCCGACAAGGTGTATTTCTTGCCGATTACGCCGGAGTACGTTGAGCAGGTAATACGATCGGAGAGACCGGACGGTGTACTGTTAACGTTCGGCGGTCAGACCGCTCTCAACTGCGGCGTGGAACTCGAGAGAAACGGCGTGTTCGCCAAGTACGATGTCAAGATCTTAGGAACGCCAATCGAATCCATCATACAGACCGAGGACAGAAAGATATTCGCGGATCGCATCAGCGAGATAAACGAAAGGATCGCGCCAAGTGCTGCCGTGTATTCCGTTCAAGAGGCGCTGGATGCCGCCGAGAAACTGGGTTATCCTGTTATGGCGCGCGCTGCATTTTCGCTCGGCGGTCTCGGATCTGGTTTTGCCAATACGAAGGAAGAGCTGAAGAAGCTAGCCCAGCAGGCTCTGGCTCACTCCAACCAGCTGATAATCGACAAATCCCTGAAGGGTTGGAAGGAGTTGGAGTACGAGGTAGTTCGCGATGCGTACGATAATTGCATCACGTCATATGCTTGTCTCAAAGATTAAGCCATGCATGTCTCAGTGCATGCCGAATTAAGGTGAAACCGCGAATGGCTCATTAAATCAGTTATGGTTCATTAGATTGTACCCACATTTACTTGGATAACTGTGGTAATTCTAGAGCTAATACATGCAAAACAGAGTCCCGACCAGTGATGGGA-GGGACGCTTTTATTAGATCAAAACCAATCGGTGGCGGGTG---GCTCGCC-CGTCC---GTCCACCGTTTATTTTGGTGACTCTGAATAACTTTGTGCTGATCGCACGGTCCTAGCACCGGCGACGCATCTTTCAAATGTCTGCCTTATCAACTGTCGATGGTAGGTTCTGCGCCTACCATGGTTGTAACGGGTAACGGGGAATCAGGGTTCGATTCCGGAGAGGGAGCCTGAGAAACGGCTACCACATCCAAGGAAGGCAGCAGGCGCGCAAATTACCCACTCCCGGCACGGGGAGGTAGTGACGAAAAATAACGATACGGGACTCATCCGAGGCCCCGTAATCGGAATGAGTACACTTTAAATCCTTTAACGAGGATCCATTGGAGGGCAAGTCTGGTGCCAGCAGCCGCGGTAATTCCAGCTCCAATAGCGTATATTAAAGTTGTTGCGGTTAAAAAGCTCGTAGTTGAATCTGTGTCGCACACTGTCGGTTCACCGCTCGCG--GTGTTTAACTGGCATGATGTGGGACGTCCTACCGGTGGGCTTAGCCTCGCGAGGGGCGGCCCAACTAAT---ATCCCATCGCGGTGCTCTTTACTGAGTGTCGAGTTGGGCCGGTACGTTTACTTTGAACAAATTAGAGTGCTTAAAGCAGGCTACCTTCGCCTGAATACTGTGTGCATGGAATAATGGAATAGGACCTCGGTTCTATTTTGTTGGTTTTCGGAACCCCGAGGTAATGATTAATAGGGACAGATGGGGG-CATTCGTATTGCGACGTTAGAGGTGAAATTCTTGGATCGTCGCAAGACGGACAGAAGCGAAAGCATTTGCCAAAAATGTTTTCATTAATCAAGAACGAAAGTTAGAGGTTCGAAGGCGATCAGATACCGCCCTAGTTCTAACCATAAACGATGCCAGCTAGCGATCCGCCGAAGTTCCTCCGATGACTCGGCGGGCAGCTTCCGGGAAACCAAAGCTTTTGGGTTCCGGGGGAAGTATGGTTGCAAAGCTGAAACTTAAAGGAATTGACGGAAGGGCACCACCAGGAGTGGAGCCTGCGGCTTAATTTGACTCAACACGGGAAACCTCACCAGGCCCAGACACCGGAAGGATTGACAGATTGATAGCTCTTTCTTGATTCGGTGGGTGGTGGTGCATGGCCGTTCTTAGTTGGTGGAGCGATTTGTCTGGTTAATTCCGATAACGAACGAGACTCTAGCCTGCTAAATAGGCGTACATTATGGTATCTCGAAGGCCCCCGGCCT-CG--GCCGGTGGGTTTTTACTACCAACGTACCAACAAATCTTCTTAGAGGGACAGGCGGCTTCTAGCCGCACGAGATTGAGCAATAACAGGTCTGTGATGCCCTTAGATGTTCTGGGCCGCACGCGCGCTACACTGAAGGAATCAGCGTGTTTTCCCTGGCCGAAAGGCCCGGGTAACCCGCTGAACCTCCTTCGTGCTAGGGATTGGGGCTTGCAATTGTTCCCCATGAACGAGGAATTCCCAGTAAGCGCGAGTCATAAGCTCGCGTTGATTACGTCCCTGCCCTTTGTACACACCGCCCGTCGCTACTACCGATTGAATGATTTAGTGAGGTCTTCGGACTGGTGCGCGGCAGTGTCTCGGCAC-TGCCGATGTTGCCGGGAAGATGACCAAACTTGATCATTTAGAGGAAGTATATTAAGCGGAGGAAAAGAAACTAACTAGGATTTCCTTAGTAGCGGCGAGCGAACAGGAAAGAGCCCAGCACCGAATCCCGCGGTTCCGCCGCAGGGAAATGTGGTGTTCGGGAGGGTCCGCTTAT-CCCGAGACGTCGAATCGCGTCCAAGTCCATCTTGAATGGGGCCACTTACCCGCAGAGGGTGCCAGGCCCGTAGCGACCGG--TA-CGCGT-CTCGGGAGGATCTCTCCTTAGAGTCGGGTTGCTTGAGAGTGCAGCTCTAAGTGGGTGGTAAACTCCATCTAAGGCTAAATACGACCACGAGACCGATAGCGAACAAGTACCGTGAGGGAAAGTTGAAAAGAACTTTGAAGAGAGAGTTCAAGAGTACGTGAAACCGTTCAGGGGTAAACCTAAGAAACCCAAAAGA-TCGAAC-GGGGAGATTCATCGTCAGCG-GCGTTGGCTTCGCGTCGGTGGGCGATG-TCCCGC--GGGTT-------------------------------------------C-GCTCGCGGGCACGCCGCCG-TGCG-CGCACGTC-CGACG---TCGTCGTCGTGCACTTCTCCCCAAGTAGGACGTCGCGACTCGCTGGGTGTCGGTCTACGGCCCGAG---TGCGGTGTCTGTCGCGT-------------------CGCCGGT-AAAAC--GGCACGCG-GCAAACCCTCGG-T-CGCCCGGCCGGCTGCCCGGCGGT-ACTCGC----A---AG-GTATCAGGCCGCGAAAAACTCTGTC---T-----------TTCGCGTCAGGCCCGTCGCAAGCGC----GCG-CCACGG-----TACC----CGGAGG---TAC----GGACCTAG-CGCCGTCCCCG--GTCC-TGGTCCGCTGTTGGCCG-------------ACGGTG------------A------------TCCTTTGACAGGCCTT--AAAC----GGGGGCGGGCGGTGCCTCGCGCGCC--------------------------------------------------GCTCCCCTCGA-TACCGGTCGGCGACGCTACTGCTTTGGGTACTCTTAGGACCCGTCTTGAAACACGGACCAAGGAGTCTAACATGTGCGCGAGTCATTGGGA--CT-AGCAAAACCTAAAGGCGAAATGAAAGTG-AAGGT--------------------------------CGG----CCCT--GGC---GCCGACCGAGGGAGGATGGG--CAGCGT------------------CGCGATGCGGCCTCGCACTCCCGGGGCGTCTCGTTCTCATCGCGAGAAGAGGCGCACCAAGAGCGTACACGTTGGGACCCGAAAGATGGTGAACTATGCCTGGTCAGGACGAAGTCAGGGGAAACCCTGATGGAGGTCCGTAGCGATTCTGACGTGCAAATCGATCGTCGGAACTGGGTATAGGGGCGAAAGACTAATCGAACCATCTAGTAGCTGGTTCCCTCCGAAGTTTCCCTCAGGATAGCTGGCACTCGGCCG------TTCC---ACGGAACGCGCGCGAGTCTCATCTGGTAAAGCGAATGATTAGAGGCCTTGGGGCCGAAACGACCTCAACCTATTCTCAAACTTTAAATGGGTGAGATCTCTGGCTTTCTTGAA-----T--TATGAAGCCACGAGC-----------------AT-C---------T----CGGATCAGAGT-GCCAAGTGGGCCAATTTTGGTAAGCAGAACTGGCGCTGTGGGATGAACCAAACGCAGAGTTAAGGCGCCTAACTCGACGCTCATGGGACACCATGAAAGGCGTTGGTTGCTTAAGACAGCAGGACGGTGGCCATGGAAGTCGGAATCCGCTAAGGAGTGTGTAACAACTCACCTGCCGAAGCAACTAGCCCTGAAAATGGATGGCGCTGAAGCGTCGAGCCTATACTCTGCCGTCAGCGGCAAGTGGGGCGGGGGTGTA----------------------------------------------------------------------ACAGCCCCCGTCACGAAGCCCTGACGAGTAGGAGGGTCGCGGCGGTGTGCGCAGAAGGGTCTGGGCGCGAGCCTGCCTGGAGCCGCCGCCGGTGCAGATCTTGGTGGTAGTAGCAAATACTCCAGCGAGGCCCTGGAGGACTGACGTGGAGAAGGGT   [9136]
Lasius_californicus            ATAATTGATAGTATGCTACCTGCTAAGTACCAACAATTTCATCCGCAACAATTGTTCTCAAGCGCGAATCCAGGTACTATCCAGGCGTGCACGACGAGTCCGGCCACC------GCGAGTCTAGAATCGAGTCTATCCGCGGCTGCAGTAGCGGCCGCGGCGGTCAATTACGCCCAACAGCACAATTCGCCGAGCCCGACGGGTTCGAGTCCCCAGCACTCGGGTAGCTCCGCTTCCACATCACCGGCGGCGCGCACTACCTCCGGCATGTATCCTTACGTATCCGCCGCAGCGGCGCATCATCATCATCAGCAGCAGCAGGCGGTCGCCGCCGCCGCGTTCGGCGCCACCTCCAGCATGGTACCCGGTTTCGGGTCCACGGCGGCGTCCAGCGCTGCCCTGGCGGCCGCCGCCGCCGTGGACGCCGCTACCGCCGGCGACAAGTCCTGCCGTTACACGGCCAGTTTAACCGGGAACGTGGCACCCGCGTCCGCCGATCCTATGGTTAACTATACCCTGGGCCATCATCATCAGAACGGCGCTACCCCCGGTAGCCTCGTCTCCTCCGCGTCCGCTTCCTCGGCCGTCTCCGCCGCCTCGGCATCCGATATCGCATTATGGAAATTTGAAACGTCCAAATATTATGTCACTATCATCGACGCTCCTGGACACAGAGATTTTATTAAGAACATGATCACTGGTACTTCGCAAGCTGATTGCGCTGTACTGATTGTCGCCGCTGGTACTGGCGAATTCGAGGCTGGTATCTCGAAAAATGGACAGACCCGTGAGCACGCTTTACTCGCCTTTACCCTCGGCGTCAAACAGCTGATCGTCGGAGTTAACAAAATGGATTCCACCGAGCCTCCGTACTCCGAGACTCGATTCGAGGAAATCAAGAAGGAAGTATCGTCGTACATAAAGAAGATCGGCTACAACCCAGCCGCAGTCGCGTTCGTTCCCATTTCCGGCTGGCATGGAGACAACATGCTGGAGCCGTCCTCCAAGATGCCCTGGTTCAAAGGATGGTCTGTGGAGCGCAAGGAAGGCAAAGCCGACGGCAAATGCCTTATCGAAGCCCTCGATGCCATCCTGCCACCCAGCAGGCCGACCGACAAGGCCCATCTGGTCGACGCTCACTGGTACCAATTCCCACCGATGAACCCTCTATGGCACGCGCTCCTCGGCTTCGTCATCGGCATCCTGGGCACGATATCCGTTATCGGTAACGGCATGGTGGTATACATATTCACCACTACCAAGAGCCTCCGTACACCAAGCAATCTGCTCGTCATCAATCTCGCCCTCTCCGACTTCCTCATGATGCTATGCATGTCTCCGGCTATGGTGATCAATTGCTATTACGAGACGTGGGTACTAGGACCCCTGTTCTGTGAACTGTACGCCTTGACGGGCTCCCTGTTCGGATGTGGCTCCATATGGACAATGACGATGATCGCATTCGACAGGTATAACGTAATCGTCAAAGGCTTATCTGCCAAGCCAATGACCATTAACGGCGCCCTCCTTCGCATATTCGGCATCTGGCTCTTCTCACTGGCTTGGACAATCGCACCTCTAGAGTCTGGCTATGCCAAGTTGGCGGAATCCGACAGCAAGTCGTTGTTGAAGAAACACTTGACGAAGGAGGTCTTTGATCAACTCAAGACCAGGAAGACCTCGTTCGGCTCCACTCTCTTGGATGTCATCCAATCCGGTCTGGAGAACCATGATTCCGGCGTTGGTATCTACGCGCCCGATGCCGAGGCGTACACAGTCTTCGCCGAAATCTTCGATCCTATCATCGATGATTACCACGGCGGCTTCAAGAAGACGGACAAACATCCGCCCAAGGACTTCGGCGACGTCGATTCCTTCGGCAATCTTGACCCCACCGGTGAGTACATCGTGTCGACTCGCGTGCGATGCGGCCGCTCCTTGGACGGATATCCATTCAATCCGTGCCTGACCGAGGCCCAGTATAAGGAGATGGAGGAGAAAGTATCTAGCACGTTGTCTGGTCTTGCCGGCGAACTGAAGGGCACTTTTTACCCGCTCACTGGCATGAGCAAGGAAGTGCAACAGAAGCTGATCGACGATCACTTCCTCTTCAAGGAGGGCGACCGTTTCCTCCAGGCGGCGAACGCCTGTCGTTTCTGGCCGACCGGACGCGGCATTTTCCACAACGATGCCAAGACCTTCTTGGTCTGGTGCAACGAGGAGGACCATCTCCGCATTATTTCCATGCAGGCCTACGAATCATTGCCGCCCTTTGTTAAGTTCTATTACAGTGGCAAAGAGATGAAGCTGAGTCAGGATACGGAAGAGATCGCGACTTTTTATGCACGCATGCTGGACCATGACTACACGACCAAGGATGCTTTCAACAATAACTTCTTTCATGATTGGCGGGAGGTGATGACTGAATCGGAACGCGCCAAAATCACCGACTTATCCAAGTGTAACTTTAAAGAGATGCACGCGTACTTCTTGCAAAAGAGCGAAGAACGCAAGGCCATGACAAAAGAGGAGAAGCAGAAGATTAAAGAGAAGAATGAGGAGATTCAGAAGGAATATGGCTTTTGCGTCATCGATGGTCACAAGGAGAAAATTGGTAATTTCAAGATCGAGCCGCCTGGTTTGTTCAGAGGTCGTGGCGAGCATCCCAAGATGGGTAAGCTAAAGAAGCGAGTATTGCCAGAGGATGTGCTCATCAATTGTTCAAAAGACTCAAATATACCGAAACCGCCGGTCGGCCACAAGTGGAAAGAGGTGCGACACGATCCCAATGTCACGTGGCTTGCATCTTGGACGGAGAATATTCAGGGTCAAGTAAAATATGTGATGCTGAATCCGTCCAGCAAACTCAAGGGCGAAAAGGACTGGCAGAAGTACGAGACGGCGCGGAAGCTGGCGCAGTCGATCGACAAGATTCGTGCAGAGTATCGGGAGGATTGGAAGAGCAAAGAGATGCGTATTAGGCAGCGTGCCGTCGCCCTGTATTTTATTGACAAGCTAGCGCTCAGAGCCGGTAATGAAAAGGATGAAGATCAGGCGGACACCGTGGGCTGTTGTTCGTTGCGAGTAGAGCATATCAAGTTGCATGAGCACAAAGACGGCAAGGAATACACCGCAGGCGGCTTCTACGGAAGCCACCATCATCAAACAGGAGCGGCGAGTCAACATCATGATCCAGCTACT---GCGGCGTATCGAAGCTTTCCACTCGGATTAGGTATGTCGCATTATGCCTCGGCGCAGCATCATCATCATGCATCCTCTTCGTTAGGAATACACCCGGGCGGTGGAAGCAACACGAGACCACCTCAAGATTCACCCTATGACGCGAGCGTTGCGACGGCCTGCAAGCTTTATTCGACGACACCCGAAGCGACCGGTCACACCACGTCTTCGTATTCAACAACGGCGACGAAAGACTGTAAACAGCAAGATCAAACGTCAACACATCAAAATGGCTATGCCGCGGTGATGGCAGCTGCAGCAGTCAAGGACGTTTGGCAGTCAGCGACCTCGGGAGCGAACAGCCAGAGTAATTCGGTCGTACGTCCTTCCGCGTGTACCCCGGAGAGTACAAGGGTTAGTAGCTACGGTGGCCTCGTAGGCGGTGATCCGGCATCGAGTCCCGGTAATAACAGTTCGTCAAGATCCCTCACGTCGTCCTGGAACACCTGCAGTTTAAACTCGTCCGCGAGTCAACCGGTCGCTACGCAACTACATCAGCAACCTACTGCCAACTTGCCAAGTTTCCGCGTGGTCGGCGATAATCTGAAGGATCGCTTCGACGGCGCCTCCCGGGTAATGGTCAGCAATTCGGATCGCGTGCGC---------AGCAATGTGCACGTC---AACTCGGCGAGCAACTCCGTGCACCAGCATCGCGACGGTCTCGCGCGCCGGCAACGCTACAACTTTCAGCTGAAGCCGTACAATCCGGAGCACAAGCCGCCCGGGCCGAAAGACCTCGTCTACCTGGAGCAGTCGCCGGCGTTCTGCGAGAAGAATCCCACCCTCGGTATCCTGGGCACCCACGGGCGACAGTGCAACGACACCAGCCTCGGCGTCGACGGCTGCGATCTGATGTGCTGCGGCAGAGGCTACAAGACACAGGAGGTGCTGGTGGTCGAGAGGTGCGCCTGCATCAAGTCCGTCGAGATGCATCACGAGGCGCTGACGGAGGCTCTGCCCGGCGACAACGTCGGCTTCAACGTGAAGAACATCTCCGTGAAGGAGCTGAGGCGCGGCTACGTCGCCGGCGACTCCAAGAATCAGCCGCCGCGCGGCGCCGCCGACTTCACCGCCCAGGTGATCGTGCTGAATCACCCGGGACAGATCAGCAACGGTTACACGCCGGTGCTCGATTGCCACACCGCTCACATCGCGTGCAAGTTCGCCGAGATTAAGGAGAAATGCGACCGTCGTACCGGCAAGACCACCGAGGAGAACCCGAAGAGCATCAAGAGCGGCGACGCGGCCATCGTGATGCTGCAGCCGACCAAGTCGCAGAATCACGGATTTTGCGTCGATGCGGTTCAGTTACCGGCTGATTGGGAAGTGCTCTTTACCAACACTAATGACAACAGCAATGAGGGTATAGTTCATTCAAATCTGCCATATTTCTCCGTTCAATTTCATCCGGAGCACACAGCAGGACCTGAAGATCTCGAATGTCTCTTCGATGTGTTTCTGGAGAGCGTGAAGGACGAGATTGAGGGTCACCCTTGG------------------ATCTCTATAAAGGATAGGCTCACTCAAAAGCTAATCTATAAA---TCTCCGGCTCTAATTACGCTCGAACGGCCTAAGAAAGTGTTAATTTTGGGCTCGGGAGGACTCAGCATTGGTCAAGCCGGAGAATTCGATTATTCAGGCTCTCAGGCGATGAAAGCGTTAAAGGAAGAATCGATACAGACTCTTTTGATAAATCCTAATATCGCCACGGTACAAACATCAAAAGGCATGGCCGATAAAGTATATTTCTTGCCGATTATACCAGAATATGTCGAGCAGGTAATACAATCGGAGAGACCTGATGGCGTACTATTAACGTTTGGTGGACAAACTGCCCTTAACTGCGGCGTAGAACTTGAGAGAAACGGCGTGTTTGCGAAGTACAATGTTAAAATTTTAGGGACGCCAATTGAATCCATTATACAGACTGAAGACAGAAAGATATTTGCAGATCGTGTCAGCGAGATAAATGAAAAAGTCGCACCGAGTGCTGCCGTGTATTCTGTTGAAGAGGCATTAGAAGCCGCTGAAATACTGGGTTATCCCGTAATGGCGCGCGCTGCGTTCTCACTCGGTGGCCTCGGATCAGGTTTTGCTAATACAAAGGAAGAGCTGAGAATGCTAGCGCAACAAGCTTTAGCTCATTCCAGCCAATTAATAATTGACAAATCATTGCAAGGTTGGAAGGAGGTAGAGTACGAGGTTGTCCGCGACGCATACGACAACTGTATCACGTCATATGCTTGTCTCAAAGATTAAGCCATGCATGTCTCAGTGCATGCCGAATTAAGGTGAAACCGCGAATGGCTCATTAAATCAGTTATGGTTCATTAGATTGTACCCACATTTACTTGGATAACTGTGGTAATTCTAGAGCTAATACATGCAAAACAGAGTCCCGACCAGTGATGGAA-GGGACGCTTTTATTAGATCAAAACCAATCGGTGGCGGGCG---GCTCGC--CGTTC---GTCCACCGTTTATTTTGGTGACTCTGAATAACTTTGTGCTGATCGCACGGTCCTAGCACCGGCGACGCATCTTTCAAATGTCTGCCTTATCAACTGTCGATGGTAGGTTCTGCGCCTACCATGGTTGTAACGGGTAACGGGGAATCAGGGTTCGATTCCGGAGAGGGAGCCTGAGAAACGGCTACCACATCCAAGGAAGGCAGCAGGCGCGCAAATTACCCACTCCCGGCACGGGGAGGTAGTGACGAAAAATAACGATACGGGACTCATCCGAGGCCCCGTAATCGGAATGAGTACACTTTAAATCCTTTAACGAGGATCCATTGGAGGGCAAGTCTGGTGCCAGCAGCCGCGGTAATTCCAGCTCCAATAGCGTATATTAAAGTTGTTGCGGTTAAAAAGCTCGTAGTTGAATCTGTGTCGCACACCGTCGGTTCACCGCTCGCG--GTGTTTAACTGGCGTGATGTGGGACGTCCTACCGGTGGGCTTAGCCTCGCGAGGGGCGGCCCAACTAAT---ATCCCGTCGCGGTGCTCTTTACTGAGTGTCGAGTCGGGCCGGTACGTTTACTTTGAACAAATTAGAGTGCTTAAAGCAGGCTACCTTCGCCTGAATACTGCGTGCATGGAATAATGGAATAGGACCTCGGTTCTATTTTGTTGGTTTTCGGAACCCCGAGGTAATGATTAATAGGGACAGATGGGGG-CATTCGTATTGCGACGTTAGAGGTGAAATTCTTGGATCGTCGCAAGACGGACAGAAGCGAAAGCATTTGCCAAAAATGTTTTCATTAATCAAGAACGAAAGTTAGAGGTTCGAAGGCGATCAGATACCGCCCTAGTTCTAACCATAAACGATGCCAGCTAGCGATCCGCCGAAGTTCCTCCGATGACTCGGCGGGCAGCTTCCGGGAAACCAAAGCTTTTGGGTTCCGGGGGAAGTATGGTTGCAAAGCTGAAACTTAAAGGAATTGACGGAAGGGCACCACCAGGAGTGGAGCCTGCGGCTTAATTTGACTCAACACGGGAAACCTCACCAGGCCCAGACACCGGAAGGATTGACAGATTGATAGCTCTTTCTTGATTCGGTGGGTGGTGGTGCATGGCCGTTCTTAGTTGGTGGAGCGATTTGTCTGGTTAATTCCGATAACGAACGAGACTCTAGCCTGCTAAATAGGCGTACCTTATGGTATCGCGAAGGCCCCCGGCTT-CG--GCTGGCGGGTTTTTACTACCAACGTACAAACAAATCTTCTTAGAGGGACAGGCGGCTTCTAGCCGCACGAGATTGAGCAATAACAGGTCTGTGATGCCCTTAGATGTTCTGGGCCGCACGCGCGCTACACTGAAGGAATCAGCGTGTGTTCCCTGGCCGAAAGGCCCGGGTAACCCGCTGAACCTCCTTCGTGCTAGGGATTGGGGCTTGCAATTGTTCCCCATGAACGAGGAATTCCCAGTAAGCGCGAGTCATAAGCTCGCGTTGATTACGTCCCTGCCCTTTGTACACACCGCCCGTCGCTACTACCGATTGAATGATTTAGTGAGGTCTTCGGACTGGTGCGCGGCAATGTCTCGGCAT-TGCCGATGTTGCCGGGAAGATGACCAAACTTGATCATTTAGAGGAAGTATATTAAGCGGAGGAAAAGAAACTAACTAGGATTTCCTTAGTAGCGGCGAGCGAACAGGAAAGAGCCCAGCACCGAATCCCGCGGTTCCGCCGCAGGGAAATGTGGTGTTTGGGAGGATCCGCTTAT-CCCGAGGTGTCGCGTCGCGTCCAAGTCCATCTTGAATGGGGCCACTTACCCGTAGAGGGTGCCAGGCCCGTAGCGACCGG--TG-CGCGT-CTCGGGAGGATCTCTCCTTAGAGTCGGGTTGCTTGAGAGTGCAGCTCTAAGTGGGTGGTAAACTCCATCTAAGGCTAAATACGACCACGAGACCGATAGCGAACAAGTACCGTGAGGGAAAGTTGAAAAGAACTTTGAAGAGAGAGTTCAAGAGTACGTGAAACCGTTCAGGGGTAAACCTAAGAAACCCAAAAGA-TCGAAC-GGGGAGATTCATCGTCAGCG-GCGCTGGCTTCGCGTCGGTCGGCGATG-TCCCGC--GGAGTCC-------------------T--------------CGTGGCTC-GCGCGCGGGCACGCTACCG-TGCGCTCGATGTC-CGGCGC--TCGTCGTCGTGCACTTCTCCCCAAGTAGAACGTCGCGACCCGCTGGGTGTCGGTCTACGGCCCGGG---TGAGGTGACTGTCGCGT-------------------CGCCGGT-AAAAC--GGCACGCG-ACAAACCCTCGG-T-CGCCCGGCCGGCTGCTCGGCGGT-ACGCGC----A---AG-GTATCAGGCCGCACG-CTTATTCAG---C-----------GGTGCGTCGAGGCCGTCGCAAGCGC----GCG-CCACGG-----TACT----CGGAGGT--TAC----GGACTTCG-CGCCGTCCCCG--GTCC-TGGCCCGCTGTTGGTTA--CAGT-------ACGGTT------------C------------ACCTTCGACAGGCCTA--TGAA----CGTCTTCCGCG------TGTTAACACG------------------------------------------------CGGGGGACCGA-TACCGGTCGGCGACGCTACTGCTTTGGGTACTCTTAGGACCCGTCTTGAAACACGGACCAAGGAGTCTAACATGTACGCGAGTCATTGGGACTTGTCGCGAGACCTAAAGGCGTAATGAAAGTG-AAGGT--------------------------------CGG----CCCT--GGCC--GTCGACCGAGGGAGGATGGG--CCGCGT------------------CGCGATGCGGCCTCGCACTCCCGGGGCGTCTCGTTCTCATCGCGAGAAGAGGCGCACCCAGAGCGTACACGTTGGGACCCGAAAGATGGTGAACTATGCCTGGTCAGGACGAAGTCAGGGGAAACCCTGATGGAGGTCCGTAGCGATTCTGACGTGCAAATCGATCGTCGGAACTGGGTATAGGGGCGAAAGACTAATCGAACCATCTAGTAGCTGGTTCCCTCCGAAGTTTCCCTCAGGATAGCTGGCACTCGGCCG------TTCCGC-ACGGAACGCGCGCGAGTCTCATCTGGTAAAGCGAATGATTAGAGGCCTTGGGGCCGAAACGACCTCAACCTATTCTCAAACTTTAAATGGGTGAGATCTCTGGCTTTCTTGAA-----C--TATGAAGCCACGAGC-----------------AT-C---------T----CGGATCAGAGT-GCCAAGTGGGCCATTTTTGGTAAGCAGAACTGGCGCTGTGGGATGAACCAAACGCAGAGTTAAGGCGCCCAACTCGACGCTCATGGGACACCATGAAAGGCGTTGGTTGCTTAAGACAGCAGGACGGTGGCCATGGAAGTCGGAATCCGCTAAGGAGTGTGTAACAACTCACCTGCCGAAGCAACTAGCCCTGAAAATGGATGGCGCTGAAGCGTCGAGCCTATACTCTGCCGTCAGCGGCAAGTGGGGCGGCAAACGGGGGAGCGGGCGCGCGAGCGTCCGTCTC-----------------------------------------TCTCTCGCGTCGTCACGAAGCCCTGACGAGTAGGAGGGTCGCGACGGTGAGCGCAGAAGGGTCTGGGCGTGAGCCTGCCTGGAGCCGCCGTCGGTGCAGATCTTGGTGGTAGTAGCAAATACTCCAGCGAGGCCCTGGAGGACTGACGTGGAGAAGGGT   [9179]
Dolichoderus_pustulatus        ATAATTGATAGTATGCTACCTGCTAAGTACCAGCAATTCCACCCGCAACAGTTATTCTCAAGCGCAAATCCAGGTACAATTCAGGCGTGCACAACGAGTCCGGCTACC------GCGAGCCTAGAATCGAGTTTATCCGCGGCTGCAGTAGCGGCCGCGGCGGTCAATTACGCGCAGCAGCACAATTCACCGAGCCCGACGGGTTCGAGTCCGCAGCATTCGGGAAGCTCTGCTTCGACATCACCGGCGGCGCGTACAACGTCCAGTATGTATCCCTACGTATCCGCTGCAGCGGCGCATCATCATCATCAGCAACAGCAAGCGGTTGCGGCAGCCGCGTTCGGCGCCACGTCTAGCATGGTGCCCGGTTTCGGGTCCACGGCGGCATCCAGCGCTGCCCTGGCAGCAGCCGCCGCTGTGGATGCCGCGACTGCCGGCGACAAATCCTGCCGTTATACAGCTAGTCTTACCGGCAACGTGGCACCTACATCGGCCGATCCTATGGTTAACTATACTCTCGGTCATCATCATCAGAACGGCGCTACACCCGGTAGCCTCGTTTCGTCCGCGTCTGCTTCCTCGGCCGTGTCAGCCGCATCGGCATCCGACATCGCCTTATGGAAGTTTGAGACTTCCAAATACTATGTCACCATTATTGACGCTCCTGGACACAGAGACTTTATCAAAAACATGATTACTGGTACTTCACAAGCTGATTGTGCCGTGCTGATTGTCGCTGCTGGTACCGGTGAATTCGAGGCTGGTATCTCGAAGAATGGACAAACTCGTGAGCACGCTTTGCTCGCTTTTACGCTTGGTGTCAAACAACTGATTGTTGGCGTCAATAAAATGGACTCCACCGAGCCCCCATATTCAGAGACTCGATTCGAGGAAATCAAGAAGGAAGTCTCGTCGTACATCAAAAAGATCGGTTATAATCCAGCTGCAGTTGCGTTTGTGCCCATTTCTGGTTGGCATGGAGACAATATGTTGGAAGTGTCTGCCAAGATGCCCTGGTTCAAGGGATGGAACGTGGAGCGAAAAGAGGGCAAAGCTGAAGGCAAATGCCTTATTGAAGCTCTCGATGCCATTCTGCCTCCCACTAGGCCAACCGACAAGGCTCACTTGGTCGATCCTCATTGGTATCAATTCCCGCCGATAAATCCTCTGTGGCACGTTCTTCTCGGTTTTGTCATCGGTATTCTCGGTATGATATCCGTCATCGGTAATGGCATGGTGATATATATATTCACGACTACCAAGAGCCTCCGTACTCCAAGCAACCTGCTCGTCGTCAATCTCGCCATCTCTGACTTTCTCATGATGTTAGCCATGTCACCAGCTATGGTGATCAATTGCTATTACGAGACGTGGGTGCTAGGACCTTTGTTCTGTGAATTGTACGCCTTGGCGGGCTCCCTGTTCGGATGTGGCTCCATATGGACAATGACGATGATCGCATTCGACAGGTACAACGTAATCGTCAAAGGCTTATCTGCTAAGCCAATGACCGTTAACGGCGCCCTTATTCGCATACTTGGTGTCTGGCTCTTCTCGTTGGCTTGGACAATCGCTCCGCTGGAAGCTGGCTATGCCAAGCTGGCGGCATCCGACAGCAAGTCGCTGCTGAAAAAATATTTAACGAAGGAAGTCTTTGATCAGCTCAAGACCAGAAAGACCTCGTTCGGCTCCACTCTTCTGGACGTCATCCAGTCCGGTCTGGAGAATCACGATTCCGGCGTCGGTATCTACGCGCCCGATGCTGAGGCGTACACCGTCTTCGCCGAGCTCTTTGATCCTATTATCGACGATTATCATCAAGGCTTCAAGAAGAGTGATAAGCACCCGCCCAAGGACTTTGGCGACGTAGACTCCTTCGGCAATCTTGATCCGACTGGTGAGTACATCGTATCTACTCGCGTACGATGCGGCCGCTCCTTGGAGGGATATCCCTTCAATCCATGCTTGACCGAGGCTCAGTACAAGGAGATGGAAGAGAAGGTGTCTAGCACGCTGTCGGGTCTTAGTGGCGAACTGAAAGGCACCTTCTATCCGCTCACCGGCATGAGCAAGGAGGTGCAGCAGAAGCTGATTGACGATCACTTCCTCTTCAAGGAGGGTGATCGTTTCCTCCAGGCTGCGAACGCCTGCCGCTTCTGGCCCACTGGACGCGGTATCTTTCACAACGACGATAAGACCTTCCTGGTCTGGTGCAACGAGGAGGACCACCTCCGCATTATTTCTATGCAGCCCTACGAACCTCTGCCACCCACCGTCAAGTTCTATTACAATGGCAAAGAAATGAAACTGAGTCAAGACACAGAAGAAGTCGCAACTTTCTACGCACGTATGCTGGATCACGATTACACGACAAAGCCTGCGTTTAATAGCAACTTTTTCCAAGACTGGCGAGATGTGATGACCGAGTCGGAGCGCGCCAAGATCACCGATCTATCAAAATGCAACTTCAAAGATATGCACGCATACTTCTTGCAGAAGAGCGAAGAGCGCAAGGCGATGACCAAGGAGGAGAAACAGAAAATCAAGGAGAAAAACGACGAAATTCAAAAAGAGTATGGTTTCTGCACCATCGACGGTCACAAGGAGAAGATAGGTAACTTCAAGATTGAACCGCCGGGCCTGTTTAGAGGTCGCGGCGAGCATCCCAAGATGGGCAAGCTGAAGAAACGAGTGGTGCCGGAAGACGTTCTGATTAATTGTTCGAAGGACTCGAATATACCAAAACCACCGCCTGGTCACAAATGGAAGGAGGTGCGACACGATCCCAATGTTACATGGCTCGCGTCCTGGACGGAGAATATTCAGGGTCAAGTAAAGTACGTCATGCTGAATCCGTCCAGCAAGCTCAAAGGTGAAAAGGACTGGCAGAAATATGAGACGGCGCGCAAGCTCGCGCAGTCAATCGACAAGATTCGCGCGGAATACCGCGAGGATTGGAAGAGCAAAGAGATGCGCATCAGGCAGCGCGCCGTCGCTCTTTACTTCATCGACAAACTGGCACTTAGGGCTGGCAATGAGAAGGATGAGGATCAAGCAGACACTGTGGGCTGTTGTTCGCTGCGGGTGGAGCACATTCAGCTACACGAACAGAAAGATGGCAAGGAATATACAGCGGGCGGCTTCTACGGAAGCCACCATCATCAAGCTGGAGCGACGAGTCAACATCATGATCCAGCCACTGCAGCGGCATATCGAAACTTTCCACTCACATTGGGTATGTCGCCGTATGCCTCGACGCAGCATCACCATCACACATCATCTTCGTTAGGGATACACCCGGGCGGTGGAAGCAACACGAGACCACCGCAAGACTCACCGTACGATGCAAGCGTTGCG---GCCTGCAAGCTTTACTCGACGACACCCGAAGCGACCGGTCACACAACATCTTCGTACTCAACAACGGCGACGAAAGACTGTAAGCAACAGGATCAAACGTCGACTCATCAAAACGGCTATGCCGCGGTGATGGCGGCGGCGGCGGTCAAGGACGTGTGGCAGTCAGCGACCTCGGGAGCGAACAGTCAGAGTAATTCGGTCGTACGTCCTTCCGCGTGTACTCCGGAGAGTACGAGAGTCAGTAGCTACGGTGGCCTCGTAGGCGGCGATCCGGCATCGAGTCCCGGTAACAACAGTTCGTCAAGATCCCTCACGTCGTCCTGGAACACCTGCAGTTTAAACTCGTCCGCGAGTCAACCGGTCGCCACACAACTGCATCAGCAACCTACC---AACCTGCCGAACTTCCGCGTGGTCGGCGACAATCTGAAGGATCGCTTCGACGGGGCTTCCCGAGTGATGGTCAGTAATTCGGATCGCGTGCGC---AACAAC---AACGCCATTATCAGCAATTCGGCGAGCAACTCCGTGCATCATCATCGCAACGGCTTGGGACGCCAGCAACGCTACAACTTCCAGCTAAAGCCGTACAATCCCGAGCACAARCCGCCCGGGCCGAAGGACCTCGTCTATGTGGAGCCRTCACCGCCCTTCTGCGAGAAGAACCCCAAGCTCGGGATCCTGGGCACCCACGGGCGGCAGTGCAACGAGACGAGCATCGGCGTCGACGGCTGCGACCTGATGTGCTGCGGCCGRGGCTACAAAACACAGGAGGTGACGATAATCGAGAGGTGCGCCTGCACTAAATCCGTCGAGATGCATCACGAGGCGCTGACGGAGGCTCTGCCCGGCGACAATGTCGGCTTCAACGTGAAGAACATCTCCGTGAAGGAGCTGAGGCGCGGTTACGTGGCCGGCGATTCGAAAAATCAGCCGCCGCGCGGTGCGGCCGACTTCACCGCCCAGGTGATTGTGCTGAACCATCCGGGACAGATCAGCAACGGCTACACACCGGTGCTCGATTGCCACACCGCCCACATCGCCTGCAAATTCGCCGAGATCAAAGAGAAATGCGACCGTCGTACCGGCAAGACCACCGAGGAAAATCCAAAGAGCATCAAAAGCGGCGACGCCGCCATCGTGATGCTGCAGCCGACCAAGTCGCAGAATCACGGATTTTGCGTCGATGCGTCACAGTTGCCAGCTGATTGGGAAGTGCTTTTCACCAATACAAACGACAACAGTAACGAGGGTATAGTTCACTCGAATCTGCCGTACTTCTCCGTTCAATTTCATCCGGAACATACGGCAGGACCCCAGGACCTCGAATGTCTCTTCGATGTGTTCTTAGAAAGCGTAAAGGACGAGATCGGTGGTCATCCT------------------CGAATTTCTGTAAGAGATAGACTCACGCAGAAGCTGACCTACGAA---CCTGCGGTTCCAATTGCGATTGAGCGACCGAAGAAAGTATTGATTCTGGGATCGGGAGGCCTCAGTATCGGTCAGGCCGGAGAATTTGATTATTCGGGTTCGCAGGCGATAAAAGCATTGAAGGAAGAGTCTATACAGACTCTTCTGATAAACCCTAATATTGCCACGGTGCAAACATCAAAAGGCATGGCTGATAAAGTGTATTTCTTGCCAATTATACCGGAATATGTTGAGCAGGTAATACAATCGGAAAGACCGGACGGTGTGTTATTAACTTTTGGCGGACAAACCGCGCTAAACTGCGGCGTGGAACTGGAAAAAAACGGTGTGTTTGCGAAGTATAATGTTAAAATTTTAGGAACGCCGATTGAATCCATTATACAAACTGAAGATCGAAAAATATTTGCGGACAGTATTAGCGAGATAAATGAAAGAATTGCACCGAGTGCTGCCGTGTATTCCGTTCAAGAGGCATTAGAAGCTGCTGAAAAAATTGGCTACCCCGTAATGGCGCGTGCCGCGTTCTCACTCGGTGGGCTTGGATCAGGCTTCGCTAATACGAAAGAAGAGCTGAGAATGCTAGCGCAACAAGCTCTAGCTCATTCCAATCAATTGATAATCGACAAATCATTAAAGGGTTGGAAGGAGGTGGAGTACGAAGTCGTCCGCGACGCATACGACAACTGTATTACTTCATATGCTTGTCTCAAAGATTAAGCCATGCATGTCTCAGTGCATGCCGAATTAAGGTGAAACCGCGAATGGCTCATTAAATCAGTTATGGTTCATTAGATTGTACCCACATTTACTTGGATAACTGTGGTAATTCTAGAGCTAATACATGCAAAACAGAGTCCCGACCAGTGATGGAA-GGGACGCTTTTATTAGATCAAAACCAATCGGTGGCGGACG---GGTAAC--CGCTC---GTCCACCGTTTACTTTGGTGACTCTGAATAACTTTGTGCTGATCGCACGGTCTAAGCACCGGCGACGCATCTTTCAAATGTCTGCCTTATCAACTGTCGATGGTAGGTTCTGCGCCTACCATGGTTGTAACGGGTAACGGGGAATCAGGGTTCGATTCCGGAGAGGGAGCCTGAGAAACGGCTACCACATCCAAGGAAGGCAGCAGGCGCGCAAATTACCCACTCCCGGCACGGGGAGGTAGTGACGAAAAATAACGATACGGGACTCATCCGAGGCCCCGTAATCGGAATGAGTACACTTTAAATCCTTTAACGAGGATCCATTGGAGGGCAAGTCTGGTGCCAGCAGCCGCGGTAATTCCAGCTCCAATAGCGTATATTAAAGTTGTTGCGGTTAAAAAGCTCGTAGTTGAATCTGTGTCGCACACCGTCGGTTCACCGCTCGCG--GTGTCTAACTGGCGTGATGTGGGACGTCCTACCGGTGGGCTTAGCCCCGCGAGGGGCGGCCCAACTAAT---ATCCCGTCGCGGTGCTCTTTACTGAGTGTCGAGTCGGGCCGGTACGTTTACTTTGAACAAATTAGAGTGCTTAAAGCAGGCTACCTTCGCCTGAATACTGTGTGCATGGAATAATGGAATAGGACCTCGGTTCTATTTTGTTGGTTTTCGGAACCCCGAGGTAATGATTAATAGGGACAGATGGGGG-CATTCGTATTGCGACGTTAGAGGTGAAATTCTTGGATCGTCGCAAGACGGACAGAAGCGAAAGCATTTGCCAAAAATGTTTTCATTAATCAAGAACGAAAGTTAGAGGTTCGAAGGCGATCAGATACCGCCCTAGTTCTAACCATAAACGATGCCAGCTAGCGATCCGCCGAAGTTCCTCCGATGACTCGGCGGGCAGCTTCCGGGAAACCAAAGCTTTTGGGTTCCGGGGGAAGTATGGTTGCAAAGCTGAAACTTAAAGGAATTGACGGAAGGGCACCACCAGGAGTGGAGCCTGCGGCTTAATTTGACTCAACACGGGAAACCTCACCAGGCCCAGACACCGGAAGGATTGACAGATTGATAGCTCTTTCTTGATTCGGTGGGTGGTGGTGCATGGCCGTTCTTAGTTGGTGGAGCGATTTGTCTGGTTAATTCCGATAACGAACGAGACTCTAGCCTGCTAAATAGGCGTACCTTATGGTATCGCGAAGGCCCCCGGCTT-CG--GCCGGTGGGTTTTTACTACCAACGTACAAACAAATCTTCTTAGAGGGACAGGCGGCTTCTAGCCGCACGAGATTGAGCAATAACAGGTCTGTGATGCCCTTAGATGTTCTGGGCCGCACGCGCGCTACACTGAAGGAATCAGCGTGTGTTCCCTGGCCGAAAGGCCCGGGTAACCCGCTGAACCTCCTTCGTGCTAGGGATTGGGGCTTGCAATTGTTCCCCATGAACGAGGAATTCCCAGTAAGCGCGAGTCATAAGCTCGCGTTGATTACGTCCCTGCCCTTTGTACACACCGCCCGTCGCTACTACCGATTGAATGATTTAGTGAGGTCTTCGGACTGGTGCGCGGCAATGTCTCGGCAT-TGCCGATGTTGCCGGGAAGATGACCAAACTTGATCATTTAGAGGAAGTATACTAAGCGGAGGAAAAGAAACTAACCAGGATTTCCTTAGTAGCGGCGAGCGAACAGGAAAGAGCCCAGCACCGAATCCCGCGGTTCCGCCGCAGGGAAATGTGGTGTTTGGGAGGATCCGGTGAT-CCCGAGGTGTCGCGTCGCGTCCAAGTCCATCTTGAATGGGGCCACTTACCCGCAGAGGGTGCCAGGCCCGTAGCGACCGG--TG-CGCGCACTCGGGAGGATCTCTCCTTAGAGTCGGGTTGCTTGAGAGTGCAGCTCTAAGTGGGTGGTAAACTCCATCTAAGGCTAAATACGACCACGAGACCGATAGCGAACAAGTACCGTGAGGGAAAGTTGAAAAGAACTTTGAAGAGAGAGTTCAAGAGTACGTGAAACCGTTCAGGGGTAAACCTAAGAAACCCAAAAGA-TCGAAC-GGGGAGATTCATCGTCAGCG-GCGCTGGCTTCGCGTCGGTGGGCGATG-TTCCGC--GGAGCCC-------------------TT-------------GCGGATCC-TTACGCGGACACGCTACCG-TGCG-TCGATGTC-CGGCGCTTTCGTCGTCGTGCACTTCTCCCCTAGTAGGACGTCGCGACCCGCTGGGTGTCGGTCTACGGCCCGGG---TGCGGTGACTGCCGCGT-------------------CGCCGGT-AAAAC--GGCACGCG-GCAAACCCCCGG-T-CGCCCGGCCGGCTGCCCGGCGGT-ACACGC----A---TG-GTATCAGGCCGCACTCATCTCACGT---G-----------TGTGCGTCGGGACCGTCGCAAGCGC----GCG-CCAAGG-----CACT----CTGAGG---TACAACGGGACCTATACGCCGTCCTCG--GTCCTTGGCCCGCTGTTGGTCG-----T-------ACGGAA------------C------------TCCTTCGACAGGCCTG--CAAA-----------------------------------------------------------------------------------CTCGATA-TACCGGTCGGCGACGCTACTGCTTTGGGTACTCTTAGGACCCGTCTTGAAACACGGACCAAGGAGTCTAACATGTACGCGAGTCATTGGGA--CT-AGCGAGACCTAAAGGCGCAATGAAAGTG-AAGGT--------------------------------CGG----CCCT--GGTT--GTCGACCGAGGGAGGATGGG--CCGCGT------------------CGCGATGCGGCTCCGCACTCCCGGGGCGTCTCGTTCTCATCGCGAGAAGAGGCGCACCCAGAGCGTACACGTTGGGACCCGAAAGATGGTGAACTATGCCTGGTCAGGACGAAGTCAGGGGAAACCCTGATGGAGGTCCGTAGCGATTCTGACGTGCAAATCGATCGTCGGAACTGGGTATAGGGGCGAAAGACTAATCGAACCATCTAGTAGCTGGTTCCCTCCGAAGTTTCCCTCAGGATAGCTGGCACTCGGCCG------TTCCAC-CAGGAACGCGCGCGAGTCTCATCTGGTAAAGCGAATGATTAGAGGCCTTGGGGCCGAAACGACCTCAACCTATTCTCAAACTTTAAATGGGTGAGATCTCTGGCTTTCTTGAA-----T--TATGAAGCCACGAGC-----------------AT-C---------T----CGGATCAGAGT-GCCAAGTGGGCCATTTTTGGTAAGCAGAACTGGCGCTGTGGGATGAACCAAACGCAGAGTTAAGGCGCCCAACTCGACGCTCATGGGACACCATGAAAGGCGTTGGTTGCTTAAGACAGCAGGACGGTGGCCATGGAAGTCGGAATCCGCTAAGGAGTGTGTAACAACTCACCTGCCGAAGCAACTAGCCCTGAAAATGGATGGCGCTGAAGCGTCGAGCCTATACTCTGCCGTCAGCGGCAAGTGGGGCGGCCGCGCGCA------------------------------------------------------------------AAGCGCGCGCCGTCACGAAGCCCTGACGAGTAGGAGGGTCGCGGCGGTGTGCGCAGAAGGGTCTGGGCGTGAGCCTGCCTGGAGCCGCCGTCGGTGCAGATCTTGGTGGTAGTAGCAAATACTCCAGCGAGGCCCTGGAGGACTGACGTGGAGAAGGGT   [9135]
Aneuretus_simoni               ATAATTGATAGTATGCTACCTGCTAAGTACCAGCAATTCCACCCGCAACAGTTATTCTCGAGCGCGAACCCAGGTACAATTCAGGCGTGCACGACGAGTCCGGCCACC------GCGAGCCTAGAATCGAGTTTATCCGCGGCTGCAGTAGCGGCCGCGGCGGTAAATTACGCGCATCAGCACAATTCGCCGAGCCCGACGGGTTCGAGTCCCCAGCACTCGGGAAGCTCCGCTTCGACATCACCGGCGGCGCGCACCACGTCCAGCATGTATCCCTACGTGTCCGCCGCAGCGGCGCATCATCATCATCAGCAGCAGCAGGCGGTCGCGGCAGCGGCATTCGGCGCCACGTCCAGCATGGTGCCCGGTTTCGGGTCCACGGCGGCGTCCAGCGCTGCCCTGGCCGCGGCCGCCGCCGTGGACGCCGCGACTGCCGGCGACAAGTCCTGCCGTTACACGGCTAGTCTCACTGGCAATGTGGCACCCACATCGGCCGATCCTATGGTTAATTATACTCTCGGCCATCATCATCAAAACGGCGCTACGCCAGGTAGCCTCGTCTCGTCCGCGTCGGCCTCATCAGCCGTGTCCGCCGCTTCAGCATCGGATATTGCCCTGTGGAAATTTGAGACTTCCAAATACTATGTTACTATAATTGACGCGCCTGGACACAGAGATTTCATCAAAAACATGATCACCGGTACCTCGCAGGCTGACTGCGCTGTATTGATCGTCGCTGCTGGTACTGGAGAGTTTGAAGCTGGTATCTCTAAGAACGGACAGACCCGTGAGCATGCCCTGCTCGCCTTCACCCTCGGCGTCAAACAACTGATTGTCGGCGTTAACAAAATGGACTCCACTGAGCCCCCGTATTCGGAAACACGTTTTGAAGAAATCAAAAAAGAGGTGTCATCATACATTAAGAAGATCGGCTACAACCCAGCTGCTGTCGCGTTTGTGCCCATCTCTGGTTGGCATGGAGACAACATGTTGGAGGTGTCCTCCAAGATGCCCTGGTTTAAGGGATGGAACGTGGAACGCAAGGAAGGCAAGGCTGAAGGCAAATGCCTTATTGAAGCTCTCGATGCTATCCTGCCACCCACCAGGCCGACCGACAAAGCTCACATGGTCGATGCCCACTGGTATCAGTTTCCGCCGATGAATCCTCTGTGGCACGCCCTCCTCGGCTTCGTTATTGGCATCCTCGGCACGGTATCCATCATCGGCAACGGCATGGTAATGTACATATTCACGACCACCAAGAGCCTCCGCACTCCAAGCAACCTGCTCGTCGTCAATCTCGCCCTCTCGGACTTCCTCATGATGGTAGCCATGTCTCCAACTATGGTGATCAATTGCTATTACGAGACGTGGGTGCTAGGACCATTGTTCTGTGAACTGTACGGTATGGCGGGCTCCCTGTTCGGATGTGGCTCCATATGGACTATGACGATGATCGCATTCGACAGGTACAACGTAATCGTCAAAGGCTTATCCGCTAAGCCGATGACCATCAACGGCGCCCTCCTTCGCATCTTCGGCATCTGGTTCTTCTCGTTGGCTTGGACAATCGCGCCGCTGGAGGCCGGCTACACCAAGCTAGCGGCGTCTGACAGCAAGTCGCTGCTGAAGAAATATCTGACGAAGGAGGTCTTTGATCAGCTCAAGACCAGGAAGACCTCGTTCGGCTCCACTCTCTTGGATGTCATCCAGTCCGGTCTGGAGAATCACGATTCCGGTGTCGGTATCTACGCACCTGACGCTGAGGCGTACACCACCTTCGCCGAGCTCTTTGATACCATCATCGATGACTACCACGGCGGATTCAAGAAGACCGACAAGCACCCGCCCAAGGACTTTGGCGATGTTGACTCCTTCGGCAATCTCGATCCCACTGGTGAGTACATCGTGTCAACTCGCGTGCGATGCGGCCGCTCCTTGGACGGATATCCGTTCAACCCGTGCTTGACTGAGGCCCAGTATAAGGAGATGGAGGAGAAGGTGTCCAGCACGCTGTCCGGTCTCGCTGGTGAGCTGAAGGGTACATTCTACCCGCTCACCGGCATGAGCAAGGAAGTGCAGCAGAAGCTGATCGACGATCACTTCCTCTTCAAGGAGGGTGACCGTTTCCTCCAAGCGGCGAACGCCTGCCGCTTCTGGCCCACTGGACGCGGTATCTTCCACAACGACGACAAGACCTTCCTGGTCTGGTGCAACGAGGAAGATCATCTCCGCATTATCTCCATGCAGCCCTACGAGCCTCTGCCTCCCACCGTCAAGTTCTACTACAATAACAAGGAAATGAAACTGAGCCAGGATACTGAAGAGATTGCGACCTTCTATGCGCGTATGCTGGACCATGACTACACGACAAAGCCTGCGTTCAACACGAACTTCTTCCAAGACTGGCGGGACAGCATGACCGAGTCCGAGCGCGCCCGGATCACCGATCTATCCAGGTGCAACTTCAAGGAGATACACGCGTACTTCCTGCAGAAGAGTGAGGAGCGCAAGGCAATGACGAAGGAGGAGAAGCAGAAGATTAAGGAGAAGAACGACGAGATCCAGAAGGAGTACGGCTTCTGCACCATCGACGGCCACAAGGAGAAGATCGGTAACTTCAAGATTGAGCCGCCAGGCTTGTTCCGAGGTCGCGGCGAGCATCCCAAGATGGGCAAGCTGAAGAAGCGGGTGCTGCCGGAGGACGTGCTGATCAACTGCTCGAAAGACTCGAACGTGCCAAAGCCGCCGCATGGCCACAAGTGGAAGGAGGTGCGGCATGATCCCAACGTCACGTGGCTCGCCTCCTGGACGGAGAACATTCAGGGCCAGGTGAAATATGTAATGCTGAACCCGTCGAGCAAACTCAAGGGCGAGAAGGACTGGCAGAAGTACGAGACTGCGCGTAAGCTCGCGCAATCGATCGACAAGATCCGGGCGGAGTACCGCGAGGACTGGAAGAGCAAGGAGATGCGCATCAGACAGCGCGCCGTCGCTCTGTACTTCATCGACAAGCTGGCGCTTAGGGCCGGTAACGAGAAGGACGAGGATCAGGCAGACACTGTGGGCTGCTGCTCGCTGCGCGTCGAGCATATCAAGCTGCACGAGCAGAAGGACGGCAAGGAATACACCGCGGGCGGCTTCTATGGAAGCCACCATCATCAAGCTGGAGCGGCGAGTCAGCATCATGATCCAGCCACTGCAGCGGCATATCGAAGCTTTCCACTCGGATTGGGTATGTCGCCGTATGCTTCGACGCAGCATCATCATCACACATCCTCTTCCTTAGGGATACACCCAGGGGGTGGAAGCAACACGAGACCACCTCAAGATTCACCGTATGATGCGAGTGTTGCGACGGCCTGCAAGCTTTATTCGACGACACCCGAAGCGACCGGTCACACAACGTCCTCATATTCGACAACAGCGACGAAAGACTGTAAGCAACAGGATCAAACGTCGACCCATCAAAACGGCTATGCCGCGGTGATGGCGGCGGCGGCGGTCAAGGACGTGTGGCAGTCAGCGACCTCGGGAGCGAACAGCCAGAGTAATTCGGTCGTACGTCCTTCCGCGTGTACCCCGGAGAGTACGAGGGTGAGTAGCTACGGTGGCCTCGTAGGCGGGGATCCGGCATCGAGTCCCGGTAACAACAGTTCGTCAAGATCCCTCACGTCGTCCTGGAACACCTGCAGTTTAAACTCGTCCGCGAGTCAACCGGTCGCCACGCAACTGCATCAGCAACCTACTGCCAACCTGCCGAACTTTCGCGTGGTCGGCGACAACCTGAAGGACCGCTTCGACGGTGCCTCCCGCGTGTTGGTCAGCAATTCGGACCGCGTGCGCAACAACAACAACAACGCCATCACCAGCAACTCGGCGAGCAATTCCGTGCACCATCATCGCGAGGGTCTGGCGCGCCGGCATCGCTACAACTTCCAGCTGAAGCCGTACAATCCGGAGCACAAGCCGCCCGGGCCGAAGGACCTCGTCTACGTGGAGCCGTCGCCGGCGTTCTGCGAGAAGAACCCGAAACTCGGCATCCTGGGCACCCACGGGCGGCAGTGCAACGACTCCAGCATCGGCGTCGACGGCTGCGACCTGATGTGCTGCGGCCGGGGCTTTACGACCAACGAGGTGATGGCGGTCGAGAGGTGCGCCTGCACCAAATCCGTCGAGATGCATCACGAGGCGCTGACGGAGGCCCTGCCCGGCGACAACGTCGGCTTCAACGTGAAAAACATCTCCGTGAAGGAGCTGAGGCGCGGCTACGTCGCCGGCGACTCGAAGAATCAGCCGCCGCGCGGCGCCGCCGACTTCACCGCCCAGGTGATCGTGCTGAATCACCCGGGACAGATCAGCAACGGCTACACGCCGGTGCTCGACTGCCACACCGCCCACATCGCCTGCAAATTCGCCGAAATCAAAGAGAAGTGCGACCGCCGCACCGGCAAGACCACCGAGGAGAACCCGAAGAGCATAAAGAGCGGCGACGCCGCCATCGTGATGCTGCAGCCGACCAAGTCGCAGAATCACGGATTTTGCGTCGATGTATCCCAATTGCCGACCGGCTGGGAGGTGCTCTTCACCAACACGAATGACAACAGCAACGAGGGTGTGGTCCACTCGTGCCTGCCGTACTTCTCCGTTCAGTTTCACCCGGAGCACACGGCAGGGCCCGAGGATCTCGAATGTCTCTTCGACGTGTTCCTCGATAGTGTGAAGGACGAGATCGCTGGTCATCCG------------------CGGATCTTCATAAAGGACAGGCTCACGCGAAAGCTGACCTACGAA---CCATCGGCTCCGATTGCGACTGAACGGCCGAAGAAAGTGTTGATTCTTGGCTCGGGAGGACTCAGCATCGGCCAGGCCGGCGAGTTCGATTATTCGGGATCGCAGGCGATAAAAGCATTAAAGGAGGAGTCGATACAGACTCTTCTGATAAATCCTAACATCGCCACGGTGCAAACGTCAAAAGGCATGGCCGACAAAGTATATTTCTTGCCAATTACACCGGAATATGTCGAGGAGGTAATACGATCGGAAAGACCGGATGGCGTGCTGTTAACATTCGGCGGGCAAACCGCCCTAAATTGCGGCGTGGATCTTGAGAAAAACGGCGTGTTTGAGAAATACAACGTTAAAATTCTAGGGACGCCGATCGAATCTATTATACAGACCGAAGATAGAAAAATATTCGCGGATCGTATTAGCGAGATAAACGAAAGAATCGCACCAAGTGCTGCTGTGTACTCCATTCTAGAGGCGACACAAGCGGCTGAGAAACTAGGCTACCCAATAATGGCGCGTGCCGCGTTCTCGCTCGGTGGTCTTGGATCGGGCTTCGCAAATACAAAGGAAGAACTGATGACGCTGGCGCAACAAGCTTTAGCTCACTCGAACCAGTTAATAATCGACAAGTCCTTAAAGGGTTGGAAGGAGGTGGAGTATGAGGTGGTCCGCGACGCGTACGACAACTGCATTACGTCATATGCTTGTCTCAAAGATTAAGCCATGCATGTCTCAGTGCATGCCGAATTAAGGTGAAACCGCGAATGGCTCATTAAATCAGTTATGGTTCATTAGATTGTACCCACATTTACTTGGATAACTGTGGTAATTCTAGAGCTAATACATGCAAAACAGAGTCCCGACCAGTGATGGAA-GGGACGCTTTTATTAGATCAAAACCAATCGGTGGCGGACG---GGTAAC--CGGCC---GTCCACCGTTTATTTTGGTGACTCTGAATAACTTTGTGCTGATCGCACGGTCCTAGCACCGGCGACGCATCTTTCAAATGTCTGCCTTATCAACTGTCGATGGTAGGTTCTGCGCCTACCATGGTTGTAACGGGTAACGGGGAATCAGGGTTCGATTCCGGAGAGGGAGCCTGAGAAACGGCTACCACATCCAAGGAAGGCAGCAGGCGCGCAAATTACCCACTCCCGGCACGGGGAGGTAGTGACGAAAAATAACGATACGGGACTCATCCGAGGCCCCGTAATCGGAATGAGTACACTTTAAATCCTTTAACGAGGATCCATTGGAGGGCAAGTCTGGTGCCAGCAGCCGCGGTAATTCCAGCTCCAATAGCGTATATTAAAGTTGTTGCGGTTAAAAAGCTCGTAGTTGAATCTGTGTCGCACACCGTCGGTTCACCGCTCGCG--GTGCCTAACTGGCGTGATGTGGGACGTCCTACCGGTGGGCTTAGCCTCGCGAGGGGCGGCCCAACTAAT---ATCCCGTCGCGGTGCTCTTTATTGAGTGTCGAGTCGGGCCGGTACGTTTACTTTGAACAAATTAGAGTGCTTAAAGCAGGCTACCTTCGCCTGAATACTGTGTGCATGGAATAATGGAATAGGACCTCGGTTCTATTTTGTTGGTTTTCGGAACCCCGAGGTAATGATTAATAGGGACAGATGGGGG-CATTCGTATTGCGACGTTAGAGGTGAAATTCTTGGATCGTCGCAAGACGGACAGAAGCGAAAGCATTTGCCAAAAATGTTTTCATTAATCAAGAACGAAAGTTAGAGGTTCGAAGGCGATCAGATACCGCCCTAGTTCTAACCATAAACGATGCCAGCTAGCGATCCGCCGAAGTTCCTCCGATGACTCGGCGGGCAGCTTCCGGGAAACCAAAGCTTTTGGGTTCCGGGGGAAGTATGGTTGCAAAGCTGAAACTTAAAGGAATTGACGGAAGGGCACCACCAGGAGTGGAGCCTGCGGCTTAATTTGACTCAACACGGGAAACCTCACCAGGCCCAGACACCGGAAGGATTGACAGATTGATAGCTCTTTCTTGATTCGGTGGGTGGTGGTGCATGGCCGTTCTTAGTTGGTGGAGCGATTTGTCTGGTTAATTCCGATAACGAACGAGACTCTAGCCTGCTAAATAGGCGTACCTTATGGTATCGCGAAGGCCCACGGCCT-CG--GTCGGCGGGTTTTTACTACCAACGTACAAACAAATCTTCTTAGAGGGACAGGCGGCTTCTAGCCGCACGAGATTGAGCAATAACAGGTCTGTGATGCCCTTAGATGTTCTGGGCCGCACGCGCGCTACACTGAAGGAATCAGCGTGTGTTCCCTGGCCGAAAGGCCCGGGTAACCCGCTGAACCTCCTTCGTGCTAGGGATTGGGGCTTGCAATTGTTCCCCATGAACGAGGAATTCCCAGTAAGCGCGAGTCATAAGCTCGCGTTGATTACGTCCCTGCCCTTTGTACACACCGCCCGTCGCTACTACCGATTGAATGATTTAGTGAGGTCTTCGGACTGGTGCGCGGCAATGTCTCGGCAT-TGCCGATGTTGCCGGGAAGATGACCAAACTTGATCATTTAGAGGAAGTATACTAAGCGGAGGAAAAGAAACTAACTAGGATTTCCTTAGTAGCGGCGAGCGAACAGGAAAGAGCCCAGCACCGAATCCCGCGGTTCCGCCGCAGGGAAATGTGGTGTTTGGGAGGATCCGTTTAT-CCCGAGGTGTCGCGTCGCGTCCAAGTCCATCTTGAATGGGGCCACTTACCCGCAGAGGGTGCCAGGCCCGTAGCGACCGG--TG-CGCGC-CTCGTGTGGATCTCTCCTTAGAGTCGGGTTGCTTGAGAGTGCAGCTCTAAGTGGGTGGTAAACTCCATCTAAGGCTAAATACGACCACGAGACCGATAGCGAACAAGTACCGTGAGGGAAAGTTGAAAAGAACTTTGAAGAGAGAGTTCAAGAGTACGTGAAACCGTTCAGGGGTAAACCTAAGAAACCCAAAAGA-TCGAAC-GGGGAGATTCATCGTCAGCG-GCGTTGGCTTCGCGTCGGTGGGCGATG-TTCCGC--GGGGCCT----------------------------------CACGGCTC-GCGCGCGGGCACGCTACCGTTGCG-CCGATGTC-CGACGC--TCGTCGTCGTGCACTTCTCCCCTAGTAGGACGTCGCGACCCGCTGGGTGTCGGTCTACGGCCCGGG---TGCGGTGACTGTCGCGT-------------------CGCCGGT-AAAAC--GGCACGCG-GCAAACCCCCGG-T-CGCCCGGCCGGCTGCCCGGCGGT-ACACGT----A---TG-GTATCAGGCCGCACTTCT----------G-----------TGTGCGTCGAGACCGTCGCAAGCGC----GCG-CCACGG-----TACT----CGGAGGT--TAC----GGACCTAG-CGCCGTCCCCG--GTCC-TGGCCCGCTGTTGGTCG-----T-------ACGGTT---AA--------------------TCCTTCGACAGGCCTT--CGAA-------------------------------------------------------------------------------------CACGA-TACCGGTCGGCGACGCTACTGCTTTGGGTACTCTTAGGACCCGTCTTGAAACACGGACCAAGGAGTCTAACATGTACGCGAGTCATTGGGA--CT-AGCGAGACCTAAAGGCGCAATGAAAGTG-AAGGT--------------------------------CGG----CCCT--GGTT--GTCGACCGAGGGAGGATGGG--CCGCGT------------------CGCGATGCGGCTCCGCACTCCCGGGGCGTCTCGTTCTCATCGCGAGAAGAGGCGCACCCAGAGCGTACACGTTGGGACCCGAAAGATGGTGAACTATGCCTGGTCAGGACGAAGTCAGGGGAAACCCTGATGGAGGTCCGTAGCGATTCTGACGTGCAAATCGATCGTCGGAACTGGGTATAGGGGCGAAAGACTAATCGAACCATCTAGTAGCTGGTTCCCTCCGAAGTTTCCCTCAGGATAGCTGGCACTCGCCCG------TTCCGC-CAGGAACGCGCGCGAGTCTCATCTGGTAAAGCGAATGATTAGAGGCCTTGGGGCCGAAACGACCTCAACCTATTCTCAAACTTTAAATGGGTGAGATCTCTGGCTTTCTTGAA-----C--TATGAAGCCACGAGC-----------------AT-C---------T----CGGATCAGAGT-GCCAAGTGGGCCATTTTTGGTAAGCAGAACTGGCGCTGTGGGATGAACCAAACGCAGAGTTAAGGCGCCCAACTCGACGCTCATGGGACACCATGAAAGGCGTTGGTTGCTTAAGACAGCAGGACGGTGGCCATGGAAGTCGGAATCCGCTAAGGAGTGTGTAACAACTCACCTGCCGAAGCAACTAGCCCTGAAAATGGATGGCGCTGAAGCGTCGAGCCTATACTCTGCCGTCAGCGGCAAGTGGGGCGGCCGCGC---------------------------------------------------------------------GCGAGCGCGCCGCCATAAAGCCCTGACGAGTAGGAGGGTCGCGGCGGTGTGCGCAGAAGGGTCTGGGCGCGAGCCTGCCTGGAGCCGCCGTCGGTGCAGATCTTGGTGGTAGTAGCAAATACTCCAGCGAGGCCCTGGAGGACTGACGTGGAGAAGGGT   [9127]
Tetraponera_rufonigra          ATAATTGATAGTATGCTTCCTGCTAAGTACCAACAATTCCATCCTCAGCAATTGTTCTCAAGCGCGAATCCAGGTACTATTCAAGCGTGCACGACGAGTCCGGCCACC------GCGAGCCTAGAATCGAGTTTATCCGCGGCTGCAGTTGCGGCCGCGGCGGTCAATTACGCACAGCAGCACAATTCACCGAGTCCGACGGGTTCGAGCCCCCAGCACTCCGGAAGCTCCGCTTCGACATCACCGGCGGCACGTACCACGTCCAGTATGTACCCTTACGTGTCCGCT---GCGGCACATCATCATCATCAACAGCAGCAAGCGGTTGCAGCCGCCGCGTTTGGCGCCACATCGAGCATGGTGCCCGGTTTCGGGTCCACGGCGGCGTCCAGCGCTGCTCTGGCCGCGGCCGCTGCTGTAGACGCCGCTACTGCCGGCGACAAGTCCTGTCGTTATACAGCTAGTCTCACCGGCAATGTAGCACCTGCATCAGCCGATCCTATGGTTAATTATACTCTTGGTCACCATCATCAAAACGGCGCTACGCCCGGTAGTCTCGTTTCATCCGCGTCAGCCTCTTCGGCAGTGTCGGCCGCTTCGGCATCCGATATCGCCCTCTGGAAGTTCGAAACTTCCAAATACTATGTCACCATCATTGACGCTCCTGGACACAGAGATTTCATTAAGAATATGATTACTGGAACTTCCCAGGCTGACTGCGCGGTATTGATCGTTGCTGCGGGCACAGGTGAATTCGAGGCTGGTATTTCCAAAAACGGACAGACGCGCGAACACGCCCTGTTAGCTTTTACCCTCGGAGTAAAGCAACTGATCGTTGGTGTAAACAAGATGGATTCCACTGAGCCCCCGTATTCCGAGACTAGATTCGAAGAAATCAAAAAAGAAGTCTCGTCGTACATTAAGAAAATCGGATACAACCCGGCTGCTGTCGCCTTTGTACCCATCTCTGGCTGGCACGGAGATAATATGTTGGAGGTGTCCGCCAAAATGCCCTGGTTCAAGGGATGGACCGTTGAGCGCAAGGAAGGCAAGGCCGAAGGCAAGTGCCTCATTGAAGCCCTCGACGCTATCCTGCCACCTACCAGGCCAACTGATAAGGCTCACCTGATCGATCCTCACTGGTACCAATTCCCACCGATGAATCCTCTGTGGCACGCGCTTCTCGGCTTCGTCATCGGCGTTCTCGGTATGATATCTTTCATCGGTAACGGCATGGTTGTATACATATTCACCAGCTCCAAGAGTCTTCGCACCCCGAGTAACTTGCTTGTCGTCAATCTTGCCATCTCTGACTTCCTCATGATGCTGGCCCTGTCACCGCCTATGGTGATCAATTGCTATTACGAGACGTGGGTGCTAGGACCCTTGTTCTGTGAAATGTACGCTTTCGCGGGCTCCCTGTTCGGATGTGGCTCCATTTGGACGATGACAATGATCGCATTCGACAGGTACAATGTAATCGTCAAAGGCTTATCGGCTAAACCAATGACCGTTAATGGCGCCCTTCTTCGCATACTGGGCATCTGGTTGTTCTCGTTGGGTTGGACGCTCGCTCCGCTGGAGACCGGCTACGCCAAGCTGGCGGCGTCCGACAGCAAGTCGTTGCTGAAGAAACACTTGACGAAAGAGATCTTCGATCAACTCAAGACCAGGAAGACCTCGTTCGGCTCCACTCTCCTGGACGTCATCCAGTCGGGTTTGGAGAATCACGATTCCGGCGTGGGTATCTACGCGCCCGACGCCGAGGCGTACACCGTCTTCGCCGAGCTGTTCGATCCCATCATCGACGATTATCACGGCGGGTTCAAAACGACCGACAAGCACCCGCCCAAGGACTTCGGTGATGTCGATTCCTTCGGTAATCTCGACCCGACGGGTGAGTACATCGTGTCGACTCGCGTGCGGTGCGGTCGCTCCCTGGAGGGATATCCGTTCAATCCGTGTCTGACTGAGGCTCAATACAAGGAGATGGAAGAGAAAGTGTCCAGCACGCTGTCAGGCCTGTCCGGCGAACTGAAGGGTACCTTCTACCCGCTCACCGGCATGAGCAAGGAAGTGCAGCAGAAGCTGATCGACGATCACTTCCTCTTCAAGGAGGGCGATCGTTTCCTACAGGCGGCGAACGCCTGCCGCTTCTGGCCGACCGGACGCGGTATCTTTCACAACGATGCCAAGACCTTCTTGGTTTGGTGCAACGAAGAGGACCATCTCCGTATTATCTCTATGCAGCCTTACGAGCCCTTGCCGCCTACGGTAAAGTTCTATTATAACGGCAAGGAAATGAAGCTAAGTCAAGACACGGAAGAGGTCGCAACTTTCTATGCGCGTATGCTGGATCACGATTACACGACGAAGGCCGCGTTCAACAACAACTTCTTCACCGACTGGCGGGACGTAATGACCGAGTCGGAGCGCGCCAAAATCACCGATCTGACCAAGTGCAACTTCAAGGAGATGCACGCGTATTTCGTGCAAAAGAGCGAGGAGCGCAAAGCGATGACCAAGGAGGAGAAACAAAAGATCAAAGAGAAAAACGACGAGATCCAGAAGGAGTACGGATTCTGCACTATCGACGGCCACAAAGAGAAAATTGGCAACTTCAAGATCGAGCCTCCGGGCTTGTTCCGAGGTCGCGGCGAGCATCCTAAGATGGGCAAGCTGAAGAAGCGAGTGTTACCCGAGGACGTGCTGATCAATTGCTCCAAAGATTCGGATATCCCGAAACCGCCGCCCGGCCACAAGTGGAAGGAAGTGCGTCACGATCCCACCGTCACGTGGCTCGCGTCCTGGACCGAGAATATCCAGGGCCAGGTGAAATACGTCATGCTGAACCCGTCCAGCAAGCTCAAGGGTGAGAAGGATTGGCAAAAGTACGAGACCGCGCGGAAGCTGGCCAAGTCGATCGACAAGATCCGCGCCGAGTATCGGGAGGACTGGAAGAGCAAGGAGATGCGCATCAGGCAGCGCGCCGTCGCCTTGTACTTCATCGACAAGCTGGCGCTCAGGGCCGGTAACGAAAAGGACGAGGATCAGGCGGACACCGTAGGCTGCTGCTCGCTGCGCGTGGAGCACATTCAGCTGTACGATACGAGCGAAGGCAGAGAATACACCGCGGGCGGCTTCTATGGAAGCCACCATCATCAAACAGGAGCGGCGAGTCAGCATCATGATCCGGCCACTGCAGCGGCATATCGAAGTTTTCCCCTCGGATTGGGTATGTCACCGTACGCCTCGACGCAGCATCATCATCACACATCATCGTCATTAGGAATACACCCAGGCGGTGGAAGCAATACAAGACCACCCCAGGACTCGCCGTATGATGCGAGCGTTGCGACGGCCTGCAAGCTTTACTCGACAACACCTGAAGCAACTGGTCACACCACGTCCTCGTATTCAACAACAGCGACGAAAGACTGTAAGCAACAAGATCAAACGTCAACTCATCAAAACGGCTATGCGGCGGTGATGGCAGCAGCAGCGGTCAAGGACGTTTGGCAGTCAGCGACCTCGGGAGCGAACAGCCAGAGTAATTCGGTCGTACGCCCTTCCGCGTGTACTCCGGAGAGTACAAGGGTTAGTAGTTACGGAGGACTCGTAGGTGGTGATCCGGCATCGAGTCCC------AACAGTTCCTCAAGGTCCCTCACGTCG---TGGAACACCTGCAGTTTAAACTCGTCTGCGAGTCAACCGGTTGCCACGCAACTGCATCAGCAACCTACCACCAACCTGCCGAACTTCCGCGTAGTTGGCGACAATCTCAAGGATCGCTTCGACGGAGCGTCTCGAGTCGGAGTCAGCAATTCACCCCCTGAACGT---------ACCAACGTT---GTCAGCAATTCTCCGAGCAATTCTGTGCATCATATTCGCGAAGGTCTTGGGCGGAAACAACGCTACAGCATTCAACTGAAACCGTATAATCCAGATCACAAACCGCCCGGGCCAAAGGACCTCGTCTATATGGATTCATCACCGGCTTTTTGCGAGAAGGATCCGCATCTCGGCATTCTGGGTACTCACGGGCGACAATGCAACGACACCAGCATCGGCGTTGACGGCTGCGATTTGATGTGCTGCGGCAGGGGCTACAAGACACAGGAAGTCATGATAATTGAAAGATGCGCCTGCATCAAGTCCGTCGAGATGCATCACGAGGCGCTTACGGAGGCGCTGCCCGGCGACAATGTCGGCTTCAACGTGAAGAACATCTCCGTGAAGGAGCTGAGACGCGGCTACGTGGCCGGCGATTCTAAGAATCAGCCGCCGCGCGGCGCCGCCGATTTCACCGCCCAGGTGATCGTGCTGAATCATCCAGGACAGATCAGCAACGGCTACACGCCGGTGCTCGACTGCCACACCGCCCATATCGCCTGCAAGTTCGCCGAGATCAAGGAGAAGTGCGACCGCCGTACCGGCAAGACCACCGAGGAGAACCCGAAGAGCATCAAGAGCGGGGACGCCGCCATCGTGATGCTGCAACCGACCAAGTCGCAGAATCACGGATTTTGCGTTAACACCGCTACATTGCCACCCGATTGGGAAGTGCTCTTTACCAACACCAACGACAACAGCAACGAGGGCTTGGTTCACTCTAATTTGCCGTATTTTTCTGTCCAATTTCATCCGGAACACACGGCGGGACCAGAGGATCTCGAATGTCTCTTCGACGTGTTTTTAGAAAGTGTAAAGGCCGAAGTCGAGGGT---------------------CCTCGAATCTCGATAAAGAACAGAATTACTCAGAAACTGGCCTATACG---CCTTCAATTCCGATCGTAAGAAAACGGCCGAAAAAAGTGTTAATTCTAGGCTCGGGAGGGCTCAGTATCGGCCAGGCCGGAGAATTCGATTATTCGGGCTCGCAAGCGATCAAGGCGTTGAAGGAAGAATCGATACAGACTCTTTTGATAAATCCCAACATCGCCACGGTGCAAACGTCGAAGGGCATGGCCGACAAGGTGTACTTCTTGCCAATTACACCGGAATATGTCGAGCAGGTAATACAATCGGAGAGGCCGGACGGCGTATTATTGACATTCGGCGGACAAACAGCTCTTAACTGTGGCGTAGAACTTGAGAAAAGCGGCGTATTCACAAAGTACAATGTTAAAATTTTAGGAACGCCAATTGAATCTATTATACAAACTGAAGACAGAAAACTGTTCGCGGACCGTATTAGCGAGATAAATGAAAGAGTTGCACCGAGTGCTGCCGTGTATTCCGTTCAAGAGGCATTAGAAGCDGCTGACAAGCTAGGCTATCCCATAATGGCGCGTGCTGCGTTTTCACTCGGTGGCCTTGGATCAGGCTTTGCTAATTCAGAAGAAGAACTAAGAACACTTTCGCAACAAGCGCTCGCTCACTCTAGCCAATTGATCATTGATAAATCTCTGAAGGGTTGGAAGGAGGTGGAATACGAAGTTGTACGCGACGCATATGACAACTGCATCACTTCATATGCTTGTCTCAAAGATTAAGCCATGCATGTCTCAGTGCATGCCGAATTAAGGTGAAACCGCGAATGGCTCATTAAATCAGTTATGGTTCATTAGATTGTACCCACATTTACTTGGATAACTGTGGTAATTCTAGAGCTAATACATGCAAAACAGAGTCCCGACCAGTGATGGGA-GGGACGCTTTTATTAGATCAAAACCAATCGGTGGCGGAC----GGTCTCTTGCCGCTC-GTCCACCGTTTACCTTGGTGACTCTGAATAACTTTGAGCTGATCGCACGGTCCTAGCACCGGCGACGCATCTTTCAAATGTCTGCCTTATCAACTGTCGATGGTAGGTTCTGCGCCTACCATGGTTGTAACGGGTAACGGGGAATCAGGGTTCGATTCCGGAGAGGGAGCCTGAGAAACGGCTACCACATCCAAGGAAGGCAGCAGGCGCGCAAATTACCCACTCCCGGCACGGGGAGGTAGTGACGAAAAATAACGATACGGGACTCATCCGAGGCCCCGTAATCGGAATGAGTACACTTTAAATCCTTTAACGAGGATCCATTGGAGGGCAAGTCTGGTGCCAGCAGCCGCGGTAATTCCAGCTCCAATAGCGTATATTAAAGTTGTTGCGGTTAAAAAGCTCGTAGTTGAATCTGTGTCGCACACCGTCGGTTCACCGCTCGCG--GTGTCTAACTGGCGTGATGTGGGACGTCCTACCGGTGGGCTCAGCCTCGAGAGGGGCGGCCCAACTAAT---ATCCCGTCGCGGTGCTCTTTACTGAGTGTCGAGTCGGGCCGGTACGTTTACTTTGAACAAATTAGAGTGCTTAAAGCAGGCTACCTTCGCCTGAATACTGTGTGCATGGAATAATGGAATAGGACCTCGGTTCTATTTTGTTGGTTTTCGGAACCCCGAGGTAATGATTAATAGGGACAGATGGGGG-CATTCGTATTGCGACGTTAGAGGTGAAATTCTTGGATCGTCGCAAGACGGACAGAAGCGAAAGCATTTGCCAAAAATGTTTTCATTAATCAAGAACGAAAGTTAGAGGTTCGAAGGCGATCAGATACCGCCCTAGTTCTAACCATAAACGATGCCAGCTAGCGATCCGCCGAAGTTCCTCCGATGACTCGGCGGGCAGCTTCCGGGAAACCAAAGCTTTTGGGTTCCGGGGGAAGTATGGTTGCAAAGCTGAAACTTAAAGGAATTGACGGAAGGGCACCACCAGGAGTGGAGCCTGCGGCTTAATTTGACTCAACACGGGAAACCTCACCAGGCCCAGACACCGGAAGGATTGACAGATTGATAGCTCTTTCTTGATTCGGTGGGTGGTGGTGCATGGCCGTTCTTAGTTGGTGGAGCGATTTGTCTGGTTAATTCCGATAACGAACGAGACTCTAGCCTGCTAAATAGGCGTACCTTATGGTATCGCGAAGGCCCCCGGCTT-CG--GCCGGCGGGTTTTTACTACCAACGTACAAACCAATCTTCTTAGAGGGACAGGCGGCTTCTAGCCGCACGAGATTGAGCAATAACAGGTCTGTGATGCCCTTAGATGTTCTGGGCCGCACGCGCGCTACACTGAAGGAATCAGCGTGTGTTCCCTGACCGAAAGGCCCGGGTAACCCGCTGAACCTCCTTCGTGCTAGGGATTGGGGCTTGCAATTGTTCCCCATGAACGAGGAATTCCCAGTAAGCGCGAGTCATAAGCTCGCGTTGATTACGTCCCTGCCCTTTGTACACACCGCCCGTCGCTACTACCGATTGAATGATTTAGTGAGGTCTTCGGACTGGTGCGCGGCAATGCTTCGGCAT-TGCCGATGTTGCCGGGAAGATGACCAAACTTGATCATTTAGAGGAAGTATACTAAGCGGAGGAAAAGAAACTAACCAGGATTTCCTTAGTAGCGGCGAGCGAACAGGAAGGAGCCCAGCACCGAATCCCGCGGTTCCGCCGCAGGGAAATGTGGTGTTCGGGAGGATCCGCTTGT-CCCGAGGTGTCGCGCCGAGTCCAAGTCCATCTTGAATGGGGCCACTTACCCGCAGAGGGTGCCAGGCCCGTAGCGACCGG--TG-CTCGC-CTCGGGAGGATCTCTCCTTAGAGTCGGGTTGCTTGAGAGTGCAGCTCTAAGTGGGTGGTAAACTCCATCTAAGGCTAAATACGACCACGAGACCGATAGCGAACAAGTACCGTGAGGGAAAGTTGAAAAGAACTTTGAAGAGAGAGTTCAAGAGTACGTGAAACCGTTCAGGGGTAAACCTAAGAAACCCAAAAGA-TCGAACGGGGGAGATTCATCGTCAGCG-GAGCTGGCTTCGCGTCGGTGGGCGATGACCCCGC--GGTGTCC-------------------TC-------------CGTGGCAC-GCGCGCGGGCACGCTACCG-TGCG-CCGATGTC-CGGTTC--TCGTCGTCGTGCACTTCTCCCCTAGTAGAACGTCGCGACCCGCTGGGTGTCGGTCCACGGCCCGGG---TGCGGTGACTGTCGCGT-------------------CGCCCGTAAAAAC--GGCGCGCG-GCAAACCCTCGG-T-CGCCCGGCCGGCTGCCCGGCGGC-ACACGC----A---CG-GTATCAGGCCGCACCAAC----------------------GGTGCGTCGAGAAGTAGTCGGGCGC----GCG-TCAGAA------TCC----CGGAGG---TAC----GGACTCGG-CGCCGTCCCCG--GTCC-TGGCGCGTTCGCGCCGCACGTGTCTATAAAAGGGTA------------G------------ACCTTCGACTGGCCTT--GCTT----CCTCGCGTGTTGCTCGAC---------------------------------------------------------AACACGCGACA-TACCGGTCGGCGACGCTACTGCTTTGGGTACTCTTAGGACCCGTCTTGAAACACGGACCAAGGAGTCTAACATGTACGCGAGTCACTGGGACTC--GGCGAGACCTAAAGGCGCAATGAAAGTA-AAGAT--------------------------------CGG----CCCT--GGTT--GCCGATCGAGGGAGGATGGG--TCGCGCGCGCGCTCCTCGCGAGCGCGCCCGGCGGCCCCGCACTCCCGGGGCGTCTCGTTCTCATCGCGAGAAGAGGCGCACCCAGAGCGTACACGTTGGGACCCGAAAGATGGTGAACTATGCCTGGTCAGGACGAAGTCAGGGGAAACCCTGATGGAGGTCCGTAGCGATTCTGACGTGCAAATCGATCGTCGGAACTGGGTATAGGGGCGAAAGACTAATCGAACCATCTAGTAGCTGGTTCCCTCCGAAGTTTCCCTCAGGATAGCTGGCACTCGTTCT------CTC----GCGCAGTGTA-ACGAGTCTCATCTGGTAAAGCGAATGATTAGAGGCCTTGGGGCCGAAACGACCTCAACCTATTCTCAAACTTTAAATGGGTGAGATCTCTGGCTTTCTTGAA-----C--GATGAAGCCACGAGATGTGCGACGGGGGAGAGATCTCTCTCGCACG----CGGATCAGAGT-GCCAAGTGGGCCATTTTTGGTAAGCAGAACTGGCGCTGTGGGATGAACCAAACGCAGAGTTAAGGCGCCCAACCCGACGCTCATGGGACACCATGAAAGGCGTTGGTTGCTTAAGACAGCAGGACGGTGGCCATGGAAGTCGGAATCCGCTAAGGAGTGTGTAACAACTCACCTGCCGAAGCAACTAGCCCTGAAAATGGATGGCGCTGAAGCGTCGAGCCTATACTCTGCCGTCAGCGGCAAGTGGGGCGGCCGAGTTCTCGCGCGCCGGGAA-----------------------------------------------------CACCGAGAGCCGTCACGAAGCCCTGACGAGTAGGAGGGTCGCGGCGGTGCGCGCAGAAGGGTCTGGGCGCGAGCCTGCCTGGAGCCGCCGTCGGTGCAGATCTTGGTGGTAGTAGCAAATACTCCAGCGAGGCCCTGGAGGACTGACGTGGAGAAGGGT   [9197]
Myrmecia_pyriformis            ATAATTGATAGTATGCTACCTGCTAAGTACCAACAATTCCACCCACAACAATTGTTCTCAAGCGCGAATCCAGGTACTATCCAAGCGTGTACGACGAGTCCGGCTACC------GCGAGCCTAGAATCGAGTTTATCCGCGGCTGCAGTGGCGGCCGCGGCAGTCAATTACGCACAGCAGCACAATTCACCGAGCCCGACGGGTTCGAGTCCTCAGCATTCGGGTAGCTCTGCTTCGACATCACCGGCGGCACGC---ACGTCCAGCATGTATCCCTACGTGTCCGCCGCAGCGGCGCATCATCATCATCAGCAGCAGCAGGCGGTTGCGGCCGCCGCATTTGGCGCTACGTCCAGTATGGTACCCGGTTTTGGTTCCACGGCGGCATCCAGCGCTGCCCTGGCCGCTGCCGCCGCCGTGGACGCCGCGACTGCCGGCGACAAATCTTGCCGTTACACGGCTAGTTTGACCGGCAATGTTGCGCCTACATCGGCCGATCCTATGGTTAATTATACCCTCGGTCACCATCATCAGAACGGCGCTACGCCTGGTAGCCTCGTCTCGTCCGCGTCAGCATCCTCGGCCGTGTCGGCCGCTTCGGCATCCGATATCGCCTTGTGGAAGTTTGAGACTTCCAAATACTATGTCACCATCATCGACGCTCCGGGACACAGGGACTTCATCAAAAACATGATTACTGGTACTTCGCAGGCCGACTGTGCCGTTTTGATCGTTGCGGCAGGTACCGGTGAATTCGAGGCCGGTATCTCCAAAAATGGGCAGACTCGTGAACACGCCTTGTTGGCCTTCACTCTTGGAGTCAAACAACTGATCGTCGGAGTTAACAAAATGGATTCTACCGAACCCCCGTACTCCGAAGCTCGATTTGAGGAAATCAAAAAAGAAGTTTCCTCATACATCAAGAAGATCGGTTACAACCCAGCCGCGGTCGCATTCGTACCCATCTCCGGTTGGCATGGAGATAACATGTTGGAGGTATCCTCCAAGATGCCCTGGTTCAAGGGATGGGCTGTGGAGCGCAAGGAAGGCAAAGCTGACGGAAAATGCCTCATCGAAGCTCTTGACGCCATCCTGCCACCCAGTAGACCGACTGACAAGGCTCACATGGTTGATCCTCACTGGTATCAATTCCCACCGATGAATCCCCTGTGGCACGCACTCCTTGGCTTCATCATCGGCGTTCTTGGTGTGATATCCATCATCGGTAACGGCATGGTAGTATTCATCTTTACCACCACCAAGAGCCTCCGTACTCCGAGCAATCTGCTCGTCGTCAATCTCGCCATCTCTGACTTCCTCATGATGCTATGCATGTCTCCAGCTATGGTGATCAATTGCTATTACGAGTCGTGGGTGCTAGGACCTTTGTTCTGTGAACTGTATGCCTTGACGGGCTCCCTGTTCGGATGTGGCTCCATTTGGACAATGACGATGATCGCATTCGACAGGTACAACGTAATCGTCAAAGGCTTGTCCGCTAAGCCAATGACCATTAACGGCGCCCTTCTTCGCATATTTGGCCTCTGGTTCTTCACATTAGCTTGGACAATCGCCCCATTGGAGGCTGGCTATGCCAAGCTGGCTGCGTCCGACAGCAAGTCGCTGTTGAAGAAATGCCTGACGAAGGAGATCTTCGATCAACTCAAGACCAGGAAGACTTCGTTCGGCTCCACTCTCCTGGACGTCATACAATCCGGTCTGGAGAATCACGATTCTGGTGTCGGTATCTACGCTCCCGATGCCGAGGCGTACACCGTCTTCGCTGAGCTCTTTAACCCCATCATCGACGACTATCACGGCGGCTTCAAGACGACCGATAAGCATCCGCCCAAGGACTTCGGCGATGTCGATAGCTTCGGCAATCTCGATCCTACTGGAGAATACATCGTATCAACTCGCGTGCGATGCGGCCGTTCCTTGGAAGGATATCCGTTCAACCCTTGCCTATCTGAGGCCCAATATAAGGAGATGGAGGAGAAGGTATCCAGCACGCTGTCTGGCCTTACCGGCGAACTGAAGGGTACTTTCTACCCGCTCACTGGCATGAGCAAGGAAGTGCAGCAGAAGCTGATCGATGATCACTTTCTCTTCAAGGAAGGTGACCGTTTCTTGCAGGCAGCGAATGCCTGCCGCTTCTGGCCCACCGGACGTGGTATCTTCCATAACGACGATAAGACCTTCTTGGTCTGGTGCAACGAGGAGGACCACCTCCGTATTATTTCCATGCAAGCCTATGAACCTCTGCCACCTACTGTGAAGTTTTACTACAATGGCAAAGAGATGAAACTGAGTGAGGAGACAGAAGAAGTTGCGACTTTCTATGCGCGCATGCTGGATCACGATTATACAACAAAACCCGCGTTTAATAATAATTTTTTCCACGACTGGCGGGAAGTAATGTCCGAGTCGGAGTGCGCTAAGATCACTGACCTATCTAAGTGCAATTTCAAAGAGATGCATGCGTACTTTCTGCAAAAGAGTGAAGAACGTAGAGCGATGACAAAGGAAGAGAAGCAGAAGATCAAAGAAAAGAACGAGGAGATCCAGAAGGAGTACGGCTTCTGCGCCATCGACGGCCATAAGGAAAAGATCGGCAACTTCAAAATCGAGCCGCCGGGTTTGTTCAGAGGCCGCGGCGAGCATCCCAAAATGGGCAAGCTGAAGAAGCGAGTACTGCCGGAGGATGTGCTGATTAACTGCTCAAAGGATTCGAATATACCAAAACCGCCATCCGGTCACAAGTGGAAGGAAGTGCGACACGATTCTAATGTTACGTGGCTTGCATCTTGGACGGAAAACATTCAGGGTCAAGTGAAGTACGTTATGCTGAACCCGTCCAGTAAGCTCAAGGGCGAGAAGGACTGGCAGAAGTACGAGACCGCTCGAAAGCTGGCACAATCAATCGACAAGATTCGCGCGGAGTATCGAGAGGATTGGAAGAGCAAGGAAATGCGGATCAGGCAGCGCGCCGTCGCCTTGTATTTCATAGATAAATTGGCGCTCAGAGCTGGTAACGAGAAAGACGAAGATCAGGCAGACACCGTCGGCTGCTGTTCATTACGGGTGGAACATATCAATCTACACGAACAGCGGGACGGCAAGGAATACGCCGCGGGCGGCTTCTATGGAAGCCACCATCATCAAGCAGGAGCGGCGAGTCAACATCATGATCCAGCTACCGCGGCAGCGTATCGGAGCTTTCCACTCGGATTGGGTATGTCGCCTTACGCCTCGACACAGCATCATCATCACACATCCTCTTCGTTAGGAATACACCCAGGCGGTGGAAGCAATACAAGACCACCTCAAGACTCACCGTATGATGCGAGCGTTGCGACGGCTTGCAAGCTCTACTCGACGACACCCGAAGCAACCGGTCATACCACGTCTTCGTATTCAACAACGGCAACAAAAGACTGTAAGCAACAGGATCAAACCTCAACCCATCAAAATGGCTATGCCGCGGTGATGGCAGCCGCGGCGGTCAAGGACGTTTGGCAGTCAACGACCTCGGGAGCGAACAGTCAAAGTAATTCAGTCGTACGTCCTTCCGCGTGTACCCCGGAAAGTACAAGGGTTAGTGGATACGGTGGTCTCGTAGGCGGCGATCCAGCATCGAGTCCTGGTAACAACAGTTCTTCAAGATCCCTCACATCGTCTTGGAACACCTGCAGTTTAAACTCATCCGCGAGTCAACCGGTCGCCACACAACTGCATCAGCAACCTACTGCCAACCTACCGAACTTCCGCGTGGTGGGCGATAACCTAAAAGATCGCTTCGACGGCGCGTCAAGGGTTGCGATCAGCAACGCGGACCGCGACCGCGGTAAC------AAAGCCATCATCAGCAATTCGGCCAGCAACTCTGTGCACCATCATCGTGAAGGCCCAGGTCGCAAGCAACGCTACAATTTCCAACTGAAGCCCTTCAACCCGGATCACAAACCACCCGGTACGAAGGACCTCGTTTACGTGGACGTGTCGCCGGGTTTCTGCGAGGTGGATCCGCGAATGGGCATTCTGGGTACCCATGGGCGGCAGTGCAACGAGACCAGCATCGGCGTCGACGGTTGCGACTTGATGTGCTGCGGAAGGGGCTACATGACACAAGAGGTTATGGTGGTCGAGAGGTGCGCCTGCACTAAATCCGTCGAGATGCATCACGAGGCGCTTACGGAGGCTCTTCCCGGCGACAACGTCGGCTTCAACGTGAAAAACATCTCCGTGAAGGAACTTAGACGCGGCTACGTAGCCGGCGACTCCAAGAATCAACCGCCTCGTGGCGCCGCCGACTTCACCGCCCAGGTGATCGTCCTGAATCACCCAGGACAGATCAGCAACGGTTATACGCCGGTACTCGACTGCCACACCGCTCACATCGCGTGCAAGTTCGCGGAGATAAAGGAGAAATGCGATCGCCGTACAGGCAAGACAACCGAGGAAAACCCGAAGAGCATCAAGAGCGGCGATGCTGCAATCGTGATGCTGCAACCGACCAAGTCGCAGAATCACGGATTTTGTGTCGATGCGACTCAATTACCGACTGATTGGGAGGTGCTCTTCACTAACACTAATGACAAAAGCAACGAGGGTGTAGTCCACTCAAATTTGCCGTACTTCTCCGTCCAATTTCATCCAGAGCATACGGCAGGACCTGAGGATCTCGAATGCCTTTTTGACATATTTCTAGAGAGCGTGAAGGACGAGATCGAAGGTCGCTCTGGAATCTCGATAAAGGATAGGTTCACTCAGAAG---CTAATTTATGAACCTTCAGCTCCGATT---GTAAATTTCAACTCCGACTGCGAACGACCGAAGAAAGTATTAATTTTGGGCTCTGGTGGGCTCAGTATTGGTCAGGCCGGAGAATTCGATTATTCAGGCTCGCAAGCGATAAAAGCATTAAAGGAAGAATCGATACAGACTCTTTTGATAAATCCTAATATTGCCACAGTACAAACGTCAAAAGGCATGGCTGACAAAGTGTATTTCTTACCAATTGTATCGGAATATGTCGAGCAGGTAATACGATCGGAGAGGCCTGACGGCGTACTATTAACATTCGGTGGACAAACTGCTCTTAACTGCGGCGTGGAACTTGAGAAAAACGGTGTGTTCGCGAAGTACAATGTTAAAATTTTAGGAACACCAATTGAATCCATAATACAGACCGAGGACAGAAAGATATTTGCGGATCGTATTAGCGAAATAAACGAAAGAGTTGCACCGAGTGCTGCCGTGTATTCTGTTCAAGAGGCGTTGGAAGCTGCTGAAAAGCTGGGCTATCCTGTAATGGCGCGTGCTGCATTTTCACTCGGCGGCCTCGGATCAGGTTTTGCTAATACAAAGGAAGAACTAAGGATGCTAGCGCAACAAGCTTTAGCTCACTCAAACCAATTAATAATTGATAAATCCTTGAAAGGATGGAAGGAGGTAGAATACGAGGTTGTTCGCGACGCGTACGACAATTGCATCACGTCATATGCTTGTCTCAAAGATTAAGCCATGCATGTCTCAGTGCATGCCGAATTAAGGTGAAACCGCGAATGGCTCATTAAATCAGTTATGGTTCATTAGATTGTACCCACATTTACTTGGATAACTGTGGTAATTCTAGAGCTAATACATGCAAAACAGAGTCCCGACCAGTGATGGAA-GGGACGCTTTTATTAGATCAAAACCAATCGGTGGCGGGC----GGTCCC--CGTTC---GTCCACCGTTTACTTTGGTGACTCTGAATAACTTTGTGCTGATCGCACGGTCCTAGCACCGGCGACGCATCTTTCAAATGTCTGCCTTATCAACTGTCGATGGTAGGTTCTGCGCCTACCATGGTTGTAACGGGTAACGGGGAATCAGGGTTCGATTCCGGAGAGGGAGCCTGAGAAACGGCTACCACATCCAAGGAAGGCAGCAGGCGCGCAAATTACCCACTCCCGGCACGGGGAGGTAGTGACGAAAAATAACGATACGGGACTCATCCGAGGCCCCGTAATCGGAATGAGTACACTTTAAATCCTTTAACAAGGATCCATTGGAGGGCAAGTCTGGTGCCAGCAGCCGCGGTAATTCCAGCTCCAATAGCGTATATTAAAGTTGTTGCGGTTAAAAAGCTCGTAGTTGAATCTGTGTCGCACACCGTCGGTTCACCGCTCGCG--GTGTTTAACTGGCGTGATGTGGGACGTCCTACCGGTGGGCTCAGCCTCGCGAGGGGCGGCCCAACTAAT---ATCCCGTCGCGGTGCTCTTTACTGAGTGTCGAGTCGGGCCGGTACGTTTACTTTGAACAAATTAGAGTGCTTAAAGCAGGCTACCTTCGCCTGAATACTGTGTGCATGGAATAATGGAATAGGACCTCGGTTCTATTTTGTTGGTTTTCGGAACCCCGAGGTAATGATTAATAGGGACAGATGGGGG-CATTCGTATTGCGACGTTAGAGGTGAAATTCTTGGATCGTCGCAAGACGGACAGAAGCGAAAGCATTTGCCAAAAATGTTTTCATTAATCAAGAACGAAAGTTAGAGGTTCGAAGGCGATCAGATACCGCCCTAGTTCTAACCATAAACGATGCCAGCTAGCGATCCGCCGAAGTTCCTCCGATGACTCGGCGGGCAGCTTCCGGGAAACCAAAGCTTTTGGGTTCCGGGGGAAGTATGGTTGCAAAGCTGAAACTTAAAGGAATTGACGGAAGGGCACCACCAGGAGTGGAGCCTGCGGCTTAATTTGACTCAACACGGGAAACCTCACCAGGCCCAGACACCGGAAGGATTGACAGATTGATAGCTCTTTCTTGATTCGGTGGGTGGTGGTGCATGGCCGTTCTTAGTTGGTGGAGCGATTTGTCTGGTTAATTCCGATAACGAACGAGACTCTAGCCTGCTAAATAGGCGTACCTTATGGTATCGCGAAGGCCCCCGGCTT-CG--GCCGGCGGGTTTTTACTACCAACGTACAAACAAATCTTCTTAGAGGGACAGGCGGCTTCTAGCCGCACGAGATTGAGCAATAACAGGTCTGTGATGCCCTTAGATGTTCTGGGCCGCACGCGCGCTACACTGAAGGAATCAGCGTGTGTTCCCTGGCCGAAAGGCCCGGGTAACCCGCTGAACCTCCTTCGTGCTAGGGATTGGGGCTTGCAATTGTTCCCCATGAACGAGGAATTCCCAGTAAGCGCGAGTCATAAGCTCGCGTTGATTACGTCCCTGCCCTTTGTACACACCGCCCGTCGCTACTACCGATTGAATGATTTAGTGAGGTCTTCGGACTGGTGCGCGGCAATGTCTCGGCAT-TGCCGATGTTGCCGGGAAGATGACCAAACTTGATCATTTAGAGGAAGTATACTAAGCGGAGGAAAAGAAACTAACCAGGATTTCCTTAGTAGCGGCGAGCGAACAGGAATGAGCCCAGCACCGAATCCCGCGGTCCCGCCGCAGGGAAATGTGGTGTTCGGGAGGATCCGCTTAT-CCCGAGATGTTCGGTCGCGTCCAAGTCCATCTTGAATGGGGCCACTTACCCGCAGAGGGTGCCAGGCCCGTGGTGGCCGA--CG-GGCGT-CTCGGGAGGATCTCTCCTTAGAGTCGGGTTGCTTGAGAGTGCAGCTCTAAGTGGGTGGTAAACTCCATCTAAGGCTAAATACGACCACGAGACCGATAGCGAACAAGTACCGTGAGGGAAAGTTGAAAAGAACTTTGAAGAGAGAGTTCAAGAGTACGTGAAACCGTTCAGGGGTAAACCTAAGAAACCCAAAAGA-TCGAAC-GGGGAGATTCATCGTCAGCG-GCGCTGGCTTCGCGTCGGTGGGCGATG-TCCCGC--TGAGCCG-------------------TT-------------CGCGGTTC-GAGCGCGGGCACGCTACCG-TGCG-TCGATGTC-CGGCGA--TCGTCGTCGTGCACTTCTCCCCTAGTAGAACGTCGCGACCCGCCGGGTGTCGGTCTACGGCCCGAG---TGCGGCGACTGTCGCGT-------------------CGCCGGT-AAAAC--GGCACGCG-GCAGACCCTCGG-T-CGCCCGACCGGCTGCCCGACGGT-ACACGC----A---AG-GTATCAGGCCGCATGCGT----------G-----------CGTGCGTCGAGACCGCCGCAAGCGC----GCGCCCACGG-----TACA----CGGTGG---TAC----GGACCCAG-CGCCGTCCCCT--GTCC-TGGCCCGCTGTTGGTAG-----C-------GCGGTA-----CACACCAC------------ACCTTCGACAGGCCTT--CGAA----CGTGCTCTCTC------CTCTTCGCGGAGGCGG------------------------------------------GAGTTCGCGGA-TACCGGTCGGCGACGCTACAGCTTTGGGTACTCTCAGGACCCGTCTTGAAACACGGACCAAGGAGTCTAACATGTACGCGAGTCATTGGGACTCG-CGCGAGACCTAAAGGCGAAATGAAAGTG-AAGGT--------------------------------CGG----CCCT--GGTT--GCCGATCGAGGGAGGATGGG--CCGCGT------------------CGCGATGCGGCCTCGCACTCCCGGGGCGTCTCGTTCTCATTGCGAGAAGAGGCGCACCCAGAGCGTACACGTTGGGACCCGAAAGATGGTGAACTATGCCTGGTCAGGACGAAGTCAGGGGAAACCCTGATGGAGGTCCGTAGCGATTCTGACGTGCAAATCGATCGTCGGAACTGGGTATAGGGGCGAAAGACTAATCGAACCATCTAGTAGCTGGTTCCCTCCGAAGTTTCCCTCAGGATAGCTGGCACTCGGCCG------TTCCGC-ACGGAACGCGCGCGAGTCTCATCTGGTAAAGCGAATGATTAGAGGCCTTGGGGCCGAAACGACCTCAACCTATTCTCAAACTTTAAATGGGTGAGATCTCTGGCTTTCTTGAAATTCTC--TATGAAGCCACGAGCT---------------CAT-C---------T----CGGATCAGAGT-GCCAAGTGGGCCATTTTTGGTAAGCAGAACTGGCGCTGTGGGATGAACCAAACGCAGAGTTAAGGCGCCAAACTCGACGCTCATGGGACACCATGAAAGGCGTTGGTTGCTTAAGACAGCAGGACGGTGGCCATGGAAGTCGGAATCCGCTAAGGAGTGTGTAACAACTCACCTGCCGAAGCAACTAGCCCTGAAAATGGATGGCGCTGAAGCGTCGAGCCTATACTCTGCCGTCAGCGGCAAGTGGGACGGACGGACGGGGACGTATGG-----------------------------GCGTGCGCGCGTAAGCGCGCACGCTCTCTCTCATTCGCCGTCACGAAGCCCTGACGAGTAGGAGGGTCGCGGCGGTGCGCGCAGAAGGGTCTGGGCGCGAGCCTGCCTGGAGCCGCCGTCGGTGCAGATCTTGGTGGTAGTAGCAAATACTCCAGCGAGGCCCTGGAGGACTGACGTGGAGAAGGNT   [9221]
Nothomyrmecia_macrops          ATAATTGATAGTATGCTACCTGCTAAGTACCAACAATTCCACCCGCAACAATTGTTCTCAAGCGCGAATCCAGGTACGATCCAAGCGTGTACGGCGAGTCCGGCTACC------GCGAGCCTAGAATCGAGTTTATCCGCGGCTGCAGTGGCGGCCGCGGCAGTCAATTACGCACAGCAGCACAATTCACCGAGCCCGACGGGTTCGAGTCCCCAGCATTCGGGTAGCTCTGCTTCGACATCACCGGCGGCACGC---ACGTCCAGCATGTATCCCTACGTGTCCGCCGCAGCGGCGCATCATCATCATCAGCAGCAGCAGGCGGTTGCGGCCGCCGCGTTCGGCGCCACGTCCAGCATGGTGCCCGGTTTTGGGTCCACGGCGGCATCCAGCGCTGCTCTCGCCGCTGCCGCCGCCGTGGATGCCGCGACTGCCGGCGACAAGTCCTGCCGTTACACGGCCAGTCTCACCGGCAATGTCGCACCCACATCGGCCGATCCCATGGTTAATTATACTCTCGGTCACCATCATCAGAACGGCGCTACGCCTGGTAGCCTCGTCTCGTCCGCGTCGGCATCCTCGGCCGTGTCGGCCGCTTCGGCATCCGATATCGCCCTGTGGAAGTTTGAGACTTCCAAATACTATGTCACTATCATCGATGCTCCAGGACATAGAGACTTCATCAAAAACATGATCACTGGTACCTCGCAGGCTGACTGCGCGGTATTGATCGTCGCTGCGGGTACCGGTGAGTTCGAAGCCGGTATCTCGAAAAACGGACAGACCCGTGAGCATGCTCTGCTTGCCTTCACCCTTGGCGTCAAACAATTGATCGTCGGAGTTAACAAAATGGATTCTACTGAACCCCCATACTCCGAAGCTCGATTTGAGGAAATCAAAAAAGAAGTTTCTTCGTATATCAAGAAAATCGGGTACAATCCAGCCGCGGTTGCATTCGTGCCTATCTCTGGATGGCATGGAGATAATATGTTGGAGGTATCTTCCAAGATGCCCTGGTTCAAGGGATGGGCTGTGGAGCGCAAGGAAGGCAAAGCTGACGGCAAATGCCTTATCGAAGCTCTTGACGCCATTCTGCCACCTAGTAGACCTACTGACAAAGCACACATGGTTGATCCCCATTGGTACCAATTCCCACCGATGAATCCTCTGTGGCACGCGCTCCTTGGCTTCGTCATCGGCGTTCTTGGTACAATATCCATCATCGGTAATGGCATGGTAATATTCATCTTTACCACTACTAAGAGCCTCCGTACTCCGAGCAACCTGCTCGTCGTCAATCTCGCCATCTCTGACTTCCTCATGATGTTAGCCATGTCTCCAGCTATGGTGATCAATTGCTATTACGAGACGTGGGTGCTAGGACCCTTATTCTGTGAAATGTACGCCTTGGCGGGCTCCCTGTTCGGATGTGGCTCCATTTGGACGATGACGATGATCGCATTCGATAGGTACAATGTAATCGTCAAAGGCTTGTCCGCTAAGCCAATGAGCGTTAACGGCGCTCTCATTCGCATATTCGGTCTCTGGTTCTTCTCATTAGCTTGGACAATCGCCCCGCTTGAGTCTGGCTATGCCAAGCTGGCCGCGTCCGACAGCAAGTCATTGCTGAAGAAATGCCTGACGAAGGAGATCTTCGATCAGCTGAAGACCAGAAAGACCTCGTTCGGCTCCACTTTACTGGACGTCATCCAATCCGGTTTGGAGAATCACGATTCCGGTGTCGGTATCTACGCGCCCGATGCCGAGTCGTACACCGTCTTCGCCGAGCTCTTCGATCCCATCATCGACGAATACCACGGTGGTTTTAAGACGAGCGATAAGCACCCGCCTAAGGACTTCGGCGATGTCGATACCTTCAGCAATCTCGACCCCACTGGTGAATACATCGTATCAACTCGCGTGCGATGCGGCCGTTCCTTGGAAGGATACCCGTTCAACCCGTGCCTGACTGAGGCCCAGTACAAGGAGATGGAGGAGAAAGTGTCCAGCACACTGTCTGGCCTCACCGGCGAGCTGAAGGGTACCTTCTACCCGCTCACTGGCATGAGCAAGGAGGTGCAGCAGAAGCTGATCGATGATCACTTCCTCTTCAAGGAGGGTGATCGTTTTCTGCAGGCGGCGAACGCTTGCCGCTTCTGGCCCACCGGACGTGGTATCTTCCACAACGACGATAAGACCTTCTTGGTCTGGTGCAACGAGGAGGACCACCTCCGCATTATTTCCATGCAATCCTACGAACCTCTGCCACCTACTGTCAAGTTCTACTATAACAGCAAAGAGATGAAGCTGAGCGGGGAGACAGAAGAAGTTGCGACTTTCTATGCACGCATGCTGGACCATGATTATACAACAAAGCCTGCATTCAACAACAACTTCTTCCACGACTGGCGGGAAGTAATGACTGAGTCAGAACGTGCCAAGATCATTGATCTGTCCAAGTGCAACTTCAAAGAGATGCACGCGTATTTCTTGCAGAAGAGTGAGGAGCGCAGAGCGATGACGAAGGAGGAGAAGTTGAAGATCAAGGAAAAGAACGAGGAGATTCAGAAGGAATATGGCTTCTGCACCATCGACGGCCATAAGGAGAAGATCGGCAACTTCAAGATTGAGCCGCCGGGTTTATTCAGAGGCCGCGGCGAGCATCCCAAAATGGGCAAGCTGAAGAAACGAGTACTGCCGGAAGACGTGCTAATTAACTGCTCGAAGGACTCGAATATGCCAAAACCACCGTCTGGCCACAAGTGGAAGGAAGTGCGGCACGATCCTAACGTAACGTGGCTTGCGTCCTGGACAGAAAACATTCAGGGCCAGGTGAAGTATGTCATGCTGAACCCGTCTAGCAAGCTCAAGGGTGAGAAGGATTGGCAAAAATACGAGACCGCGCGAAAGCTAGCACAATCGATCGACAAAATTCGTGCGGAGTATCGAGAGGACTGGAAGAGCAAGGAGATGCGGATCAGGCAGCGCGCCGTCGCCCTGTATTTCATCGATAAATTGGCGCTCAGAGCTGGTAATGAAAAGGACGAGGATCAGGCAGACACTGTCGGTTGCTGCTCGTTGCGGGTGGAACACATCAAGCTACACGAGCAACGAGACGGCAAGGAATACACCGCGGGCGGCTTCTATGGAAGCCACCATCATCAAGCAGGAGCGGCGAGTCAACATCATGATCCAGCTACTGCAGCAGCGTACCGGAGCTTTCCACTCGGTTTGGGTATGTCGCCTTACGCCTCGACGCAGCATCATCATCACACATCCTCTTCATTAGGAATACACCCGGGCGGTGGTAGCAACACGAGACCACCTCAGGACTCACCGTATGATGCGAGCGTTGCGACGGCCTGCAAGCTCTACTCGACGACACCCGAGGCAACCGGTCACACCACGTCTTCGTACTCAACAACAGCAACAAAAGACTGCAAGCAACAGGATCAAACCTCAGCCCATCAAAATGGCTATGCCGCGGTGATGGCAGCAGCGGCGGTCAAGGACGTTTGGCAGTCAGCGACCTCGGGAGCGAACAGTCAGAGTAATTCAGTCGTACGTCCTTCCGCGTGTACCCCGGAAAGTACAAGGGTTAGTAGCTACGGTGGCCTCGTAGGCGGCGATCCGGCATCGAGTCCCGGTAACAACAGTTCGTCAAGATCCCTCACGTCGTCCTGGAACACCTGCAGTTTAAACTCGTCCGCGAGTCAACCGGTCGCCACGCAACTGCATCAGCAACCTACCGCCAACCTGCCGAACTTCCGCGTGGTCGGCGACAATCTGAAGGATCGCTTCGACGGTGCATCCCGGGTTGCGATCAGTAACTCGGACCGCGAGCGCAGT------CACAAAGCCATCATCAGCAATTCGGCGAGTAACTCTGTGCACCATCATCGCGACGGTCCCGGACGTAAGCAACGCTACAATTTCCAACTGAAGCCGTTCAATCCGGATCACAAGCCGCCCGGGACAAAGGACCTAGTTTACGTGGACATGTCGCCGGGGTTTTGCGAGATGGACCCACGACTCGGTATTCTGGGTACCCACGGACGACAGTGCAACGAGACTAGCATCGGCGTCGACGGCTGCGACCTGATGTGCTGCGGCAGAGGCTACATGACTCAGGAGGTGATGGTGATTGAGAGGTGCGCCTGCACCAAATCCGTCGAGATGCATCACGAGGCGCTGACGGAGGCGCTGCCCGGCGACAATGTCGGCTTCAACGTGAAAAACATCTCTGTGAAGGAGCTGAGACGCGGATACGTGGCCGGCGACTCCAAGAATCAGCCGCCGCGCGGCGCCGCCGACTTCACCGCCCAGGTGATCGTCCTGAATCACCCGGGACAAATCAGCAACGGCTACACGCCGGTGCTCGACTGTCATACCGCTCACATCGCGTGCAAGTTTGCGGAAATTAAGGAGAAGTGCGACCGCCGTACCGGCAAGACCACCGAGGAGAACCCGAAGAGCATCAAGAGCGGCGACGCCGCCATCGTAATGCTGCAGCCGACCAAGTCGCAGAATCACGGGTTTTGTGTCGATGCAGCTCGATTACCGGCTGATTGGAAAGCACTCTTCACTAACATCAATGACAATAGCAACGAGGGTATAGTCCACTCGAATCTGCCGTATTTCTCCGTCCAATTTCATCCGGAGCATACGGCAGGACCTGAAGATCTTGAATGCCTTTTTGATATATTTCTGGAGAGCGTGAAAGACGAGATCGATGGTCGCTCT------------------CGGATCTCGATAAATGATAGATTCACTCAGAAACTAATCTACGAA---CCTTCGGCTCCGATTGCAATCGAACGACCGAAGAAAGTATTAATTTTGGGCTCGGGTGGGCTCAGTATTGGTCAGGCCGGAGAATTTGATTATTCGGGCTCGCAGGCGATAAAAGCGTTAAAGGAAGAATTAATACAAACTCTTTTGATAAATCCTAATATCGCCACAGTGCAAACATCAAAAGGCATGGCCGACAAAGTGTATTTCTTACCAATTACACCGGAATACGTCGAGCAGGTAATACGATCGGAGAGACCTGACGGCGTGCTATTAACATTTGGAGGACAAACTGCCCTCAATTGCGGCGTGGATCTTGAGAAAAACGGTGTGTTCGCGAAGTACAATGTTAAAATTCTAGGAACGCCAATCGAATCCATCATACAAACTGAGGACAGAAAGATGTTTGCGGAACGTATTAGTGAAATAAATGAAAAAGTTGCACCGAGTGCTGCTGTGTATTCCTTTCAAGAGGCGTTAGAAGCTGCTGAAAAACTTGGCTATCCCGTAATGGCGCGTGCTGCGTTCTCACTTGGTGGCCTCGGATCAGGTTTTGCTAATACAAAGGAAGAACTGAGGACGCTGGCACAACAAGCTTTAGCTCATTCAAACCAATTAATAATTGACAAATCTCTGAAGGGATGGAAGGAAGTAGAATACGAGGTTGTCCGCGATGCGTACGACAATTGCATCACANCATATGCTTGTCTCAAAGATTAAGCCATGCATGTCTCAGTGCATGCCGAATCAAGGTGAAACCGCGAATGGCTCATTAAATCAGTTATGGTTCATTAGATTGTACCAACATTTACTTGGATAACTGTGGTAATTCTAGAGCTAATACATGCAAAACAGAGTCCCGACCAGTGATGGGA-GGGACGCTTTTATTAGATCAAAACCAATCGGTGGCGGGC----GGTCCC--CGTTC---GTCCACCGTTTACTTTGGTGACTCTGAATAACTTTGTGCTGATCGCACGGTCCTAGCACCGGCGACGCATCTTTCAAATGTCTGCCTTATCAACTGTCGATGGTAGGTTCTGCGCCTACCATGGTTGTAACGGGTAACGGGGAATCAGGGTTCGATTCCGGAGAGGGAGCCTGAGAAACGGCTACCACATCCAAGGAAGGCAGCAGGCGCGCAAATTACCCACTCCCGGCACGGGGAGGTAGTGACGAAAAATAACGATACGGGACTCATCCGAGGCCCCGTAATCGGAATGAGTACACTTTAAATCCTTTAACAAGGATCCATTGGAGGGCAAGTCTGGTGCCAGCAGCCGCGGTAATTCCAGCTCCAATAGCGTATATTAAAGTTGTTGCGGTTAAAAAGCTCGTAGTTGAATCTGTGTCGCACACCGTCGGTTCACCGCTCGCG--GTGTTTAACTGGCGTGATGTGGGACGTCCTACCGGTGGGCTTAGCCTCGCGAGGGGCGGCCCAACTAAT---ATCCCGTCGCGGTGCTCTTTACTGAGTGTCGAGTCGGGCCGGTACGTTTACTTTGAACAAATTAGAGTGCTTAAAGCAGGCTACCTTCGCCTGAATACTGTGTGCATGGAATAATGGAATAGGACCTCGGTTCTATTTTGTTGGTTTTCGGAACCCCGAGGTAATGATTAATAGGGACAGATGGGGG-CATTCGTATTGCGACGTTAGAGGTGAAATTCTTGGATCGTCGCAAGACGGACAGAAGCGAAAGCATTTGCCAAAAATGTTTTCATTAATCAAGAACGAAAGTTAGAGGTTCGAAGGCGATCAGATACCGCCCTAGTTCTAACCATAAACGATGCCAGCTAGCGATCCGCCGAAGTTCCTCCGATGACTCGGCGGGCAGCTTCCGGGAAACCAAAGCTTTTGGGTTCCGGGGGAAGTATGGTTGCAAAGCTGAAACTTAAAGGAATTGACGGAAGGGCACCACCAGGAGTGGAGCCTGCGGCTTAATTTGACTCAACACGGGAAACCTCACCAGGCCCAGACACCGGAAGGATTGACAGATTGATAGCTCTTTCTTGATTCGGTGGGTGGTGGTGCATGGCCGTTCTTAGTTGGTGGAGCGATTTGTCTGGTTAATTCCGATAACGAACGAGACTCTAGCCTGCTAAATAGGCGTACCTTATGGTATCGCGAAGGCCCCCGGCTT-CG--GCCGGCGGGTTTTTACTACCAACGTACAAACAAATCTTCTTAGAGGGACAGGCGGCTTCTAGCCGCACGAGATTGAGCAATAACAGGTCTGTGATGCCCTTAGATGTTCTGGGCCGCACGCGCGCTACACTGAAGGAATCAGCGTGTGTTCCCTGGCCGAAAGGCCCGGGTAACCCGCTGAACCTCCTTCGTGCTAGGGATTGGGGCTTGCAATTGTTCCCCATGAACGAGGAATTCCCAGTAAGCGCGAGTCATAAGCTCGCGTTGATTACGTCCCTGCCCTTTGTACACACCGCCCGTCGCTACTACCGATTGAATGATTTAGTGAGGTCTTCGGACTGGTGCGCGGCAATGTCTCGGCAT-TGCCGATGTTGCCGGGAAGATGACCAAACTTGATCATTTAGAGGAAGTATACTAAGCGGAGGAAAAGAAACTAACCAGGATTTCCTTAGTAGCGGCGAGCGAACAGGAATGAGCCCAGCACCGAATCCCGCGGTTCCGCCGCAGGGAAATGTGGTGTTTGGGAGGATCCGCTTAT-CCCGAGGTGTCGCGTCGCGTCCAAGTCCATCTTGAATGGGGCCACTTACCCGCAGAGGGTGCCAGGCCCGTGGTGGCCGT--CG-CGCGT-CTCGGGAGGATCTCTCCTTAGAGTCGGGTTGCTTGAGAGTGCAGCTCTAAGTGGGTGGTAAACTCCATCTAAGGCTAAATACGACCACGAGACCGATAGCGAACAAGTACCGTGAGGGAAAGTTGAAAAGAACTTTGAAGAGAGAGTTCAAGAGTACGTGAAACCGTTCAGGGGTAAACCTAAGAAACCCAAAAGA-TCGAAC-GGGGAGATTCATCGTCAGCG-GCGCTGGCCTCACGTCGGTGGGCGATG-TCTCGC--AGAGTCG-------------------CT-------------TGCGGCTC-GAGCGCGGGCACGCTACCG-CGCG-TCGACGTC-CGGCGC--TCGTCGTCGTGCACTTCTCCCCTAGTAGAACGTCGCGACCCGCTGGGTGTCGGTCTACGGCCCGAG---TGCGGTGACTGTCGCGT-------------------CGCCGGT-AAAAC--GGCACGCG-GCAAACCCTCGG-T-CGCCCGACCGGCTGCCCGACGGT-ACACGC----A---AG-GTATCAGGCCGCACT-CTCTATGTG---T-----------TGTGCGTCGAGACCGTCGCAAGCGC----GCGCCCACGG-----TACA----CGGCGG---TAC----GGACCTAG-CGCCGTCCCCT--GTCC-TGGCCCGCTGTTGGTCG-----T-------ACGGTA------------C------------ACCTTCGACAGGCCTT--CGAA----CGTGCTCTCCC------CG--------------------------------------------------------GAGAGCTCCGA-TACCGGTCGGCGACGCTACTGCTTTGGGTACTCTTAGGACCCGTCTTGAAACACGGACCAAGGAGTCTAACATGTACGCGAGTCATTGGGA--CT-AGCGAGACCTAAAGGCGAAATGAAAGTG-AAGGT--------------------------------CGG----CCCT--GGTT--GCCGACCCAGGGAGGATGGG--CCTCGT------------------CGCGATGCGGCCCCGCACTCCCGGGGCGTCTCGTTCTCATCGCGAGAAGAGGCGCACCCAGAGCGTACACGTTGGGACCCGAAAGATGGTGAACTATGCCTGGTCAGGACGAAGTCAGGGGAAACCCTGATGGAGGTCCGTAGCGATTCTGACGTGCAAATCGATCGTCGGAACTGGGTATAGGGGCGAAAGACTAATCGAACCATCTAGTAGCTGGTTCCCTCCGAAGTTTCCCTCAGGATAGCTGGCACTCGGCCG------TTCCGC-ACGGAACGCGCGCGAGTCTCATCTGGTAAAGCGAATGATTAGAGGCCTTGGGGCCGAAACGACCTCAACCTATTCTCAAACTTTAAATGGGTGAGATCTCTGGCTTTCTTGAA-----C--TATGAAGCCACGAGC-----------------AT-C---------T----CGGATCAGAGT-GCCAAGTGGGCCATTTTTGGTAAGCAGAACTGGCGCTGTGGGATGAACCAAACGCAGAGTTAAGGCGCCAAACTCGACGCTCATGGGACACCATGAAAGGCGTTGGTTGCTTAAGACAGCAGGACGGTGGCCATGGAAGTCGGAATCCGCTAAGGAGTGTGTAACAACTCACCTGCCGAAGCAACTAGCCCTGAAAATGGATGGCGCTGAAGCGTCGAGCCTATACTCTGCCGTCAGCGGCAAGTGGAACGGCGGCCGCGCGCGTTTGCGCGCGCGT---------------------------------------------------------TGCCGTTACGAAGCCCTGACGAGTAGGAGGGTCGCGACGGTGTGCGCAGAAGGGTCTGGGCGCGAGCCTGCCTGGAGCCGCCGTCGGTGCAGATCTTGGTGGTAGTAGCAAATACTCCAGCGAGGCCCTGGAGGACTGACGTGGAGAAGGGT   [9154]
Rhytidoponera_chalybaea        ATAATTGATAGTATGCTACCTGCTAAGTACCAGCAATTCCATCCTCAACAGTTATTCTCAAGCGCGAATCCAGGTACCATTCAGGCGTGCACGACGAGTCCGGCCACC------GCGAGCCTAGAATCAAGTTTATCCGCGGCTGCAGTAGCGGCCGCGGCAGTCAATTACGCACAGCAGCACAATTCACCGAGCCCGACGGGTTCGAGTCCCCAGCATTCAGGAAGCTCCGCTTCGACATCACCGGCGGCACGTACAACGTCCACCATGTATCCCTACGTGTCCGCGGCAGCGGCGCATCATCATCATCAGCAACAGCAGGCGGTTGCGGCCGCCGCGTTCGGCGCCACGTCCAGCATGGTACCCGGTTTCGGGTCCACGGCGGCGTCCAGCGCTGCCCTGGCCGCCGCCGCCGCTGTCGACGCCGCGACTGCCGGCGACAAATCCTGTCGTTATACAGCTAGTCTGACCGGCAATGTGGCACCTGCATCGGCCGATCCTATGGTTAACTATACCCTCGGTCACCATCATCAAAACGGCGCTACGCCCGGTAGCCTCGTCTCGTCCGCGTCAGCTTCCTCGGCCGTGTCGGCCGCTTCGGCGTCCGATATTGCCCTATGGAAGTTTGAAACTGCCAAGTACTATGTTACCATTATCGACGCTCCTGGACATAGGGACTTTATCAAAAACATGATCACTGGCACCTCGCAAGCTGATTGTGCAGTACTGATTGTTGCTGCCGGTACTGGAGAATTTGAAGCTGGTATTTCGAAAAATGGACAAACCCGTGAGCACGCTCTGCTTGCCTTCACCCTTGGCGTCAAACAACTGATTGTTGGTGTTAACAAGATGGATTCTACTGAACCTCCATACTCCGAGACTCGATTTGAGGAAATCAAGAAGGAAGTCTCGTCATACATTAAGAAGATCGGTTATAATCCGGCTGCGGTTGCATTCGTTCCAATCTCTGGCTGGCATGGAGACAACATGTTGGAGGTATCCTCGAAGATGCCCTGGTTCAAGGGATGGACTGTAGAGCGCAAAGAAGGCAAGGGTGAAGGTAAATGTCTTATTGAAGCCCTCGATGCCATCCTGCCACCCACTAGACCGACCGACAAGGCTCACATGGTCGACGCCCACTGGTACCAATTCCCGCCTATGAACCCTCTCTGGCACGCGCTCCTCGGGTTCGTCATCGCCATGCTTGGCGTGGTATCCATCATCGGTAACGGCATGGTGGTATATATATTCACCACCACTAAGAGTCTCCGTACTCCAAGCAATTTGCTCGTCGTTAATCTCGCCATCTCCGATTTCCTCATGATGGTAGCCATGTCTCCGGCTATGGTGATTAATTGCTATTACGAGACGTGGGTACTGGGACCCTTGTTCTGTGAACTGTACGGCTTGGCGGGCTCCCTGTTCGGATGTGGCTCCATATGGACGATGACGATGATCGCTTTCGACAGGTACAACGTAATCGTCAAAGGGCTGTCGGCTAAGCCAATGAGCATTAACGGCGCCCTCATTCGCATATTCGCCCTCTGGTTCTTCGCGTTGGCTTGGACAATCGCCCCGCTGGAGGCCGGCTACACCAAGCTGGCAGCGTCCGACAGCAAGTCGCTGCTGAAGAAACACCTGACCAAGGAGGTATTCGATCAACTCAAGACCAGGAAGACTTCGTTCGGCTCCACTCTTCTGGACGTCATTCAGTCCGGTCTGGAGAACCACGATTCCGGTGTTGGTATCTACGCGCCCGACGCCGAGGCGTACACCGTCTTCGCCGAGATCTTCGATCCCATCATCGACGACTACCACGGTGGATTCAAGAAGACCGACAAGCATCCGCCCAAGGACTTCGGTGACGTCGACTCCTTCGGCAATCTCGACCCCACCGGTGAATACATCGTGTCAACTCGCGTGCGATGCGGCCGCTCCTTGGACGGATATCCGTTCAACCCGTGCCTGACCGAGGCCCAGTATAAGGAGATGGAGGAGAAAGTATCCAGCACGCTGTCGGGTCTTTCTGGCGAACTGAAGGGCACCTTCTATCCGCTCACCGGTATGGGTAAAGATGTGCAGCAGAAATTGATCGACGATCACTTCCTCTTCAAGGAGGGCGATCGTTTCCTTCAAGCAGCGAATGCCTGCCGTTTCTGGCCCACCGGACGCGGCATCTTCCACAACGACGACAAGACCTTCTTGGTCTGGTGCAACGAGGAGGACCACCTCCGCATCATTTCTATGCAGCCCTACGAACCCCTACCTCCTACCGTGAAGTTTTATTATAACGGCAAGGAGATGAAACTAAGTGAAGAAACGGAGGAAGTCGCAACCTTCTATGCACGCATGTTGGACCATGACTATACGACCAAGGCTGCATTCAATAATAACTTCTTCCACGACTGGCGGGACGTCATGACCGAGTCGGAGCGCGCCAAGATCACCGATCTCTCCAAATGCAATTTCAAGGAGATGCATGCATACTTTGTGCAGAAGAGTGAGGAACGCAAGGCTATGACAAAAGAAGAGAAGCAAAAGATCAAGGAGAAGAACGAAGAGATTCAGAAAGAATACGGATTCTGCACCATCGATGGCCACAAGGAGAAGATCGGTAACTTCAAGATCGAGCCGCCCGGTCTGTTTAGAGGTCGCGGCGAGCATCCCAAGATGGGCAAGCTGAAGAAGCGAGTGTTACCGGAGGATGTGCTTATCAATTGCTCGAAAGACTCGAATATACCAAAACCGCCAAGTGGTCACAAATGGAAGGAAATACGACACGACACCAATGTTACGTGGCTCGCGTCTTGGACGGAGAACATTCAGGGTCAGGTGAAGTATGTGATGCTGAACCCGTCTAGCAAGCTCAAGGGTGAGAAGGACTGGCAGAAGTACGAGACGGCACGAAAGCTGGCGCAGTCGATCGACAAGATCCGCGCGGAGTATCGAGAGGATTGGAAGAGCAAGGAAATGCGCATCAGACAACGCGCCGTCGCCTTGTATTTCATCGACAAGCTGGCGCTCAGGGCCGGTAACGAGAAGGACGAGGATCAAGCGGACACAGTGGGGTGCTGTTCATTGCGGGTGGAGCATATCAAGCTACATGAGCAAAGAGACGGCAAGGAATACACCGCGGGCGGCTTCTATGGAAGCCACCATCATCAAGCAGGAGCGGCGAGTCAGCATCATGATCCAGCTACTGCAGCGGCGTATCGAAGCTTTCCACTCGGATTAGGTATGTCGCCTTACGCCTCGGCGCAGCATCATCATCACACGTCGTCTTCATTAGGCATACACCCGGGCGGTGGAAGCAATACGAGACCACCTCAAGACTCACCGTATGACGCGAGCGTTGCGACGGCCTGCAAGCTTTACTCGACGACACCCGAAGCGACCGGTCACACCACGTCCTCGTATTCAACAACGGCAACGAAAGACTGTAAGCAACAGGATCAAACGTCAACCCACCAAAATGGCTATGCCGCGGTGATGGCAGCAGCGGCGGTCAAGGACGTTTGGCAGTCAGCGACCTCGGGAGCGAACAGTCAGAGTAATTCGGTCGTACGTCCTTCCGCGTGTACCCCGGAGAGTACAAGGGTTAGTAGCTACGGTGGCCTCGTAGGCGGCGATCCAGCATCGAGTCCTGGTAACAACAGTTCATCAAGATCCCTCACATCGTCTTGGAACACCTGCAGTTTAAACTCGTCCGCGAGTCAACCGGTCGCCACGCAACTGCATCAGCAACCTACTGCCAACCTACCGAACTTCCGTGTGGTCGGTGACAATCTAAAGGATCGCTTCGACGGGGCCTCCCGAGTAATGGTCAGCAATTCAGATCGCGTGCGCGGACCGAACGCCAACGCTATCGCCAGTAACTCGGCGAGCAACTCCGTGCACCAGCATCGCGAGGGTCTCTCACGCCGGCATCGCTACAACTTCCAATTGAAACCGTACAATCCGGAGCACAAACCGCCCGGGCCAAAGGATCTCGTCTACGTGGAGCCGTCGCCGGCGTTCTGCGAGAAAAATCCGAAACTCGGTATTCTGGGTACCCACGGACGACAATGCAACGACACCAGCATCGGCGTCGACGGTTGCGATTTGATGTGCTGCGGGAGGGGCTACAAGACACAGGAGGTGACGCTGATCGAGAGGTGCGCCTGCATCAAATCCGTCGAGATGCATCACGAGGCGCTGACGGAGGCACTGCCGGGCGACAACGTCGGCTTCAACGTGAAGAACATCTCCGTGAAAGAGCTGAGACGCGGCTACGTGGCCGGCGACTCCAAGAACCAGCCGCCGCGCGGCGCCGCCGATTTCACCGCCCAGGTGATCGTGCTGAATCACCCGGGACAGATCAGCAACGGCTACACGCCGGTGCTCGACTGCCACACCGCCCACATCGCCTGCAAATTCGCCGAGATCAAGGAGAAGTGCGATCGCCGTACCGGCAAGACCACCGAGGAGAATCCGAAGAGTATCAAAAGCGGCGACGCCGCCATCGTGATGCTACAGCCGACCAAATCGCAGAATCACGGATTTTGCGTCGACGCGTCTCGATTATCGGCCGATTGGGAGGCGCTCTTCACCAACACGAATGACAACAGCAATGAAGGCGTGGTCCACTCGAATCTACCGTACTTCTCCGTACAATTTCATCCGGAGCACACGGCAGGACCCGAGGATCTGGAATGCCTCTTCGACGTGTTCCTGGAGAGCGTGAAGGACGAGATCGAAGGTCGTCCC------------------CGGATTCCTATAAAGGACAAACTCACTCGGAGGCTGATCTACGAA---CCGTCGAATCCGATCGCAACCGAGCGGCCGAAGAAGGTGTTGATTCTGGGCTCGGGAGGGCTTAGCATCGGCCAGGCCGGAGAATTCGATTATTCGGGTTCGCAGGCGATAAAAGCGTTAAAGGAAGAGTCGATACAGACTCTTTTGATTAATCCTAATATCGCCACAGTGCAAACGTCAAAAGGCATGGCCGATAAAATATACTTCTTACCGATTACGCCGGAATACGTCGAACAGGTAATACGATCGGAGAGACCGGACGGTGTGCTATTAACGTTCGGTGGGCAAACCGCCCTCAACTGCGGCGTGGAACTTGAGAAAAACGGCGTGTTCGCGAAATACAATATTAAAATTCTAGGAACGCCAATTGAATCCATCATACAGACCGAGGACAGAAAGATATTCGCGGATCGTATCAGCGAGATAAATGAAAGAGTCGCTCCGAGTGCTGCAGTGTATTCCGTCCAAGAGGCGCTGGAAGCCGCTGAAAAACTGTGCTACCCCGTAATGGCGCGCGCTGCATTCTCGCTCGGTGGCCTCGGATCGGGCTTTGCTAACACGAAGGAAGAGCTGAGGACGTTAGCGCAGCAAGCTCTGGCACACTCGAGCCAATTAATAATCGACAAATCCCTGAAAGGTTGGAAGGAGGTGGAGTACGAGGTTGTCCGCGACGCATTTGACAACTGCATCACTNNNTATGCTTGTCTCAAAGATTAAGCCATGCATGTCTCAGTGCATGCCGAATTAAGGTGAAACCGCGAATGGCTCATTAAATCAGTTATGGTTCATTAGATTGTACCCACATTTACTTGGATAACTGTGGTAATTCTAGAGCTAATACATGCAAAACAGAGTCCCGACCAGTGATGGGA-GGGACGCTTTTATTAGATCAAAACCAATCGGTGGCGGGCGG--GTTCTC--CGTGC---GTCCACCGTTTATTTTGGTGACTCTGAATAACTTTGTGCTGATCGCACGGTCCTAGCACCGGCGACGCATCTTTCAAATGTCTGCCTTATCAACTGTCGATGGTAGGTTCTGCGCCTACCATGGTTGTAACGGGTAACGGGGAATCAGGGTTCGATTCCGGAGAGGGAGCCTGAGAAACGGCTACCACATCCAAGGAAGGCAGCAGGCGCGCAAATTACCCACTCCCGGCACGGGGAGGTAGTGACGAAAAATAACGATACGGGACTCATCCGAGGCCCCGTAATCGGAATGAGTACACTTTAAATCCTTTAACGAGGATCCATTGGAGGGCAAGTCTGGTGCCAGCAGCCGCGGTAATTCCAGCTCCAATAGCGTATATTAAAGTTGTTGCGGTTAAAAAGCTCGTAGTTGAATCTGTGTCGCGCACCGTCGGTTCACCGCTCGCG--GTGTTTAACTGGCGTGATGCGGGACGTCCTACCGGTGGGCTTAGCCTCGTCAGGGGCGGCCCAACTAAT---ATCCCGTCGCGGTGCTCTTTACTGAGTGTCGAGTCGGGCCGGTACGTTTACTTTGAACAAATTAGAGTGCTTAAAGCAGGCTACCTTCGCCTGAATACTGCGTGCATGGAATAATGGAATAGGACCTCGGTTCTATTTTGTTGGTTTTCGGAACCCCGAGGTAATGATTAATAGGGACAGATGGGGG-CATTCGTATTGCGACGTTAGAGGTGAAATTCTTGGATCGTCGCAAGACGGACAGAAGCGAAAGCATTTGCCAAAAATGTTTTCATTAATCAAGAACGAAAGTTAGAGGTTCGAAGGCGATCAGATACCGCCCTAGTTCTAACCATAAACGATGCCAGCTAGCGATCCGCCGAAGTTCCTCCGATGACTCGGCGGGCAGCTTCCGGGAAACCAAAGCTTTTGGGTTCCGGGGGAAGTATGGTTGCAAAGCTGAAACTTAAAGGAATTGACGGAAGGGCACCACCAGGAGTGGAGCCTGCGGCTTAATTTGACTCAACACGGGAAACCTCACCAGGCCCAGACACCGGAAGGATTGACAGATTGATAGCTCTTTCTTGATTCGGTGGGTGGTGGTGCATGGCCGTTCTTAGTTGGTGGAGCGATTTGTCTGGTTAATTCCGATAACGAACGAGACTCTAGCCTGCTAAATAGGCGTACCTTATGGTATCGCGAAGGCCCCCGGCTT-CG--GCCGGCGGGTTTTTACTACCAACGTACAAACAAATCTTCTTAGAGGGACAGGCGGCTTCTAGCCGCACGAGATTGAGCAATAACAGGTCTGTGATGCCCTTAGATGTTCTGGGCCGCACGCGCGCTACACTGAAGGAATCAGCGTGTGTTCCCTGGCCGAAAGGCCCGGGTAACCCGCTGAACCTCCTTCGTGCTAGGGATTGGGGCTTGCAATTGTTCCCCATGAACGAGGAATTCCCAGTAAGCGCGAGTCATAAGCTCGCGTTGATTACGTCCCTGCCCTTTGTACACACCGCCCGTCGCTACTACCGATTGAATGATTTAGTGAGGTCTTCGGACTGGTGCGCGGCAATGTCTCGGCAT-TGCCGATGTTGCCGGGAAGATGACCAAACTTGATCATTTAGAGGAAGTATATTAAGCGGAGGAAAAGAAACTAACCAGGATTTCCCTAGTAGCGGCGAGCGAACAGGAAAGAGCCCAGCACCGAATCCCGCGGTTCCGCCGCAGGGAAATGTGGTGTTCGGGAGGGTCCGCTTAT-CCCGAGGCGTCGCGTCGCGTCCAAGTCCATCTTGAATGGGGCCACTTACCCGCAGAGGGTGCCAGGCCCGTAGCGACCGG--TG-CGCGT-CTCGGGTGGATCTTTCCTTAGAGTCGGGTTGCTTGAGAGTGCAGCTCTAAGTGGGTGGTAAACTCCATCTAAGGCTAAATACGACCACGAGACCGATAGCGAACAAGTACCGTGAGGGAAAGTTGAAAAGAACTTTGAAGAGAGAGTTCAAGAGTACGTGAAACCGTTCAGGGGTAAACCTAAGAAACCCAAAAGA-TCGAAC-GGGGAGATTCATCGTCAGCG-GCGCTGGCTTCGCGTCGGTGGGCGATG-TCCCGC--GGGGCCC-------------------TC-CG----------GGGCTCTC-TCGCGCGGGCACGCTACCG-TGCG-TCGACGTC-CGGCGT--TCGTAGTCGTGCACTTCTCCCCTAGTAGAACGTCGCGACCCGCTGGATGTCGGTCTACGGCTCGGG---TGCGGTGACTGCCGCGT-------------------CGCCGGT-AAAAC--GGCACGCGCGCAAACCCCCGT-T-CGCCCGGCCGGCTGTCCGGCGGT-ACACGC----A---AG-GTATCAGGCCGCAAA-ATTTGAAC----------------GATGCGTCGAGGCCGTCGCAAGCGC----GCG-CCACGGT----TACT----CGGAGGT--TAC----GGACCTAG-CGCCGTCCCCG--GTCC-TGGCCCGCTGTTGGTAG-----T-------ACGGTT------------C------------GCCTTCGACAGGCCCG--CGAA----CGTCCCACCCC------CCGATAAAAAGGGGGGACC---------------------------------------CATGGGACCGA-TACCGGTCGGCGACGCTACTGCTTTGGGTACTCTTAGGACCCGTCTTGAAACACGGACCAAGGAGTCTAACATGTACGCGAGTCATTGGGACTCTAGCGAAAACCTAAAGGCGTAATGAAAGTG-AAGGT--------------------------------CGG----CCCT--GGTC--GTCGACCGAGGGAGGATGGG--CCGCGT------------------CGCGACGCGGCCCCGCACTCCCGGGGCGTCTCGTTCTCATCGCGAGAAGAGGCGCACCCAGAGCGTACACGTTGGGACCCGAAAGATGGTGAACTATGCCTGGTCAGGACGAAGTCAGGGGAAACCCTGATGGAGGTCCGTAGCGATTCTGACGTGCAAATCGATCGTCGGAACTGGGTATAGGGGCGAAAGACTAATCGAACCATCTAGTAGCTGGTTCCCTCCGAAGTTTCCCTCAGGATAGCTGGCACTCGGCCG------TTCCGC-ACGGAACGCGCGCGAGTCTCATCTGGTAAAGCGAATGATTAGAGGCCTTGGGGCCGAAACGACCTCAACCTATTCTCAAACTTTAAATGGGTGAGATCTCTGGCTTTCTTGAA-----C--TATGAAGCCACGAGC-----------------AT-C---------T----CGGATCAGAGT-GCCAAGTGGGCCATTTTTGGTAAGCAGAACTGGCGCTGTGGGATGAACCAAACGCAGAGTTAAGGCGCCCAACTCGACGCTCATGGGACACCATGAAAGGCGTTGGTTGCTTAAGACAGCAGGACGGTGGCCATGGAAGTCGGAATCCGCTAAGGAGTGTGTAACAACTCACCTGCCGAAGCAACTAGCCCTGAAAATGGATGGCGCTGAAGCGTCGAGCCTATACTCTGCCGTCAGCGGCAAGTGGGGCGGCCGCGCGCGTGCGATTAGCGCGCAAGCGCGTCGTCG---------------------------------------CGTCGCGTGCCGTCACGAAGCCCTGACGAGTAGGAGGGTCGCGGCGGTGTGCGCAGAAGGGTCTGGGCGCGAGCCTGCCTGGAGCCGCCGTCGGTGCAGATCTTGGTGGTAGTAGCAAATACTCCAGCGAGGCCCTGGAGGACTGACGTGGAGAAGGGT   [9205]
Manica_bradleyi                ATAATTGATAGTATGCTACCTGCTAAGTACCAGCAATTTCATCCTCAACAGTTGTTCTCAAGCGCT---CCAGGTACCATTCAGGCGTGC---ACGAGTCCGGCCACC------GCGAGCCTAGAATCGAGTTTATCCGCGGCTGCAGTCGCGGCCGCGGCAGTCAATTACGCACATCAGCACAATTCACCGAGCCCGACGGGTTCGAGTCCCCAGCACTCGGGAAGCTCCGCTTCTACGTCACCGGCGGCACGTACGACATCCAGCATGTATCCATACGTGTCCGCTGCAGCGGCGCATCATCATCATCAGCAGCAGCAAGCTGTCGCGGCTGCCGCGTTTGGCGCCACGTCCAGCATGGTGCCCGGTTTCGGGTCCACGGCGGCATCCAGCGCTGCCCTGGCCGCCGCCGCCGCTGTGGATGCCGCGACTGCCGGCGACAAATCCTGTCGTTACACAGCTAGTCTAACTGGCAATGTGGCACCTGCATCGGCCGATCCTATGGTTAATTATACCCTAGGCCACCATCATCAAAACGGCGCTACGCCCGGTAGTCTCGTCTCGTCCGCGTCAGCATCTTCGGCCGTATCGGCCGCCTCGGCGTCCGATATCGCCCTGTGGAAATTCGAAACTTCCAAGTACTATGTGACCATCATCGATGCCCCTGGACACAGAGACTTTATCAAGAACATGATCACCGGTACCTCGCAGGCTGATTGCGCAGTGCTGATCGTCGCCGCCGGCACTGGTGAATTCGAGGCCGGTATCTCGAAAAATGGACAGACCCGTGAGCATGCTCTTCTCGCCTTCACCCTCGGCGTCAAACAGTTGATCGTCGGAGTTAACAAGATGGATTCCACCGAGCCCCCATATTCCGAGACCCGATTCGAGGAAATCAAGAAAGAAGTCTCGTCTTACATCAAGAAGATTGGTTATAACCCGGCCGCTGTTGCGTTCGTACCAATCTCCGGCTGGCATGGAGACAACATGCTGGAGGTGTCCTCCAAGATGCCCTGGTTCAAGGGATGGAACGTGGAGCGTAAGGAGGGCAAGGGCGAAGGTAAATGCCTTATCGAAGCTCTCGACGCTATCCTGCCGCCCAGCAGGCCAACCGACAAGGCTCACTTGGTCGACGCCCACTGGTACCAATTCCCACCGATGAACCCTCTGTGGCACGCGCTCCTCGGCTTAGTCATCGGCGTCCTCGGCGTAATATCCGTCATCGGTAACGGCATGGTGGTATACATATTCACCAGCACCAAGAGTCTCCGCACTCCAAGCAATCTGCTGGTCGTCAATCTCGCCATCTCTGACTTCCTCATGATGCTATGCATGTCTCCGGCTATGGTGATCAACTGCTATTACGAGACTTGGGTGCTAGGACCCTTGTTCTGTGAGCTGTACGCCTTGGCGGGCTCCCTGTTCGGGTGTGGCTCCATATGGACAATGACAATGATCGCATTCGACAGGTACAACGTAATCGTCAAAGGCTTGTCCGCTAAGCCAATGAGCATTAACGGCGCCCTCATTCGCATACTCGGCCTCTGGTTGTTCTCGTTGCTTTGGACAATCGCCCCGCTGGAGTCCGGCTTCGCGAAGTTGGCCGCGTCCGACAGCAAGTCTCTACTGAAGAAACACCTGACGAAGGAGGTCTTCGATCAGCTCAAGACTAGAAAGACATCGTTCGGCTCCACTCTCCTGGACGTCATTCAATCCGGTCTGGAGAATCATGATTCCGGCGTCGGCATCTACGCGCCTGATGCCGAGGCGTACACCGTCTTCGCCGAGATCTTCGATCCCATCATCGACGACTACCACGGTGGCTTCAAGAAGAGCGACAAGCATCCGCCCAAGGACTTCGGCGACGTCGACGCCTTCGGCAATCTCGATCCCACCGGTGAATACATCGTGTCAACTCGCGTGCGGTGCGGCCGCTCCTTGGAGGGATATCCGTTCAACCCGTGTCTGACCGAGGCGCAATACAAGGAGATGGAGGAGAAGGTGTCCAGTACGCTGTCGGGCCTTGCCGGCGAACTGAAGGGTACTTTCTATCCGCTCACCGGCATGAGCAAGGAAGTGCAGCAGAAGCTGATCGACGATCACTTCCTCTTCAAGGAGGGCGACCGTTTCCTCCAGGCAGCGAACGCCTGCCGTTTCTGGCCCACCGGACGTGGTATCTTCCATAACGACGACAAGACCTTCTTGGTCTGGTGCAACGAGGAAGACCACCTCCGCATCATCTCTATGCAGCCTTACGAACCCTTGCCTCCTAGCGTGAAGTTCTACTATAATAGCAAGGAGATGAAACTGAGCCAAGACACGGAAGAGGTCGCAACCTTTTACGCGCGCATGCTGGACCATGACTATACGACCAAAGCTGCGTTCAATAACAACTTCTTCCACGACTGGCGAGAAGTGATGACCGAATCGGAGCGTGCCAAGATTACCGACTTGTCCAAGTGCAACTTCAAGGAGATGCATGTGTACTTCCTGCAGAAGAGCGAGGAGCGCAAGGCCATGACGAAAGAGGAGAAGCAGAAAATTAAGGAAAAGAACGATGAGATACAGAAGGAGTACGGCTTCTGCACCATCGACGGTCACAAAGAGAAGATCGGTAACTTTAAGATCGAACCGCCCGGCTTGTTTAGGGGTCGCGGTGAGCATCCCAAGATGGGTAAGCTAAAAAAGCGAGTCCTGCCCGAGGATGTGCTTATCAACTGTTCGAAAACCTCGAATATGCCGAAACCGCCGGCCGGCCACAAGTGGAAGGAAGTGCGACACGATCCCAATGTCACATGGCTCGCGTCCTGGACGGAGAATATTCAGGGCCAGGTGAAGTATGTGATGCTGAATCCGTCCAGCAAGCTCAAGGGCGAAAAGGACTGGCAAAAGTACGAGACTGCGCGGAAGCTGGCACAGTCGATCGACAAGATCCGCGCGGAATATCGGGATGACTGGAAGAGTAAGGAGATGCGTATCAGACAGCGCGCCGTCGCTCTGTATTTCATTGACAAGCTGGCGCTCAGGGCCGGTAACGAGAAGGACGAGGATCAGGCGGACACTGTGGGCTGTTGCTCGTTGCGAGTGGAGCATATCAAGCTGCATGAGCAGAAGGATGGCAAGGAATATACCGCGGGTGGCTTCTACGGAAGCCACCATCATCAAACAGGAGCAGCGAGTCAACATCATGATCCAGCTACTGCAGCGGCATATCGAAGCTTTCCACTCGGATTAGGTATGTCGCCCTACGCCTCGGCGCAGCATCATCATCACACAACGTCCTCATTAGGAATACACCCAGGCGGTGGAAGCAACACGAGACCACCTCAAGACTCGCCATATGACGCGAGCGTTGCGACGGCCTGTAAACTTTATTCGACGACACCCGAGGCAACCGGTCACACTACGTCCTCGTACTCAACAACGGCAACGAAAGACTGTAAGCAACAGGATCAAACGTCGTCCCATCAAAACGGTTACGCCGCGGTGATGGCAGCGGCGGCGGTCAAGGACGTTTGGCAGTCAGCGACCTCGGGAACGAATAGTCAGAGTAATTCGGTCGTGCGTCCTTCCGCGTGTACTCCGGAGAGTACAAGAGTTAGCAGCTACGGTGGACTCGTAGGCGGCGATCCAGCATCGAGTCCTGGTAACAACAGTTCGTCAAGATCCCTCACGTCGTCTTGGAACACCTGCAGTTTAAACTCGTCCGCGAGTCAACCGGTCGCCACGCAACTGCATCAGCAACCTACTAGCAACCTGCCGAACTTCCGCGTGGTCGGGGACAACYTGAAGGATCGTTTCGACGGGGCCTCTCGGGTAATGGTCAGCAATTCGGACCGCGTGCGCGTTAACACC---AATGCCATCATAAGCAACTCGGCGAGCAATTCCGTGCACCAGCACCGCGAGGGTCCCGGGCGCCGGCATCGCTACAACTTCCAGCTGAAGCCGTACAATCCGGAGCATAAACCGCCCGGACAGAAGGATCTCGTCTATGTGGAGCCGTCGCCGCCGTTCTGCGAGAAGAATCCCAAACTCGGCATCCTGGGCACCCACGGGCGACAGTGCAACGACACGAGCATCGGCGTCGACGGCTGCGACCTAATGTGCTGCGGCAGGGGCCACAAGACTCAGGAGGTGACGGTAATCGAAAGGTGCTCCTGCACCAAATCCGTCGAGATGCACCACGAGGCGCTGACGGAGGCCCTGCCCGGCGACAACGTCGGTTTCAACGTGAAGAACATCTCCGTGAAGGAGCTGAGGCGCGGTTACGTCGCCGGCGACTCCAAGAATCAGCCGCCGCGCGGTGCCGCTGACTTCACCGCCCAGGTGATCGTCCTGAATCACCCGGGACAGATCAGCAACGGCTACACGCCGGTGCTCGACTGTCACACCGCTCACATCGCCTGCAAGTTCGCTGAGATCAAGGAGAAATGCGACCGCCGTACCGGCAAGACCACCGAGGAGAATCCGAAGAGCATAAAGAGCGGCGACGCCGCCATCGTGATGCTGCAGCCGACCAAGTCGCAGAATCATGGATTTTGCGTTGATGCGACCCGATTGCCGGCTGATTGGGAGGAGCTCTTCACCAACACCAATGACAGCAGCAACGAGGGTGTGGTCCACTCGACCCTACCGTACTTTTCCGTTCAGTTTCATCCAGAGCATACGGCAGGGCCTGAGGACCTTGAATGCCTTTTCGACGTGTTCCTAGAGAGCGTGAAGGACGAGATCAACGATTGTTCTCGG------------------ATCTCCGTAAAGGATAGACTCATGCAGAAGCTTGTCTATCAA---CCTTCGGCTTCGATCGTGATCAAACGACCGAAGAAGGTGTTGATTCTCGGCTCGGGAGGGCTCAGTATCGGCCAGGCCGGAGAATTTGATTATTCGGGCTCGCAAGCAATTAAAGCGCTAAAAGAAGAATTGATACGGACTCTTCTAATAAATCCTAATATCGCTACAGTGCAGACATCAAAAGGCATGGCCGACAAAGTATATTTCTTGCCGATTATACCGGAATACGTCGAACAGGTGATACGATCCGAGAGACCGGATGGTGTATTATTAACATTCGGTGGACAAACCGCCCTCAATTGCGGCGTGGAACTTGAGAAGAACGGCGTGTTCGCGAAGTATAATGTTAAAATTATAGGGACGCCAATCGAATCCATCATACAAACCGAGGACAGAAAGATATTCGCAGATCGTATCAGCGAGATAAATGAAAGAGTTGCGCCGAGTGCTGCTGTATATTCAGTCGAAGAGGCATTAGAAGCTGCCAAAAAACTGGATTACCCCGTAATGGCACGCGCTGCGTTTTCGCTCGGTGGCCTCGGGTCAGGCTTTGCTAACACAAAGGAAGAACTGAAAATGCTAGCACAACAAGCCCTAGCTCACTCCAATCAATTAATAATCGACAAATCCCTGAAGGGCTGGAAGGAGGTTGAGTACGAGGTTGTCCGCGATGCATACGATAACTGCATCACGTCATATGCTTGTCTCAAAGATTAAGCCATGCATGTCTCAGTGCATGCCGAATTAAGGTGAAACCGCGAATGGCTCATTAAATCAGTTATGGTTCATTAGATTGTACCCACATTTACTTGGATAACTGTGGTAATTCTAGAGCTAATACATGCAAAACAGAGTCCCGACCAGTGATGGAA-GGGACGCTTTTATTAGATCAAAACCAATCGGTGGCGGGC----GGTCTC--CGTCC---GTCCACCGTTTATTTTGGTGACTCTGAATAACTTTGTGCTGATCGCACGGTCTTAGCACCGGCGACGCATCTTTCAAATGTCTGCCTTATCAACTGTCGATGGTAGGTTCTGCGCCTACCATGGTTGTAACGGGTAACGGGGAATCAGGGTTCGATTCCGGAGAGGGAGCCTGAGAAACGGCTACCACATCCAAGGAAGGCAGCAGGCGCGCAAATTACCCACTCCCGGCACGGGGAGGTAGTGACGAAAAATAACGATACGGGACTCATCCGAGGCCCCGTAATCGGAATGAGTACACTTTAAATCCTTTAACGAGGATCCATTGGAGGGCAAGTCTGGTGCCAGCAGCCGCGGTAATTCCAGCTCCAATAGCGTATATTAAAGTTGTTGCGGTTAAAAAGCTCGTAGTTGAATCTGTGTCGCACACCGTCGGTTCACCGCTCGCG--GTGTTTAACTGGCGTGATGTGGGACGTCCTACCGGTGGGCTTAGCCTCGCGAGGGGCGGCCCAACTAAT---ATCCCGTCGCGGTGCTCTTTACTGAGTGTCGAGTCGGGCCGGTACGTTTACTTTGAACAAATTAGAGTGCTTAAAGCAGGCTATCCTCGCCTGAATACTGCGTGCATGGAATAATGGAATAGGACCTCGGTTCTATTTTGTTGGTTTTCGGAACCCCGAGGTAATGATTAATAGGGACAGATGGGGG-CATTCGTATTGCGACGTTAGAGGTGAAATTCTTGGATCGTCGCAAGACGGACAGAAGCGAAAGCATTTGCCAAAAATGTTTTCATTAATCAAGAACGAAAGTTAGAGGTTCGAAGGCGATCAGATACCGCCCTAGTTCTAACCATAAACGATGCCAGCTAGCGATCCGCCGAAGTTCCTCCGATGACTCGGCGGGCAGCTTCCGGGAAACCAAAGCTTTTGGGTTCCGGGGGAAGTATGGTTGCAAAGCTGAAACTTAAAGGAATTGACGGAAGGGCACCACCAGGAGTGGAGCCTGCGGCTTAATTTGACTCAACACGGGAAACCTCACCAGGCCCAGACACCGGAAGGATTGACAGATTGATAGCTCTTTCTTGATTCGGTGGGTGGTGGTGCATGGCCGTTCTTAGTTGGTGGAGCGATTTGTCTGGTTAATTCCGATAACGAACGAGACTCTAGCCTGCTAAATAGGCGTACCTTATGGTATCGCGAAGGCCCCCGGCTT-CG--GCCGGCGGGTTTTTACTACCAACGTACAAACAAATCTTCTTAGAGGGACAGGCGGCTTCTAGCCGCACGAGATTGAGCAATAACAGGTCTGTGATGCCCTTAGATGTTCTGGGCCGCACGCGCGCTACACTGAAGGAATCAGCGTGTGTTCCCTGGCCGAAAGGCCCGGGTAACCCGCTGAACCTCCTTCGTGCTAGGGATTGGGGCTTGCAATTGTTCCCCATGAACGAGGAATTCCCAGTAAGCGCGAGTCATAAGCTCGCGTTGATTACGTCCCTGCCCTTTGTACACACCGCCCGTCGCTACTACCGATTGAATGATTTAGTGAGGTCTTCGGACTGGTGCGCGGCAATGTCTCGGCAT-TGCCGATGTTGCCGGGAAGATGACCAAACTTGATCATTTAGAGGAAGTATATTAAGCGGTGGAAAAGAAACTAACCAGGATTTCCCTAGTAGCGGCGAGCGAACAGGAAAGAGCCCAGCACCGAATCCCGCGGTTCCGCCGCAGGGAAATGTGGTGTTCGGGAGGGTCCGCTTAT-CCCGAGGTGTCGCGTCGCGTCCAAGTCCATCTTGAATGGGGCCACTTACCCGCAGAGGGTGCCAGGCCCGTAGCGACCGA--TG-CGCGT-CTCGGGAGGATCTCTCCTTAGAGTCGGGTTGCTTGAGAGTGCAGCTCTAAGTGGGTGGTAAACTCCATCTAAGGCTAAATACGACCACGAGACCGATAGCGAACAAGTACCGTGAGGGAAAGTTGAAAAGAACTTTGAAGAGAGAGTTCAAGAGTACGTGAAACCGTTCAGGGGTAAACCTAAGAAACCCAAAAGA-TCGAAC-GGGGAGATTCATCGTCAGCGAACGCCGGCTTCGCGTCGGTCGGCGATG-TCCCGCGCGGGGCCC-------------------T--------------CGCGGCTCTCAGCGCGGGCACGCTGCCG-TGCG-CCGATGTCTCCGGCT--TCGTCGTCGTGCACTTCTCCCCTAGTAGAACGTCGCGACCCGCTGGGTGTCGGTCTACGGCCCGGG---TGCGGTGACTGACGCGC-------------------CGCCGGT-AAAAC--GGCGCGCG-TCAAACCCCCGG-T-CGCCCGGCCGGCTGCCCGGCGGT-ACGCGC----A---AG-GTATCAGGCCGCACACAAACACG-----G-----------GGTGCGTCGAGGCCGTCGCAAGCGC----GCG-CCACGG-----TACA----CGGAGG---TAC----GGACCTAG-CGCCGTCACCG--GTCC-TGGCCCGCTGTTGGTCG-----T-------ACGGTT------------A------------ACCTTCGACAGGCCTA--CCAA----CGTCCCATCGG------TGTGCGGGCTCGCCCCGCCCCG------------------------------------GTGGTGACCGA-TACCGGTCGGCGACGCTACTGCTTTGGGTACTCTTAGGACCCGTCTTGAAACACGGACCAAGGAGTCTAACATGTACGCGAGTCATTGGGA--CCTAGCGATACCTAAAGGCGTAATGAAAGTG-AAGGT--------------------------------CGG----CCCT--GGTT--GTCGATCGAGGGAGGATGGG--CCGCGT------------------CGCGACGCGGCCCCGCACTCCCGGGGCGTCTCGTTCTCATCGCGAGAAGAGGCGCACCCAGAGCGTACACGTTGGGACCCGAAAGATGGTGAACTATGCCTGGTCAGGACGAAGTCAGGGGAAACCCTGATGGAGGTCCGTAGCGATTCTGACGTGCAAATCGATCGTCGGAACTGGGTATAGGGGCGAAAGACTAATCGAACCATCTAGTAGCTGGTTCCCTCCGAAGTTTCCCTCAGGATAGCTGGCACTCGGCCG------TTCCGC-ACGGAACGCGCGCGAGTCTCATCTGGTAAAGCGAATGATTAGAGGCCTTGGGGCCGAAACGACCTCAACCTATTCTCAAACTTTAAATGGGTGAGATCTCTGGCTTTCTTGAA-----C--TATGAAGCCACGAGC-----------------AT-C---------T----CGGATCAGAGT-GCCAAGTGGGCCATTTTTGGTAAGCAGAACTGGCGCTGTGGGATGAACCAAACGCAGAGTTAAGGCGCCCAACTCGACGCTCATGGGACACCATGAAAGGCGTTGGTTGCTTAAGACAGCAGGACGGTGGCCATGGAAGTCGGAATCCGCTAAGGAGTGTGTAACAACTCACCTGCCGAAGCAACTAGCCCTGAAAATGGATGGCGCTGAAGCGTCGAGCCTATACTCTGCCGTCAGCGGCAAGTGGGGCGGCCAGAGGCGGCGTCGTCAGACGTCGT-------------------------------------------------CCTCACGCGCCGTCACGAAGCCCTGACGAGTAGGAGGGTCGCGGCGGTGTGCGCAGAAGGGTCTGGGCGCGAGCCTGCCTGGAGCCGCCGTCGGTGCAGATCTTGGTGGTAGTAGCAAATACTCCAGCGAGGCCCTGGAGGACTGACGTGGAGAAGGGT   [9185]
Acanthostichus_punctiscapus    ATAATTGATAGTATGCTACCTGCTAAGTACCAACAATTCCACCCACAACAATTGTTCTCAAGCGCGAATCCAGGTACCATTCAGGCGTGCACGACGAGTCCGGCCACC------GCGAGCCTAGAATCCAGTTTATCCGCGGCTGCAGTCGCGGCCGCGGCAGTCAATTACGCACAGCAGCACAATTCACCGAGTCCGACGGGTTCGAGTCCTCAGCACTCAGGAAGCTCCGCGTCGACATCACCGGCGGCACGT---ACATCCAGCATGTATCCTTACGTGTCCGCCGCGGCGGCGCATCATCATCATCAGCAACAGCAAGCGGTTGCGGCCGCCGCCTTCGGCGCCACGTCCAGCATGGTGCCCGGTTTCGGGTCCACCGCGGCATCCAGCGCGGCTCTCGCTGCTGCCGCCGCCGTGGATGCCGCAACCGCCGGCGACAAGTCTTGTCGTTATACCGCCAGTCTCACTGGTAATGTCGCACCAACATCGGCCGATCCTATGGTTAACTATACCCTCGGTCACCATCATCAGAACGGCGCTACACCCGGTAGCCTCGTCTCGTCCGCGTCAGCTTCCTCGGCCGTGTCGGCCGCTTCGGCATCCGATATCGCCCTCTGGAAGTTCGAGACCTCCAAGTACTATGTTACGATTATTGACGCGCCGGGACACAGGGATTTCATCAAGAACATGATTACTGGTACCTCACAAGCCGACTGCGCGGTGTTGATCGTTGCCGCCGGTACTGGTGAGTTTGAGGCTGGTATTTCGAAGAATGGACAGACCCGCGAGCACGCCCTGCTCGCTTTCACCCTTGGTGTGAAACAACTGATCGTCGGTGTCAACAAGATGGACTCAACCGAGCCCCCGTATTCCGAGACTCGCTTCGAAGAAATCAAGAAGGAAGTGTCATCGTATATCAAAAAGATTGGTTACAATCCTGCAGCGGTTGCATTTGTGCCCATTTCCGGTTGGCACGGAGACAACATGCTCGAGGTGTCCTCCAAGATGCCTTGGTTCAAGGGATGGAACGTCGAGCGCAAGGAAGGCAAGGCTGAAGGCAAGTGCCTCATCGAAGCTCTTGACGCTATCCTGCCACCCACTAGACCGACCGACAAGGCCCACCTGGTCGACCCTCACTGGTATCAATTCGCACCGATGAACCCTCTGTGGCATGCAATCCTCGGCTTTGTCATTGCTGTCCTCGGCATAATATCCATTATCGGTAATGGCATGGTGGTATACATTTTTACCACCACCAAGAGCCTCCGTACTCCGAGTAATCTCCTTGTTATCAATCTTGCCGCCTCCGACTTCCTCATGATGGTAGCCATGTCTCCAACTATGGTAATCAATTGCTATTATGAAACGTGGGTAATGGGACCTCTATTTTGTGAACTGTACGCCATGGCGGGCTCCCTGTTCGGATGTGGCTCCATATGGACGATGACGATGATCGCATTCGACAGGTACAACGTAATCGTCAAAGGCTTGTCCGCTAAACCGATGACCATTAAAGGCACTCTCATTCGCATACTCGGCATCTGGACTTTCTCATTGGCTTGGACTATCGCCCCGCTGGAAACTGGCTACGCCAAGCTAGCGGCGTCCGATAGCAAGTCGCTATTGAAGAAATATCTGACCAAGGAGATCTTTGATCAGCTCAAGACCAGGAAGACCTCGTTTGGCTCCACTCTTCTGGACGTTATCCAATCCGGTCTGGAGAATCACGATTCTGGTGTCGGTATTTATGCGCCTGATGCTGAGGCGTACACTGTGTTCGCCGAAATCTTCGACCCTATTATTGATGACTATCACGGTGGCTTCAAAAAATCCGACAAGCACCCGCCCAAAGATTTCGGCGATGTCGACTCCTTCGGCAATCTCGATCCGGCCGGTGAATACATCGTATCCACTCGCGTGCGATGTGGTCGCTCTCTGGATGGATATCCGTTCAATCCATGCTTGACCGAGGCCCAGTACAAAGAAATGGAAGAAAAAGTTTCTAGCACGTTGTCAGGTCTCACCGGCGAACTTAAGGGCACTTTTTACCCGCTTACCGGCATGAGCAAGGATGTGCAGCAAAAACTAATTGACGATCACTTCCTCTTCAAGGAAGGCGACCGTTTCCTTCAGGCAGCAAACGCTTGTCGTTTTTGGCCCACTGGACGTGGTATCTTCCACAACGATGATAAGACCTTCTTGGTCTGGTGCAATGAGGAGGACCATCTCCGTATCATCTCCATGCAGCCGTATGAACCCTTGCCACCCAACGTGCAGTTTTACTACAATGGTAAGGAAATGAAGTTGAGTGAGGAAACAGAAGAGGTCGCGACCTTCTACGCGCGCATGTTGGATCATGATTATACAACCAAGACCGCGTTCAACAACAATTTCTTCCACGACTGGCGAGAGGTGATGACTGAATCGGAGCGCGCTAAAATCAGCGATTTGTCCAAGTGCAACTTCAAGGAGATGCACGCGTACTTCCTGCAGAAGAGCGAGGAACGCAAGGCGATGACCAAGGAGGAGAAACAGAAGATCAAGGAGAAAAATGAGGAGATCCAGAAGGAATATGGTTTCTGCGTCATTGACGGTCACAAGGAGAAGATTGGTAACTTCAAAATCGAACCGCCCGGCTTGTTTAGAGGTCGTGGTGAGCATCCCAAAATGGGTAAACTGAAGAAGCGAGTACAGCCCGAGGATGTGCTGATCAATTGTTCGAAAGATTCGAACATGCCGAAACCGCCAATTGGTCACAAGTGGAAGGAAGTGCGACATGATCCTAATGTCACGTGGCTTGCATCCTGGACAGAGAACATTCAAGGTCAAGTCAAGTACATCATGCTGAACCCATCCAGCAAACTCAAGGGCGAGAAGGACTGGCAAAAGTACGAAACAGCACGGAAGTTGGCACAGTCCATCGACAAGATTCGCGCCGAGTACCGAGAGGATTGGAAGAGTAAAGAGATGCGCATCAGGCAACGTGCTGTCGCCTTATATTTCATCGACAAGTTAGCCCTGAGAGCTGGTAATGAAAAGGACGAGGATCAGGCGGACACTGTGGGTTGTTGCTCGTTACGAGTGGAACACATTAAGCTGCATGAACAAAAGGATGGAAGAGAATACACCGCGGGCGGTTTCTATGGAAGCCACCATCATCAAACAGGAGCAGCGAGTCAACACCATGATCCAGCCACCGCAGCGGCGTATCGGAGCTTTCCACTCGGATTGGGTATGTCACCGTATGCCTCGACGCAGCATCATCATCACACATCCTCTTCGCTAGGAATACACCCCGGCGGTGGAAGTAACACAAGACCACCTCAAGATTCACCGTATGATGCGAGCGTTGCGACGGCTTGCAAACTTTACTCCACGACACCCGAAGCAACTGGTCATACCACGTCATCGTATTCAACAACTGCAACTAAAGACTGTAAGCAACAGGATCAAACATCAACCCATCAAAATGGCTATGCCGCGGTGATGGCAGCAGCAGCGGTCAAGGACGTATGG---TCAACGACCTCGGGAGCGAACAGCCAGAGTAATTCGGTCGTACGTCCTTCCGCGTGTACCCCGGAGAGTACGAGGGTTAGTAGCTACGGTGGTCTCGTAGGTGGTGATCCAGCATCGAGTCCCGGTAACAACAGTTCGTCAAGATCCCTCACATCGTCTTGGAACACCTGCAGTTTAAACTCGTCTGCGAGTCAACCGGTCGCCACGCAACTACATCAGCAACCTACTGCTAACCTGCCGGTCTTCCGCCTAGTCGGCGACAACCTGAAGGACCGCTTCGACGGCGCGTCTCGAGTGATGGTGACCAACTCGGATCGCGCTCGC---AATCACGCGAACGCCATCACCAGCAACTCGGCCAGCAACTCTGTGCACCATCACCGT---GGC---ATACGTCGACAACGCTACAACATCCAGCTGAAGCCGTTCAATCCGGAGCACAAGCCGCCGGAGAACAAGGACCTCGTCTACATTGAACCGTCGCCGCCGTTCTGCGAGAAGAATCCGAAACTCGGCATCCTCGGCACCCACGGCCGGCAGTGCAACGAAACCAGCATCGGCGTCGACGGCTGCGATCTCATGTGCTGCGGCAGGGGCTACAAGAGCGAGGAGGTGACGGTGATGGAGAGGTGCGCCTGCACGAAATCAGTCGAGATGCACCACGAAGCGCTCACGGAGGCCCTGCCAGGTGACAACGTCGGCTTCAATGTGAAGAACATCTCCGTGAAGGAACTGCGGCGTGGCTATGTGGCCGGTGACTCCAAGAACCAGCCACCTCGCGGCGCCGCCGACTTCACTGCTCAGGTGATCGTGCTAAATCACCCGGGACAGATCAGCAACGGTTACACGCCGGTGCTCGATTGCCACACCGCCCATATCGCTTGCAAATTCGCCGAGATCAAGGAGAAATGTGACCGCCGTACGGGCAAGACCACGGAGGAGAATCCAAAGAGCATCAAGAGCGGCGACGCCGCCATCGTGATGCTGCAGCCGACCAAGTCGCAAAATCACGGATTTTGCGTCGATGCGACTCGATTACCGACCAATTGGGAGATCCTCTTCACTAACGCGAACGACAACAGCAACGAGGGTATAGTCCACTCGAACCTGCCTTACTTCTCCGTGCAGTTTCATCCGGAGCACAACGCGGGTCCTGAGGATCTCGAGTGTCTCTTCGAAATCTTTCTGGAAAGCATTCCTAGAAAGAACGACAGCGAT---------GATCCCCCTTTTCAAATTTCTGTAAAGGATAGAATAACTCAGAAACTGACTTACAAA---CCACCAGCTCCGATTGCGGTGAATCGACCGAAGAAAGTGCTGATTCTGGGCTCCGGAGGGCTCAGCATCGGCCAGGCAGGAGAATTCGATTATTCGGGCTCGCAGGCAATAAAAGCGCTGAAAGAGGAATCGATACAGACCCTTTTGATAAATCCCAACATCGCCACAGTGCAAACGTCGAAAGGCATGGCTGACAAGATATATTTCCTTCCGATTACGCCGGAATATGTTGAGCAGGTAATACAATCGGAGAGACCGGACGGCGTGTTGTTAACATTTGGCGGACAAACCGCGCTCAACTGCGGCGTGGAACTTGAGAGGAACGGCGTGTTCGCGAAGTACAATATCAAGATCTTAGGGACGCCAATCGAATCCATCATACAGACGGAGGACAGGAAGATATTCGCGGATCGCATCAGCGAGATAAACGAGAATGTTGCCCCGAGTGCTGCCGTGTACTCCGTAGAAGAGGCGTTAGAAGCCGCTGAGAAACTGGGCTATCCCGTGATGGCGCGGGCCGCATTCTCCCTCGGTGGCCTCGGATCCGGCTTCGCCAATACGGAAACGGAACTGAGAACGCTCGCTCAACAAGCTTTCGCGCACTCTAGTCAATTGATAATCGACAAGTCGTTGAAGGGTTGGAAGGAGGTAGAGTACGAGGTTGTCCGCGACGCGTATGATAACTGTATTACATCATATGCTTGTCTCAAAGATTAAGCCATGCATGTCTCAGTGCATGCCGAATTAAGGTGAAACCGCGAATGGCTCATTAAATCAGTTATGGTTCATTAGATTGTACCCACATTTACTTGGATAACTGTGGTAATTCTAGAGCTAATACATGCAAAACAGAGTCCCGACCAGTGATGGGA-GGGACGCTTTTATTAGATCAAAACCAATCGGTGGCGCGC----GGTT-C-CCGTGC---GTCCACCGTTTATCTTGGTGACTCTGAATAACTTTGAGCTGATCGCACGGTCTTCGTACCGGCGACGCATCTTTCAAATGTCTGCCTTATCAACTTTCGATGGTAGGTTCTGCGCCTACCATGGTTGTAACGGGTAACGGGGAATCAGGGTTCGATTCCGGAGAGGGAGCCTGAGAAACGGCTACCACATCCAAGGAAGGCAGCAGGCGCGCAAATTACCCACTCCCGGCACGGGGAGGTAGTGACGAAAAATAACGATACGGGACTCATCCGAGGCCCCGTAATCGGAATGAGTACACTTTAAATCCTTTAACGAGGATCCATTGGAGGGCAAGTCTGGTGCCAGCAGCCGCGGTAATTCCAGCTCCAATAGCGTATATTAAAGTTGTTGCGGTTAAAAAGCTCGTAGTTGAATCTGTGTCGCACACCGTCGGTTCACCGCTCGCG--GTGTCTAACTGGCGTGATGTGGGACGTCCTACCGGTGGGCTTAGCCTCGCGAGGGGCGGCCCAACTGAT---ATCCCGTCGCGGTGCTCTTTACTGAGTGTCGAGTCGGGCCGGTACGTTTACTTTGAACAAATTAGAGTGCTTAAAGCAGGCTACCTTCGCCTGAATACTGTGTGCATGGAATAATGGAATAGGACCTCGGTTCTATTTTGTTGGTTTTCGGAACCCCGAGGTAATGATTAATAGGGACAGATGGGGG-CATTCGTATTGCGACGTTAGAGGTGAAATTCTTGGATCGTCGCAAGACGGACAGAAGCGAAAGCATTTGCCAAAAATGTTTTCATTAATCAAGAACGAAAGTTAGAGGTTCGAAGGCGATCAGATACCGCCCTAGTTCTAACCATAAACGATGCCAGCTAGCGATCCGCCGAAGTTCCTCCGATGACTCGGCGGGCAGCTTTCGGGAAACCAAAGCTTTTGGGTTCCGGGGGAAGTATGGTTGCAAAGCTGAAACTTAAAGGAATTGACGGAAGGGCACCACCAGGAGTGGAGCCTGCGGCTTAATTTGACTCAACACGGGAAACCTCACCAGGCCCAGACACCGGAAGGATTGACAGATTGATAGCTCTTTCTTGATTCGGTGGGTGGTGGTGCATGGCCGTTCTTAGTTGGTGGAGCGATTTGTCTGGTTAATTCCGATAACGAACGAGACTCTAGCCTGCTAAATAGGCGTACCTTATGGTATCGCGAAGGCCCCCGTCTT-CG--GGCGGTGGGTTTTTACTACCAACGTACAAACAAATCTTCTTAGAGGGACAGGCGGCTTCTAGCCGCACGAGATTGAGCAATAACAGGTCTGTGATGCCCTTAGATGTTCTGGGCCGCACGCGCGCTACACTGAAGGAATCAGCGTGTGTTCCCTGGCCGAAAGGCCCGGGTAACCCGCTGAACCTCCTTCGTGCTAGGGATTGGGGCTTGCAATTGTTCCCCATGAACGAGGAATTCCCAGTAAGCGCGAGTCATAAGCTCGCGTTGATTACGTCCCTGCCCTTTGTACACACCGCCCGTCGCTACTACCGATTGAATGATTTAGTGAGGTCTTCGGACTGGTGCGCGGCAATGCCTCGGCAT-TGCCGATGTTGCCGGGAAGATGACCAAACTTGATCATTTAGAGGAAGTATACTAAGCGGAGGAAAAGAAACTAACCAGGATTTCCTTAGTAGCGGCGAGCGAACAGGAAAGAGCCCAGCACCGAATCCCGCGGTTCCGCCGCAGGGAAATGTGGTGTTCGGGAGGGTCCGCTTAT-CCCTTGGCGTCGCGCCGCGTCCAAGTCCATCTTGAATGGGGCCACTTACCCGCAGAGGGTGCCAGGCCCGTAGTGACCGA--CG-CGCGC-CTCGGGAGGACCTCTCCTTAGAGTCGGGTTGCTTGAGAGTGCAGCTCTAAGTGGGTGGTAAACTCCATCTAAGGCTAAATACGACCACGAGACCGATAGCGAACAAGTACCGTGAGGGAAAGTTGAAAAGAACTTTGAAGAGAGAGTTCAAGAGTACGTGAAACCGTTCAGGGGTAAACCTAAGAAACCCAAAAGA-TCGAGC-GGGGAGATTCATCGTCAGCG-GCGCTGGCTTCGCGTCGGTGGGCGATG-TCCCGC--GGTGCCG-------------------TT-T-----------CTCGGCTC-TCGCGC-GACACGCTACCG-TGC--TCGATGTC-CGGCGA--TCGTCGTCGTGCACTTCTCCCCTAGTAGGACGTCGCGACCCGCTGGGTGTCGGTCTACGGCCCGGG---TGCGGTGACTGTCACGT-------------------CGCCGGT-TAAAC--GGCACGCG-GCAAACTCCCGG-T-CGCCCGGCCGGCTGCCCGGCGGT-ACACGC---AA---CG-GTATCAGGCCGCGCC-GC----------G-----------CGCGCGTCGAGCCCGTCGCAAGCGA----GCG-CCACGG-----TACC----CGGAGG---TAC----GGACCCAG-TGCCGTCCCCG--GTCC-TGGCCCGCTGTTGGCCG-----T-------ACGGTG---CT--------------------ACCTTCGACAGGCCTC--CTCT----CGGTAACAC-------------------------------------------------------------------------GAGA-TACCGGTCGGCGACGCTATTGCTTTGGGTACTCTTAGGACCCGTCTTGAAACACGGACCAAGGAGTCTAACATGTACGCGAGTCATTGGGA--TC-AGCGATACCTAAAGGCGAAATGAAAGTG-AAGGT--------------------------------CGG----CCTT--GGCT--GCCGACCGAGGGAGGATGGG--CCGCGT------------------CGCGATGCGGCTCCGCACTCCCGGGGCGTCTCGCTCTCATCGCGAGAAGAGGCGCACCCAGAGCGTACACGTTGGGACCCGAAAGATGGTGAACTATGCCTGGTCAGGACGAAGTCAGGGGAAACCCTGATGGAGGTCCGTAGCGATTCTGACGTGCAAATCGATCGTCGGAACTGGGTATAGGGGCGAAAGACTAATCGAACCATCTAGTAGCTGGTTCCCTCCGAAGTTTCCCTCAGGATAGCTGGCACTCATCTG------TTCCGC-GCGGAACGCGTGCGAGTCTCATCTGGTAAAGCGAATGATTAGAGGCCTTGGGGCCGAAACGACCTCAACCTATTCTCAAACTTTAAATGGGTGAGATCTCTGGCTTTCTTGAA-----C--TATGAAGCCACGAGC-----------------AT-C---------A----CGGATCAGAGT-GCCAAGTGGGCCATTTTTGGTAAGCAGAACTGGCGCTGTGGGATGAACCAAACGCAGAGTTAAGGCGCCCAACTCGACGCTCATGGGACACCATGAAAGGCGTTGGTTGCTTAAGACAGCAGGACGGTGGCCATGGAAGTCGGAATCCGCTAAGGAGTGTGTAACAACTCACCTGCCGAAGCAACTAGCCCTGAAAATGGATGGCGCTGAAGCGTCGAGCCTATACTCTGCCGTCAGCGGCAAGTGGGGCGGCCGCCTCGC------------------------------------------------------------------GC-----GGTCGTCACGAAGCCCTGATGAGTAGGAGGGTCGCGGCGGTGTGCGCAGAAGGGTCTGGGCGTGAGCCTGCCTGGAGCCGCCGTCGGTGCAGATCTTGGTGGTAGTAGCAAATACTCCAGCGAGGCCCTGGAGGACTGACGTGGAGAAGGGT   [9125]
Cerapachys_davisi              ATAATTGATAGTATGCTACCTGCTAAGTACCAACAATTCCACCCACAACAATTGTTCTCAAGCGCGAATCCAGGTACCATTCAGGCGTGCACGACGAGTCCGGCCACC------GCGAGCCTAGAATCCAGTTTATCCGCGGCTGCAGTCGCGGCCGCGGCAGTCAATTACGCACAGCAGCACAATTCACCGAGTCCGACGGGTTCGAGTCCTCAGCACTCAGGAAGCTCCGCGTCGACATCACCGGCGGCACGT---ACATCCAGCATGTATCCCTACGTGTCCGCCGCGGCGGCGCATCATCATCATCAGCAACAGCAAGCGGTTGCGGCCGCCGCCTTCGGCGCCACGTCCAGCATGGTGCCCGGTTTCGGGTCCACCGCGGCATCCAGCGCGGCTCTCGCCGCTGCCGCCGCCGTGGATGCCGCAACCGCCGGCGACAAGTCTTGTCGTTATACCGCCAGTCTCACTGGTAATGTCGCACCAACATCGGCCGATCCTATGGTTAACTATACCCTCGGTCACCATCATCAGAATGGCGCTACACCCGGTAGCCTCGTCTCGTCCGCGTCAGCTTCCTCGGCCGTGTCGGCCGCTTCGGCATCCGATATCGCCCTCTGGAAGTTTGAGACCTCCAAGTACTATGTTACGATTATTGACGCACCGGGACACAGGGATTTCATCAAGAACATGATTACTGGTACCTCACAAGCCGACTGCGCAGTGTTGATCGTTGCCGCCGGTACTGGCGAGTTCGAGGCTGGTATTTCGAAGAATGGACAGACCCGCGAGCACGCCCTGCTCGCTTTCACCCTCGGTGTGAAACAACTGATCGTCGGTGTCAACAAGATGGACTCAACCGAGCCCCCGTATTCCGAGACTCGCTTCGAAGAAATCAAGAAGGAAGTATCATCGTATATCAAAAAGATTGGTTACAATCCTGCAGCGGTTGCATTTGTGCCCATCTCCGGTTGGCACGGAGACAACATGCTTGAGGTGTCCTCCAAGATGCCTTGGTTCAAGGGATGGAACGTCGAGCGCAAGGAAGGCAAGGCTGAAGGCAAGTGCCTCATCGAAGCTCTTGACGCTATCCTGCCACCAACCAGACCGACCGATAAGGCCCACCTGGTCGACCCTCACTGGTATCAATTTGCACCGATAAACCCTCTGTGGCACGCACTCCTCGGCTTTGTTATTGCTGTCCTCGGCATAGTATCCATTATCGGTAATGGCATGGTGGTATATATTTTTACCACCACCAAGAGCCTCCGTACCCCGAGTAATCTCCTTGTTATCAATCTTGCCGCCTCCGACTTCCTCATGATGGTAGCAATGTCTCCAGCTATGGTAATCAATTGCTATTATGAAACGTGGGTAATGGGACCTCTGTTTTGTGAACTGTATGCCATGGCGGGCTCCCTGTTCGGATGTGGCTCCATATGGACGATGACAATGATCGCATTCGACAGGTACAACGTAATCGTCAAAGGCTTGTCCGCTAAACCGATGACCATTAACAGCGCTCTCATTCGCATACTCGGCATCTGGACTTTCTCATTGGCTTGGACTATCGCTCCGCTGGAAACAGGCTACGCCAAACTAGCGGCGTCCGATAGCAAGTCGCTATTGAAGAAATATCTGACCAAGGAGATCTTTGATCAGCTCAAGACCAGGAAGACCTCGTTTGGCTCCACTCTTCTGGACGTTATCCAATCCGGTCTGGAGAATCACGATTCTGGTGTCGGTATCTATGCGCCTGACGCCGAGGCGTACACTGTGTTCGCCGAAATCTTCGACCCTATTATTGATGATTATCACGGTGGCTTCAAAAAATCCGACAAGCACCCGCCCAAAGATTTCGGCGATGTCGACTCCTTCGGCAATCTCGATCCTGCCGGTGAATACATCGTATCCACTCGCGTGCGATGTGGTCGCTCCCTGGATGGATATCCGTTCAATCCATGCTTGACCGAGGCCCAGTACAAAGAAATGGAAGAAAAAGTTTCTAGCACGTTGTCAGGTCTCACCGGCGAACTTAAGGGCACTTTTTACCCGCTTACCGGCATGAGCAAGGATGTGCAGCAAAAACTAATTGACGATCACTTCCTCTTCAAGGAAGGCGACCGTTTCCTTCAGGCAGCGAACGCCTGTCGTTTTTGGCCCACTGGACGTGGTATCTTCCACAACGATGATAAGACCTTCTTGGTCTGGTGCAATGAGGAGGACCATCTCCGTATCATCTCCATGCAGCCGTATGAACCCTTGCCACCCAACGTGAAGTTTTACTACAATGGTAAGGAGATGAAGCTGAGTGAGGAAACGGAAGAGGTTGCGACCTTCTACGCGCGCATGTTGGATCATGATTATACGACCAAGACTGCGTTCAACAACAATTTCTTCCACGACTGGCGAGAGGTGATGACTGAACCGGAGCGCGCTAAAATCACCGATTTGTCCAAGTGCAACTTCAAGGAGATGCACGCGTACTTCCTACAGAAGAGCGAGGAACGCAAGGCGATGACCAAGGAGGAGAAACAGAAGATCAAGGAGAAAAATGAGGAGATCCAGAAGGAATATGGTTTCTGCGTCATTGATGGCCACAAGGAGAAGATTGGTAACTTCAAAATCGAACCGCCCGGCTTGCTTAGAGGTCGTGGTGAGCATCCCAAAATGGGTAAACTGAAGAGGCGAGTACAGCCCGAGGATGTGCTGATCAATTGTTCGAAAGGTTCGAACATGCCGAAACCGCCAATTGGTCACAAGTGGAAGGAAGTGCGACACGATCCTAATGTCACGTGGCTTGCATCCTGGACAGAGAACATTCAAGGTCAAGTCAAGTACATCATGCTGAACCCATCCAGCAAACTCAAGGGCGAGAAGGACTGGCAAAAGTATGAAACAGCACGGAAGTTGGCACAGTCCATCGACAAGATTCACGCCGAGTACCGAGAGGATTGGAAGAGTAAAGAGATGCGCATCAGGCAACGTGCTGTCGCCTTATATTTCATCGATAAGTTAGCCCTGAGAGCTGGTAATGAAAAGGACGAGGATCAGGCGGACACTGTGGGTTGTTGCTCGTTACGAGTGGAACACATTAAGCTGCATGAGCAAAAGGATGGAAGAGAATACACCGCGGGCGGTTTCTATGGAAGCCACCATCATCAAACAGGAGCAGCGAGTCAACACCATGATCCAGCCACCGCAGCGGCGTATCGGAGCTTTCCACTCGGATTGGGTATGTCACCGTATGCCTCGACGCAGCATCATCATCACACATCCTCTTCGCTAGGAATACATCCCGGCGGTGGAAGTAACACAAGACCACCTCAAGATTCACCGTATGATGCGAGCGTTGCGACGGCTTGCAAACTTTACTCCACCACACCCGAAGCAACTGGTCATACCACGTCATCGTATTCAACAACTGCAACTAAAGACTGTAAGCAACAGGATCAAACGTCAACCCATCAAAATGGCTATGCCGCGGTGATGGCAGCAGCAGCGGTCAAGGACGTATGG---TCAACGACCTCGGGGGCGAACAGCCAGAGTAATTCGGTCGTACGTCCTTCCGCGTGTACCCCGGAGAGTACAAGGGTTAGTAGCTACGGTGGTCTCGTAGGTGGCGATCCAGCATCGAGTCCCGGTAACAACAGTTCGTCAAGATCCCTCACATCGTCTTGGAACACCTGCAGTTTAAACTCGTCTGCGAGTCAACCGGTCGCCACGCAACTACATCAGCAACCTACTGCTAACCTGCCGACCTTCCGCCTAGTTGGCGACAACCTGAAGGACCGCTTCGACGGCGCGTCTCGAGTGATGGTGACCAACTCGGATCGCGCTCGC---AATCACGCGAACGCCATCACCAGCAACTCGGCCAGCAACTCTGTGCACCATCACCGT---GGC---ATACGGCGGCAACGCTACAACATCCAGCTGAAGCCGTACAATCCGGAGCACAAGCCGCCCGAGAACAAGGACCTCGTCTACATTGAACCGTCGCCGCCGTTCTGCGAGAAGAATCCGAAACTCGGGATCCTGGGTACCCACGGCCGGCAGTGCAACGAAACCAGCATCGGCGTCGACGGCTGCGATCTCATGTGCTGCGGCAGGGGCTTCAAGACCGAGGAGGTGACGGTGATGGAGAGGTGCGCCTGCACGAAATCAGTCGAGATGCACCACGAAGCGCTGACGGAGGCCCTGCCAGGTGACAACGTCGGCTTCAATGTGAAGAACATCTCCGTGAAGGAACTGCGGCGTGGCTATGTGGCCGGTGACTCCAAGAACCAGCCACCTCGCGGCGCCGCCGACTTCACTGCTCAGGTGATCGTGCTAAATCACCCGGGACAGATCAGCAACGGTTACACGCCGGTGCTCGATTGCCACACCGCTCATATCGCTTGCAAATTCGCCGAGATCAAGGAGAAATGTGACCGCCGTACGGGCAAGACCACGGAGGAGAATCCAAAGAGCATCAAGAGCGGCGACGCCGCCATCGTGATGCTGCAGCCGACCAAGTCGCAGAATCACGGATTTTGCGTCGATGCGACTCAATTACCGACTAATTGGGAGATCCTCTTCACTAACGCGAACGACAACAGCAACGAGGGTATAGTCCACTCGAACCTGCCTTACTTCTCCGTGCAGTTTCATCCGGAGCACAACGCGGGTCCTGAGGATCTCGAGTGTCTCTTTGAAATCTTTCTGGAAAGCATTCCTAGAAAGAACGACAGAGACAACTCTCCTTTT---------CAAATTTCTGTAAAGAATAGGATAACTCAGAAACTGACTTACAAG---CCACCAGCTCCGATTGCAGTGAATCGACCGAAGAAAGTGCTGATTCTGGGCTCCGGAGGGCTCAGCATCGGCCAGGCCGGAGAATTCGATTATTCGGGCTCGCAAGCAATAAAAGCGCTGAAAGAGGAATCGATACAGACCCTTTTGATAAATCCCAACATCGCCACAGTGCAAACGTCCAAAGGCATGGCCGACAAGATATATTTCCTTCCGATTACGCCGGAATACGTTGAGCAGGTAATACAATCGGAGAGACCGGACGGCGTGTTGTTAACATTTGGCGGACAAACCGCGCTCAACTGCGGCGTGGAACTCGAGAGGAACGGCGTGTTCGCGAAGTACAATATCAAGATCTTAGGGACGCCAATCGAATCCATCATACAGACGGAGGACAGGAAGATATTCGCGGATCGCATCAGCGAGATAAACGAGAATGTTGCACCGAGTGCTGCCGTGTACTCCGTAGAAGAGGCGTTAGAAGCCGCTGAGAAACTGGGCTATCCCGTAATGGCGCGGGCCGCATTCTCCCTCGGTGGCCTCGGATCCGGCTTCGCTAATACGAAAACGGAACTGAGAACGCTGGCGCAACAAGCTTTCGCGCACTCTAGTCAATTAATAATCGACAAGTCGTTGAAGGGTTGGAAGGAGGTAGAGTACGAGGTTGTCCGCGACGCGTATGATAACTGTATTACATCATATGCTTGTCTCAAAGATTAAGCCATGCATGTCTCAGTGCATGCCGAATTAAGGTGAAACCGCGAATGGCTCATTAAATCAGTTATGGTTCATTAGATTGTACCCACATTTACTTGGATAACTGTGGTAATTCTAGAGCTAATACATGCAAAACAGAGTCCCGACCAGTGATGGGA-GGGACGCTTTTATTAGATCAAAACCAATCGGTGGCGCGC----GGTT-C-CCGTGC---GTCCACCGTTTATCTTGGTGACTCTGAATAACTTTGAGCTGATCGCACGGTCTTCGTACCGGCGACGCATCTTTCAAATGTCTGCCTTATCAACTTTCGATGGTAGGTTCTGCGCCTACCATGGTTGTAACGGGTAACGGGGAATCAGGGTTCGATTCCGGAGAGGGAGCCTGAGAAACGGCTACCACATCCAAGGAAGGCAGCAGGCGCGCAAATTACCCACTCCCGGCACGGGGAGGTAGTGACGAAAAATAACGATACGGGACTCATCCGAGGCCCCGTAATCGGAATGAGTACACTTTAAATCCTTTAACGAGGATCCATTGGAGGGCAAGTCTGGTGCCAGCAGCCGCGGTAATTCCAGCTCCAATAGCGTATATTAAAGTTGTTGCGGTTAAAAAGCTCGTAGTTGAATCTGTGTCGCACACCGTCGGTTCACCGCTCGCG--GTGTCTAACTGGCGTGATGTGGGACGTCCTACCGGTGGGCTTAGCCTCGCGAGGGGCGGCCCAACTGAT---ATCCCGTCGCGGTGCTCTTTACTGAGTGTCGAGTCGGGCCGGTACGTTTACTTTGAACAAATTAGAGTGCTTAAAGCAGGCTACCTTCGCCTGAATACTGTGTGCATGGAATAATGGAATAGGACCTCGGTTCTATTTTGTTGGTTTTCGGAACCCCGAGGTAATGATCAATAGGGACAGATGGGGG-CATTCGTATTGCGACGTTAGAGGTGAAATTCTTGGATCGTCGCAAGACGGACAGAAGCGAAAGCATTTGCCAAAAATGTTTTCATTAATCAAGAACGAAAGTTAGAGGTTCGAAGGCGATCAGATACCGCCCTAGTTCTAACCATAAACGATGCCAGCTAGCGATCCGCCGAAGTTCCTCCGATGACTCGGCGGGCAGCTTTCGGGAAACCAAAGCTTTTGGGTTCCGGGGGAAGTATGGTTGCAAAGCTGAAACTTAAAGGAATTGACGGAAGGGCACCACCAGGAGTGGAGCCTGCGGCTTAATTTGACTCAACACGGGAAACCTCACCAGGCCCAGACACCGGAAGGATTGACATATTGATAGCTCTTTCTTGATTCGGTGGGTGGTGGTGCATGGCCGTTCTTAGTTGGTGGAGCGATTTGTCTGGTTAATTCCGATAACGAACGAGACTCTAGCCTGCTAAATAGGCGTACCTTATGGTATCGCGAAGGCCCCCGTCTT-CG--GGCGGTGGGTTTTTACTACCAACGTACAAACAAATCTTCTTAGAGGGACAGGCGGCTTCTAGCCGCACGAGATTGAGCAATAACAGGTCTGTGATGCCCTTAGATGTTCTGGGCCGCACGCGCGCTACACTGAAGGAATCAGCGTGTGTTCCCTGGCCGAAAGGCCCGGGTAACCCGCTGAACCTCCTTCGTGCTAGGGATTGGGGCTTGCAATTGTTCCTCATGAACGAGGAATTCCCAGTAAGCGCGAGTCATAAGCTCGCGTTGATTACGTCCCTGCCCTTTGTACACACCGCCCGTCGCTACTACCGATTGAATGATTTAGTGAGGTCTTCGGACTGGTGCGCGGCAATGCCTCGGCAT-TGCCGATGTTGCCGGGAAGATGACCAAACTTGATCATTTAGAGGAAGTATACTAAGCGGAGGAAAAGAAACTAACCAGGATTTCCTTAGTAGCGGCGAGCGAACAGGAAAGAGCCCAGCACCGAATCCCGCGGTTCCGCCGCAGGGAAATGTGGTGTTCGGGAGGGTCCGCTTAT-CCCTTGGCGTCGCGCCGCGTCCAAGTCCATCTTGAATGGGGCCACTTACCCGCAGAGGGTGCCAGGCCCGTAGCGACCGACGCG-CGCGC-CTCGGGAGGACCTCTCCTTAGAGTCGGGTTGCTTGAGAGTGCAGCTCTAAGTGGGTGGTAAACTCCATCTAAGGCTAAATACGACCACGAGACCGATAGCGAACAAGTACCGTGAGGGAAAGTTGAAAAGAACTTTGAAGAGAGAGTTCAAGAGTACGTGAAACCGTTCAGGGGTAAACCTAAGAAACCCAAAAGA-TCGAAC-GGGGAGATTCATCGTCAGCG-TCGCTGGCTTCGCGTCGGTGGGCGATG-TCCCGC--GGTGCCG-------------------TT-C-----------CTCGGCTC-TCGCGC-GACACGCTACCG-TGC--TCGATGTC-CGGCGA--TCGTCGTCGTGCACTTCTCCCCTAGTAGGACGTCGCGACCCGCTGGGTGTCGGTCTACGGCCCGGG---TGCGGTGACTGTCACGT-------------------CGCCGGT-TAAAC--GGCACGCG-GCAAACTCCCGG-T-CGCCCGGCCGGCTGCCCGGCGGT-ACACGC---AA---CG-GTATAAGGCCGCGCC-GC----------G-----------CGCGCGTCGAGCCCGTCGCAAGCGA----GCG-CCACGG-----TACC----CGGAGG---TAC----GGACCCAG-TGCCGTCCCCG--GTCC-TGGCCCGCTGTTGGCTG-----T-------ACGGTG---CT--------------------ACCTTCGACAGGCCTC--CTCT----CGGTAACAC-------------------------------------------------------------------------GAGA-TACCGGTCGGCGACGCTATTGCTTTGGGTACTCTTAGGACCCGTCTTGAAACACGGACCAAGGAGTCTAACATGTACGCGAGTCATTGGGA--TC-AGCGATACCTAAAGGCGAAATGAAAGTG-AAGGT--------------------------------CGG----CCTT--GGCT--GCCGACCGAGGGAGGATGGG--CCGCGT------------------CGCGATGCGGCTCCGCACTCCCGGGGCGTCTCGCTCTCATCGCGAGAAGAGGCGCACCCAGAGCGTACACGTTGGGACCCGAAAGATGGTGAACTATGCCTGGTCAGGACGAAGTCAGGGGAAACCCTGATGGAGGTCCGTAGCGATTCTGACGTGCAAATCGATCGTCGGAACTGGGTATAGGGGCGAAAGACTAATCGAACCATCTAGTAGCTGGTTCCCTCCGAAGTTTCCCTCAGGATAGCTGGCACTCATCTG------TTCCGC-GCGGAACGCGTGCGAGTCTCATCTGGTAAAGCGAATGATTAGAGGCCTTGGGGCCGAAACGACCTCAACCTATTCTCAAACTTTAAATGGGTGAGATCTCTGGCTTTCTTGAA-----C--TATGAAGCCACGAGC-----------------AT-C---------A----CGGATCAGAGT-GCCAAGTGGGCCATTTTTGGTAAGCAGAACTGGCGCTGTGGGATGAACCAAACGCAGAGTTAAGGCGCCCAACTCGACGCTCATGGGACACCATGAAAGGCGTTGGTTGCTTAAGACAGCAGGACGGTGGCCATGGAAGTCGGAATCCGCTAAGGAGTGTGTAACAACTCACCTGCCGAAGCAACTAGCCCTGAAAATGGATGGCGCTGAAGCGTCGAGCCTATACTCTGCCGTCAGCGGCAAGTGGGGCGGCCGCCTAGC------------------------------------------------------------------GC-----GGTCGTCACGAAGCCCTGATGAGTAGGAGGGTCGCGGCGGTGTGCGCAGAAGGGTCTGGGCGTGAGCCTGCCTGGAGCCGCCGTCGGTGCAGATCTTGGTGGTAGTAGCAAATACTCCAGCGAGGCCCTGGAGGACTGACGTGGAGAAGGGT   [9127]
Acanthostichus_kirbyi          ATAATTGATAGTATGCTACCGGCTAAGTACCAACAATTCCACCCACAACAATTGTTCTCAAGCGCGAATCCAGGTACCATTCAGGCGTGCACGACGAGTCCGGCCACC------GCGAGCCTAGAATCCAGTTTATCCGCGGCTGCAGTGGCGGCCGCGGCAGTCAATTACGCACAGCAGCACAATTCACCGAGTCCGACGGGTTCGAGTCCTCAGCACTCGGGAAGTTCCGCGTCGACATCACCGGCGGCACGTACCACATCAAGCATGTATCCCTACGTGTCCGCCGCGGCGGCGCATCATCATCATCAGCAACAGCAAGCGGTCGCGGCCGCCGCCTTCGGCGCCACGTCCAGCATGGTGCCCGGTTTCGGCTCCACCGCGGCGTCCAGCGCGGCTCTCGCTGCTGCCGCCGCCGTGGATGCCGCAACCGCCGGCGACAAATCTTGTCGTTATACGGCCAGCCTCACTGGTAATGTCGCGCCGACATCCGCCGATCCTATGGTTAACTATACCCTCGGTCACCATCATCAGAATGGCGCTACACCCGGTAGCCTCGTCTCCTCCGCGACAGCTTCCTCGGCCGTGTCGGCCGCTTCGGCATCCGATATCGCCCTATGGAAGTTCGAGACATCCAAATACTACGTTACGATTATTGACGCACCAGGACACAGGGATTTCATCAAGAACATGATCACTGGTACCTCGCAAGCTGATTGCGCGGTGTTGATCGTTGCCGCCGGTACCGGCGAGTTCGAGGCTGGTATCTCGAAGAACGGACAGACCCGCGAACATGCCCTGCTCGCCTTCACCCTCGGTGTGAAACAACTGATCGTGGGTGTCAACAAGATGGACTCGACCGAGCCCCCGTATTCCGAAGCCCGCTTCGAAGAAATCAAGAAGGAAGTATCATCGTATATCAAAAAGATCGGTTACAACCCGGCAGCGGTTGCATTCGTGCCCATCTCTGGTTGGCACGGAGACAACATGCTCGAGGTGTCCTCTAAGATGCCCTGGTTTAAGGGATGGAACGTCGAGCGTAAGGAAGGCAAGGCCGAAGGCAAATGTCTCATTGAAGCTCTTGACGCTATCCTGCCACCCACCAGACCGACCGACAAGGCTTACCTGGTCGACCCTCACTGGTATCAATTTGCACCGATGAACCCTCTATGGCACGGACTCCTCGGCTTTGTCATTTGTGTCCTCGGCATGATATCCATTATCGGTAATGGCATGGTGGTATTCATTTTCACCACCACCAAGAGCCTCCGTACCCCGAGTAATCTTCTTGTTATTAACCTTGCCATGTCCGACTTCCTCATGATGTTAGCCATGTCTCCAGCTATGGTGATTAATTGCTACCATGAAACGTGGGTGCTGGGACCTTTGTTTTGTGAACTGTACGCCATGGCGGGCTCCCTGTTCGGATGCGGCTCCATATGGACGATGACGATGATCGCATTCGACAGGTACAACGTAATCGTCAAAGGCTTGTCCGCTAAACCGATGACCATTAAGAGCGTCCTTATTCGCATATTCGGCATCTGGCTCTTCTCATTGGGTTGGACTATCGCCCCGCTTGAAACCGGCTACGCCAAACTAGCGGCGTCCGATAGCAAGTCGCTGTTGAAGAAATATCTGACCAAGGAGATCTTTGATCAGCTCAAGACCAGGAAGACCTCGTTTGGCTCCACTCTTCTGGACGTTATCCAATCCGGTCTGGAGAATCATGATTCTGGTGTCGGTATCTACGCGCCCGACGCTGAGGCGTACACTGTGTTCGCCGAAATCTTCGACCCTATTATTGATGACTATCACGGTGGCTTCAAAAAATCCGACAAGCACCCGCCCAAAGATTTCGGCGATGTCGACTCCTTCGGCAATCTCGATCCGGCCGGTGAATACATCGTATCCACTCGCGTGCGATGTGGTCGCTCCCTGGATGGATATCCGTTCAATCCATGCTTGACCGAGGCCCAGTACAAAGAAATGGAAGAAAAAGTTTCTAGCACGTTGTCAGGTCTCACCGGCGAACTTAAGGGCACTTTTTACCCGCTTACCGGCATGAGCAAGGAGGTGCAGCAAAAACTAATCGACGATCACTTCCTCTTCAAGGAAGGTGATCGTTTCCTTCAGGCAGCGAACGCCTGTCGTTTCTGGCCCACTGGACGTGGTATCTTCCACAACGATGATAAGACCTTTTTGGTCTGGTGCAATGAGGAGGACCATCTCCGTATCATCTCCATGCAGCCGTATGAACCCTTGCCTCCCAGTGTGAAGTTTTACTACAATGGTAGGGAGATGAAGCTGAGTGAGGAAACGGAAGAGGTTGCGACCTTCTACGCGCGCATGTTGGACCATGATTATACGACCAAGATCGCGTTCAACAACAATTTCTTCCACGACTGGCGAGAGGTGATGACTGAATCGGAGCGCGCGAAAATCATCGATTTGTCCAAGTGCAACTTCAAAGAAATGCACGCATACTTCCTGCAGAAGAGCGAGGAACGCAAGGCGATGACCAAGGAGGAGAAGCAGAAGATCAAGGAGAAAAACGAGGAGATCCAGAAGGAATATGGTTTCTGCGTCATTGATGGTCACAAGGAGAAGATTGGTAACTTCAAGATCGAACCGCCCGGCTTGTTTAGAGGTCGTGGTGAGCATCCCAAAATGGGTAAACTGAAGAAGCGAGTACAGCCTGAAGATGTACTGATCAATTGTTCGAAAGATTCGAACATACCGAAACCGCCAACTGGTCACAAGTGGAAGGAAGTGCGACACGATCCTAATGTCACGTGGCTCGCGTCCTGGACAGAGAACATTCAAGGTCAAGTCAAGTACATCATGCTGAACCCATCCAGCAAACTCAAGGGCGAGAAGGACTGGCAAAAGTATGAAACAGCACGGAAGTTGGCACAGTCCATCGATAAGATTCGTGCCGAGTATCGAGAGGATTGGAAGAGTAAGGAGATGCGTATCAGGCAACGTGCTGTTGCCTTGTATTTCATTGACAAGTTAGCCCTGAGAGCTGGTAATGAGAAGGACGAGGATCAGGCGGACACTGTAGGTTGTTGCTCGTTACGAGTTGAACACATTAAGCTGCATGAGCAAAAGGATGGAAGAGAATACACCGCGGGCGGTTTCTATGGAAGCCACCATCATCAAACGGGAGCAGCGAGTCAACACCATGATCCAGCCACCGCAGCGGCGTATCGGAGCTTTCCACTCGGATTGGGTATGTCACCGTATGCCTCGACGCAGCATCATCATCACACATCCTCTTCGCTAGGAATACACCCCGGCAGTGGAAGTAACACAAGACCACCTCAAGACTCACCGTACGATGCGAGCGTTGCGACGGCTTGCAAACTTTACTCCACGACACCCGAAGCAACTGGTCACACCACGTCATCGTATTCAACAACTGCAACTAAAGACTGTAAGCAACAGGATCAAACGTCAAGCCATCAAAACGGCTATGCCGCGGTGATGGCAGCAGCAGCGGTCAAGGACGTATGG---TCAACGACCTCGGGAGCGAACAGCCAGAGTAATTCGGTCGTACGTCCTTCCGCGTGTACCCCGGAGAGTACGAGGGTTAGTAGCTACGGTGGTCTCGTAGGTGGCGATCCAGCATCGAGTCCCGGTAACAACAGTTCGTCAAGATCCCTCACATCGTCTTGGAACACCTGCAGTTTAAACTCGTCTGCGAGTCAACCGGTCGCCACGCAACTACATCAGCAACCTACTGCTAACCTGCCCAACTTCCGCGTAGTTGGCGACAACCTGAAGGACCGCTTCGACGGCGCGTCTCGAGTGATGGTGACCAACTCGGATCGCGCTCGCAGCAATCACGGGAACGCCATCACCAGCAACTCGGCCAGCAACTCTGTGCACAATCACCGCGTC------GGACGTCGGCAGCGCTACAACATCCAGCTGAAGCCGTTCAATCCGGAGCACAAGCCTCCCGAGAACAAGGACCTGGTCTACATAGAACCGTCGCCGCCGTTCTGCGAGAAGAATCCGAAACTCGGCATCCTGGGCACCCACGGCCGGCAGTGCAACGACACCAGCATCGGCGTCGACGGCTGCGATCTGATGTGCTGCGGCAGGGGCTACAAGACCGAGGAGGTGACGGTGATCGAGAGGTGCGCCTGCACGAAATCAGTCGAGATGCACCACGAAGCGCTCACGGAGGCCCTGCCAGGTGACAATGTCGGCTTCAATGTGAAGAACATCTCCGTGAAGGAGCTGAGGCGTGGCTATGTGGCCGGTGACTCCAAGAACCAGCCGCCTCGCGGCGCCGCCGACTTCACTGCTCAGGTGATCGTGCTAAATCACCCGGGACAGATCAGCAACGGTTACACGCCGGTGCTCGATTGCCACACCGCCCATATCGCTTGCAAATTCGCCGAGATCAAGGAGAAATGTGACCGCCGTACGGGCAAGACCACCGAGGAGAATCCAAAGAGCATCAAGAGCGGCGACGCCGCCATCGTGATGCTGCAGCCGACCAAGTCGCAGAATCACGGATTTTGCGTCGATACGACTCGATTACCGACTAATTGGGAGATCCTCTTCACTAACGCGAACGACAACAGCAACGAGGGTATAGTCCACTCAAATCTGCCTTACTTCTCCGTGCAGTTTCATCCGGAGCACCACGCGGGTCCTGAGGATCTCGAGTGTCTCTTTGAAGTCTTCCTGGAAAGCATTCCTAGAAAGAACGAAAGCGAC---------AAGCCTCCTTCTCAAATTTCTGTAAAGGATAGGATAACTCAGAAATTGACTTACAAA---CCACCAGCTCCAATTGCAATCAATCGACCGAAGAAAGTGCTGATTTTGGGCTCCGGAGGGCTCAGCATCGGCCAGGCCGGAGAATTCGATTATTCAGGCTCGCAGGCAATAAAAGCGCTGAAAGAGGAATCGATACAGACCCTTTTGATAAATCCCAATATCGCCACAGTGCAAACGTCGAAAGGCATGGCCGACAAGATATATTTCCTACCGATCACGCCGGAATATGTTGAGCAAGTGATACAATCGGAGAGACCGGACGGCGTGTTGTTAACATTTGGTGGACAAACCGCGCTCAACTGCGGCGTGGAACTTGAGAGGAACGGCGTGTTCGCGAAGTACAATATCAAGATCTTAGGGACGCCGATCGAATCCATCATACAGACGGAGGACAGGAAAATATTCGCGGATCGCGTTAGCGAGATAGACGAGAAGGTTGCACCGAGTGCTGCCGTGTACTCCGTGGAAGAGGCGTTAAAAGCCGCTGTGAAATTGGGCTATCCCGTAATGGCGCGCGCCGCATTCTCCCTCGGTGGCCTCGGATCGGGCTTCGCCAACACGGAAACGGAACTGAGAACGTTAGCGCAACAAGCTTTCGCGCACTCTAGTCAACTGATAATCGACAAGTCCCTGAAGGGTTGGAAGGAGGTAGAGTACGAGGTTGTCCGCGACGCGTACGATAACTGTATTACATCATATGCTTGTCTCAAAGATTAAGCCATGCATGTCTCAGTGCATGCCGAATTAAGGTGAAACCGCGAATGGCTCATTAAATCAGTTATGGTTCATTAGATTGTACCCACATTTACTTGGATAACTGTGGTAATTCTAGAGCTAATACATGCAAAACAGAGTCCCGACCAGTGATGGGA-GGGACGCTTTTATTAGATCAAAACCAATCGGTGGCGAGC----GGTTCC--CGCGC---GTCCACCGTTTATTTTGGTGACTCTGAATAACTTTGAGCTGATCGCACGGTCTTCGTACCGGCGACGCATCTTTCAAATGTCTGCCTTATCAACTTTCGATGGTAGGTTCTGCGCCTACCATGGTTGTAACGGGTAACGGGGAATCAGGGTTCGATTCCGGAGAGGGAGCCTGAGAAACGGCTACCACATCCAAGGAAGGCAGCAGGCGCGCAAATTACCCACTCCCGGCACGGGGAGGTAGTGACGAAAAATAACGATACGGGACTCATCCGAGGCCCCGTAATCGGAATGAGTACACTTTAAATCCTTTAACGAGGATCCATTGGAGGGCAAGTCTGGTGCCAGCAGCCGCGGTAATTCCAGCTCCAATAGCGTATATTAAAGTTGTTGCGGTTAAAAAGCTCGTAGTTGAATCTGTGTCGCACACCGTCGGTTCACCGCTCGCG--GTGTCTAACTGGCGTGATGTGGGACGTCCTACCGGTGGGCTCAGCCTCGCGAGGGGCGGCCCAACTGAT---ATCCCGTCGCGGTGCTCTTTACTGAGTGTCGAGTCGGGCCGGTACGTTTACTTTGAACAAATTAGAGTGCTTAAAGCAGGCTACCTTCGCCTGAATACTGTGTGCATGGAATAATGGAATAGGACCTCGGTTCTATTTTGTTGGTTTTCGGAACCCCGAGGTAATGATTAATAGGGACAGATGGGGG-CATTCGTATTGCGACGTTAGAGGTGAAATTCTTGGATCGTCGCAAGACGGACAGAAGCGAAAGCATTTGCCAAAAATGTTTTCATTAATCAAGAACGAAAGTTAGAGGTTCGAAGGCGATCAGATACCGCCCTAGTTCTAACCATAAACGATGCCAGCTAGCGATCCGCCGAAGTTCCTCCGATGACTCGGCGGGCAGCTTCCGGGAAACCAAAGCTTTTGGGTTCCGGGGGAAGTATGGTTGCAAAGCTGAAACTTAAAGGAATTGACGGAAGGGCACCACCAGGAGTGGAGCCTGCGGCTTAATTTGACTCAACACGGGAAACCTCACCAGGCCCAGACACCGGAAGGATTGACAGATTGATAGCTCTTTCTTGATTCGGTGGGTGGTGGTGCATGGCCGTTCTTAGTTGGTGGAGCGATTTGTCTGGTTAATTCCGATAACGAACGAGACTCTAGCCTGCTAAATAGGCGTACCTTATGGTATCGCGAAGGCCCCCGGCTT-CG--GCCGGCGGGTTTTTACTACCAACGTACAAACAAATCTTCTTAGAGGGACAGGCGGCTTCTAGCCGCACGAGATTGAGCAATAACAGGTCTGTGATGCCCTTAGATGTTCTGGGCCGCACGCGCGCTACACTGAAGGAATCAGCGTGTGTTCCCTGGCCGAAAGGCCCGGGTAACCCGCTGAACCTCCTTCGTGCTAGGGATTGGGGCTTGCAATTGTTCCCCATGAACGAGGAATTCCCAGTAAGCGCGAGTCATAAGCTCGCGTTGATTACGTCCCTGCCCTTTGTACACACCGCCCGTCGCTACTACCGATTGAATGATTTAGTGAGGTCTTCGGACTGGTGCGCGGCAATGCCTCGGCAT-TGCCGATGTTGCCGGGAAGATGACCAAACTTGATCATTTAGAGGAAGTATACTAAGCGGAGGAAAAGAAACTAACCAGGATTTCCTTAGTAGCGGCGAGCGAACAGGAAAGAGCCCAGCACCGAATCCCGCGGTTCCGCCGCAGGGAAATGTGGTGTTCGGGAGGGTCCGCTTAT-CCCTTGGCGTCGCGCCGCGTCCAAGTCCATCTTGAATGGGGCCACTTACCCGCAGAGGGTGCCAGGCCCGTAGCGACCGA--CG-CGCGC-CTCGGGAGGACCTCTCCTTAGAGTCGGGTTGCTTGAGAGTGCAGCTCTAAGTGGGTGGTAAACTCCATCTAAGGCTAAATACGACCACGAGACCGATAGCGAACAAGTACCGTGAGGGAAAGTTGAAAAGAACTTTGAAGAGAGAGTTCAAGAGTACGTGAAACCGTTCAGGGGTAAACCTAAGAAACCCAAAAGA-TCGAAC-GGGGAGATTCATCGTCAGCG-GCGCTGGCTTCGCGTCGGTGGGCGATG-TCCCGC--GGTGCCG-------------------TT-C-----------CTCGGCTC-TCGCGCGGGCACGCTACCG-TGCG-TCGACGTC-CGGCGA--TCGTCGTCGTGCACTTCTCCCCTAGTAGGACGTCGCGACCCGCTGGGTGTCGGTCTACGGCCCGGG---TGCGGTGACTGTCGCGT-------------------CGCCGGT-TAAAC--GGCACGCG-GCAAACTCCCGG-T-CGCCCGGCCGGCTGCCCGGCGGT-ACACGC---AA---CG-GTATCAGGCCGCGCC-GC----------G-----------CGCGCGTCGAGCCCGTCGCAAGCGA----GCG-CCACGG-----TACC----CGGAGG---TAC----GGACCTAG-TGCCGTCCCCG--GTCC-TGGCCCGCTGTTGGCTG-----T-------ACGGTG---CA--------------------ACCTTCGACAGGCCTC--CTCT----CGGTAACAC-------------------------------------------------------------------------GAGA-TACCGGTCGGCGACGCTACTGCTTTGGGTACTCTTAGGACCCGTCTTGAAACACGGACCAAGGAGTCTAACATGTACGCGAGTCATTGGGA--TC-AGCGATACCTAAAGGCGAAATGAAAGTG-AAGGT--------------------------------CGG----CCTT--GGCT--GCCGACCGAGGGAGGATGGG--CCGCGT------------------CGCGATGCGGCTCCGCACTCCCGGGGCGTCTCGCTCTCATCGCGAGAAGAGGCGCACCCAGAGCGTACACGTTGGGACCCGAAAGATGGTGAACTATGCCTGGTCAGGACGAAGTCAGGGGAAACCCTGATGGAGGTCCGTAGCGATTCTGACGTGCAAATCGATCGTCGGAACTGGGTATAGGGGCGAAAGACTAATCGAACCATCTAGTAGCTGGTTCCCTCCGAAGTTTCCCTCAGGATAGCTGGCACTCATCTG------TTCCGC-GCGGAACGCGTGCGAGTCTCATCTGGTAAAGCGAATGATTAGAGGCCTTGGGGCCGAAACGACCTCAACCTATTCTCAAACTTTAAATGGGTGAGATCTCTGGCTTTCTTGAA-----C--TATGAAGCCACGAGC-----------------AT-C---------A----CGGATCAGAGT-GCCAAGTGGGCCATTTTTGGTAAGCAGAACTGGCGCTGTGGGATGAACCAAACGCAGAGTTAAGGCGCCCAACTCGACGCTCATGGGACACCATGAAAGGCGTTGGTTGCTTAAGACAGCAGGACGGTGGCCATGGAAGTCGGAATCCGCTAAGGAGTGTGTAACAACTCACCTGCCGAAGCAACTAGCCCTGAAAATGGATGGCGCTGAAGCGTCGAGCCTATACTCTGCCGTCAGCGGCAAGTGGGGCGGCCGCCTCGC------------------------------------------------------------------GC-----GGTCGTCACGAAGCCCTGATGAGTAGGAGGGTCGCGGCGGTGTGCGCAGAAGGGTCTGGGCGTGAGCCTGCCTGGAGCCGCCGTCGGTGCAGATCTTGGTGGTAGTAGCAAATACTCCAGCGAGGCCCTGGAGGACTGACGTGGAGAAGGGT   [9133]
Cylindromyrmex_striatus        ATAATTGATAGTATGCTACCAGCTAAGTACCAACAATTCCACCCGCAACAATTGTTCTCAAGCGCGAATCCAGGTACCATTCAGGCGTGTACGACGAGTCCGGCCACC------GCGAGCCTAGAATCAAGTTTATCCGCGGCTGCAGTAGCGGCCGCGGCAGTCAATTACGCACAGCAGCACAATTCGCCCAGTCCGACGGGTTCGAGTCCTCAGCACTCAGGAAGCTCCGCGTCCACATCACCGGCGGCACGTACGACATCCAGCATGTATCCCTACGTGTCCGCCGCGGCGGCGCATCATCATCATCAGCAACAGCAAGCAGTCGCGGCCGCCGCGTTCGGCGCCACGTCCAGCATGGTGCCCGGTTTCGGCTCCACCGCGGCATCCAGCGCAGCTCTTGCCGCTGCCGCCGCCGTGGATGCCGCAACC---GGCGACAAGTCTTGTCGTTATACAGCCAGCCTCACTGGTAATGTCGCACCGACATCCGCCGATCCAATGGTTAACTATACTCTCGGTCACCATCATCAGAATGGCGCTACACCCGGTAGCCTCGTCTCGTCCGCGTCAGCTTCCTCAGCCGTGTCGGCCGCTTCGGCATCCGATATCGCCCTCTGGAAATTCGAGACCTCCAAGTACTATGTTACGATCATCGATGCCCCGGGACACAGGGATTTCATCAAGAACATGATCACCGGCACCTCGCAAGCCGATTGCGCGGTACTGATCGTCGCCGCCGGTACCGGTGAATTCGAGGCTGGTATCTCGAAGAACGGACAGACCCGTGAACACGCCCTGCTCGCCTTTACCCTCGGCGTGAAACAACTGATCGTCGGTGTCAACAAGATGGACTCGACCGAGCCCCCGTACTCTGAGACCCGTTTCGAAGAAATCAAGAAGGAAGTGTCGTCGTACATTAAAAAGATTGGTTACAACCCGGCAGCGGTTGCATTCGTGCCGATCTCTGGTTGGCATGGAGACAACATGCTCGAGGTGTCCTCCAAGATGCCCTGGTTCAAGGGATGGAACGTGGAGCGCAAGGAAGGAAAGGCCGAAGGCAAGTGCCTCATCGAGGCGCTCGACGCTATCCTGCCACCCACCAGGCCGACCGACAAGGCCCATCTGGTCGACCCTCACTGGTATCAATTCGCACCGATGAACCCTCTGTGGCACGCACTCCTCGGCTTCGTCATTGGTGTTCTCGGCATGATATCCATCATTGGTAATGGCATGGTGGTATACATTTTCACCACCACCAAGAGCCTCCGTACTCCGAGTAATCTCCTTGTTATCAATCTCGCCCTCTCCGATTTCCTCATGATGCTAGCCATGTCTCCGGCTATGGTCGTCAATTGCTATTATGAGACGTGGGTCTTCGGACCATTGTTCTGTGAACTGTACGCAATGGCGGGCTCCCTGTTCGGATGTGGCTCCATATGGACGATGACGATGATCGCATTCGACCGGTACAACGTAATCGTCAAAGGATTGTCCGCTAAACCGATGACCATTAACAGCGCCCTTATTCGTATACTCGGCATCTGGGTCTTCTCGTTAGCTTGGACTATCGCCCCGCTGGAAACCGGCTTCGCCAAGTTGGCGGCGTCCGATAGCAAGTCGCTGTTGAAGAAATATCTGACGAAGGAGGTCTTCGATCAGCTCAAGACCAGGAAGACCTCGTTTGGCTCCACTCTTCTGGACGTTATCCAATCCGGTCTGGAGAATCACGATTCCGGTGTCGGTATCTACGCACCCGACGCTGAGGCGTACACCGTGTTCGCCGAAATCTTCGACCCCATTATTGATGACTACCACGGTGGCTTCAAAAAAACCGACAAGCACCCGCCCAAAGATTTCGGCGATGTCGACACCTTCGGCAATCTCGATCCGGCCGGTGAATACATCGTATCGACTCGCGTGCGATGTGGTCGCTCCCTGGAAGGATATCCGTTCAATCCGTGCTTGACCGAGGCCCAGTACAAAGAAATGGAAGAAAAAGTTTCTAGCACGTTGTCAGGCCTCACCGGCGAACTTAAGGGCACTTTTTATCCGCTTACCGGCATGAGCAAGGAGGTGCAGCAAAAACTGATCGACGATCACTTCCTTTTCAAGGAAGGTGACCGTTTCCTTCAGGCAGCGAATGCCTGTCGTTTCTGGCCCACTGGACGTGGTATCTTCCACAACGATGACAAGACCTTCTTGGTCTGGTGCAATGAGGAGGACCATCTTCGTATTATCTCCATGCAGGCGTATGAGGCTTTGCCACCGAGCGTGAAGTTTTACTACAATGGTAAGGAGATGAAGCTGAGCGGAGTAGCGGAGGAGGTTGCGACCTTCTACGCGCGCATGTTGGATCATGATTACACGACCAAGGCCGCGTTTAACAACAACTTCTTCCACGACTGGCGAGAGGTGATGACTGAATCGGAGCGTGCGAAAATCGTCGATTTGTCCAAGTGCAACTTTAAGGAGATGCACGCATACTTCCTGCTGAAGAGCGAGGAACGCAAGGCAATGACCAAGGAAGAGAAACAGAGCATCAAGGAGAAAAACGAGGAGGTCCAGAAGGAGTATGGCTTCTGTGTCATTGACGGTCATAAGGAGAAGATAGGTAACTTTAAGATTGAACCGCCCGGCTTGTTTAGAGGTCGTGGTGAGCATCCCAAAATGGGTAAACTGAAGAAGCGAGTGCAGCCCGAGGACGTGCTGATTAATTGCTCGAAAGATTCGAATATACCAAAACCTCCACCTGGTCACAAGTGGAAGGAAGTACGACACGATCCTAATGTCACGTGGTTGGCGTCCTGGACGGAGAACATTCAGGGTCAAGTAAAGTATATCATGCTGAATCCATCCAGCAAACTCAAGGGCGAGAAGGACTGGCAAAAGTACGAAACAGCGCGGAAGTTGGCGCAGTCCATCGACAAGATTCGCGCCGAATATCGAGAGGATTGGAAGAGTAAAGAGATGCGCATCAGGCAACGTGCTGTCGCCCTGTATTTCATCGACAAGTTGGCTTTGAGAGCTGGTAATGAGAAGGATGAGGATCAGGCGGACACCGTGGGCTGTTGCTCGTTGCGAGTGGAACACATTAAGCTGCATGAGCAAAAGGATGGACGAGAATACACCGCGGGCGGTTTCTATGGAAGCCATCATCATCAAACTGGAGCAGCGAGTCAGCATCATGATCCAGCTACTGCAGCGGCGTATCGGAGCTTTCCACTCGGATTGGGTATGTCACCTTATGCCTCGACGCAGCATCATCATCACACATCCTCTTCGCTAGGAATACACCCCGGCGGTGGAAGTAACACAAGACCACCTCAAGACTCACCGTATGATGCGAGCGTTGCGACGGCTTGCAAACTATACTCCACGACACCCGAAGCAACTGGTCATACCACGTCATCGTACTCAACAACTGCAACAAAAGACTGTAAGCAACAGGATCAAACGTCGACCCATCAAAATGGCTATGCCGCCGTGATGGCAGCAGCAGCGGTCAAGGACGTTTGG---TCAACGACCTCGGGAGCAAACAGCCAGAGTAATTCAGTCGTACGTCCTTCCGCGTGTACCCCGGAGAGTACAAGGGTTAGTAGCTACGGTGGTCTCGTAGGTGGTGATCCAGCATCGAGTCCCGGGAACAACAGTTCGTCAAGATCCCTCACGTCGTCTTGGAACACCTGCAGTTTAAACTCGTCCGCGAGTCAACCGGTCGCCACGCAACTGCATCAGCAACCTACTGCTAACCTGCCGAACTTCCGCGTGGTCGGCGACAATCTGAAGGACCGCTTCGACGGCGCGTCTCGAGTGATGGTGACGAACTCGGATCGCGCTCGCGGCAAC---GCGAACGCCATCATCAGCAACTCGGCCAGCAACTCCGTGCACCATCACCGCGCTGGGCTGGGACGTCGGCAGCGCTACAACATCCAGCTGAAGCCGTACAATCCGGAGCACAAGCCGCCCGGCAGCAAGGACCTCGTCTACGTGGAGCCGTCGCCGCCGTTCTGCGAGAAGAACCCGAAACTCGGCATCCTGGGCACCCACGGCCGGCAGTGCAACGACACCAGCATCGGCGTCGACGGCTGCGACCTGATGTGCTGCGGCAGGGGCTACAAGACCGAGGAGGTGACGGTGATCGAGAGGTGCGCCTGCACGAAATCGGTGGAGATGCACCACGAGGCGCTCACGGAGGCCCTGCCAGGCGACAACGTCGGCTTCAATGTGAAGAACATCTCCGTGAAGGAGCTGAGACGTGGCTATGTGGCCGGTGACTCTAAGAACCAGCCGCCTCGTGGCGCCGCCGACTTCACTGCTCAGGTGATCGTGCTAAATCATCCGGGACAGATCAGCAACGGTTACACGCCGGTGCTCGATTGTCACACCGCTCATATCGCATGCAAATTCGCCGAAATCAAGGAGAAATGCGACCGCCGTACGGGCAAGACCACCGAGGAGAATCCAAAGAGCATCAAGAGCGGCGACGCCGCCATCGTGATGCTGCAGCCGACTAAGTCGCAGAATCACGGATTTTGCGTCGACGCGACTCGATTGCCGACTAATTGGGAGATCCTCTTCACCAATGCCAACGACAATAGCAACGAGGGTATAGTCCACTCGAACCTGCCTTACTTCTCCGTGCAGTTCCATCCGGAGCACACCGCGGGTCCCGAGGATCTCGAGTGTCTGTTTGACGTCTTCCTGGAAAGTATTCCCAGAAAGAACGAGAGCGACTTGTGCCGTGCA---------GAAATCTCTGTAAAGGACAGGCTTACCGAGAAGCTGGCTTACAAA---CCATCAGCCCCGATCGTAGTGAATCGACCGAAGAAAGTGATGATTTTGGGCTCGGGTGGGCTGAGCATCGGCCAGGCTGGAGAATTCGATTACTCGGGCTCGCAGGCGATAAAAGCGCTGAAAGAGGAATCGATACAGACCCTCTTGATAAATCCGAACATCGCCACAGTGCAAACGTCGAACGGCATGGCCGACAAGGTGTATTTCTTACCGATTACACCGGAGTACGTCGAGCAGGTAATACGATCGGAGAGGCCAGACGGCGTATTGTTAACATTCGGTGGACAAACGGCGCTCAACTGCGGCGTGGAACTTGAGAGGAATGGCGTGTTCGCGAAGTACAATATCAAGATTCTAGGCACGCCGATCGAATCCGTTATACAGACCGAGGACAGGAAGATATTCGCCGATCGCATCGGCGAGATAAATGAGAAGGTTGCGCCGAGTGCTGCCGTGTACTCCGTCGACGAGGCGTTAGAGGCCGCTGAGAAGCTGGGCTATCCCATAATGGCGCGCGCCGCATTCTCGCTCGGTGGCCTCGGATCGGGCTTCGCCAACACGCAAGCGGAACTGAGAACGCTGGCGCAACAGGCCTTCGCGCACTCAAGTCAATTGATAATCGACAAGTCCYTGAAGGGTTGGAAGGAGGTGGAGTACGAGGTCGTCCGCGACGCGTACGATAACTGTATCACGTCATATGCTTGTCTCAAAGATTAAGCCATGCATGTCTCAGTGCATGCCGAATTAAGGTGAAACCGCGAATGGCTCATTAAATCAGTTATGGTTCATTAGATTGTACCCACATTTACTTGGATAACTGTGGTAATTCTAGAGCTAATACATGCAAAACAGAGTCCCGACCAGTGATGGGA-GGGACGCTTTTATTAGATCAAAACCAATCGGTGGCGGAC----GGTCTC--CGTGC---GTCCACCGTTTATTTTGGTGACTCTGAATAACTTTGAGCTGATCGCACGGTCCTCGTACCGGCGACGCATCTTTCAAATGTCTGCCTTATCAACTTTCGATGGTAGGTTCTGCGCCTACCATGGTTGTAACGGGTAACGGGGAATCAGGGTTCGATTCCGGAGAGGGAGCCTGAGAAACGGCTACCACATCCAAGGAAGGCAGCAGGCGCGCAAATTACCCACTCCCGGCACGGGGAGGTAGTGACGAAAAATAACGATACGGGACTCATCCGAGGCCCCGTAATCGGAATGAGTACACTTTAAATCCTTTAACGAGGATCCATTGGAGGGCAAGTCTGGTGCCAGCAGCCGCGGTAATTCCAGCTCCAATAGCGTATATTAAAGTTGTTGCGGTTAAAAAGCTCGTAGTTGGATCTGTGTCGCACACCGTCGGTTCACCGCTCGCG--GTGTCTAACTGGCGTGATGTGGGACGTCCTACCGGTGGGCTTAGCCTCGCGAGGGGCGGCCCAACTGAT---ATCCCGTCGCGGTGCTCTTTACTGAGTGTCGAGTCGGGCCGGTACGTTTACTTTGAACAAATTAGAGTGCTTAAAGCAGGCTACCTTCGCCTGAATACTGTGTGCATGGAATAATGGAATAGGACCTCGGTTCTATTTTGTTGGTTTTCGGAACCCCGAGGTAATGATTAATAGGGACAGATGGGGG-CATTCGTATTGCGACGTTAGAGGTGAAATTCTTGGATCGTCGCAAGACGGACAGAAGCGAAAGCATTTGCCAAAAATGTTTTCATTAATCAAGAACGAAAGTTAGAGGTTCGAAGGCGATCAGATACCGCCCTAGTTCTAACCATAAACGATGCCAGCTAGCGATCCGCCGAAGTTCCTCCGATGACTCGGCGGGCAGCTTCCGGGAAACCAAAGCTTTTGGGTTCCGGGGGAAGTATGGTTGCAAAGCTGAAACTTAAAGGAATTGACGGAAGGGCACCACCAGGAGTGGAGCCTGCGGCTTAATTTGACTCAACACGGGAAACCTCACCAGGCCCAGACACCGGAAGGATTGACAGATTGATAGCTCTTTCTTGATTCGGTGGGTGGTGGTGCATGGCCGTTCTTAGTTGGTGGAGCGATTTGTCTGGTTAATTCCGATAACGAACGAGACTCTAGCCTGCTAAATAGGCGTACCTTATGGTATCGCGAAGGCCCCCGGTTT-CG--GCCGGTGGGTTTTTACTACCAACGTACAAACAAATCTTCTTAGAGGGACAGGCGGCTTCTAGCCGCACGAGATTGAGCAATAACAGGTCTGTGATGCCCTTAGATGTTCTGGGCCGCACGCGCGCTACACTGAAGGAATCAGCGTGTGTTCCCTGGCCGAAAGGCCCGGGTAACCCGCTGAACCTCCTTCGTGCTAGGGATTGGGGCTTGCAATTGTTCCCCATGAACGAGGAATTCCCAGTAAGCGCGAGTCATAAGCTCGCGTTGATTACGTCCCTGCCCTTTGTACACACCGCCCGTCGCTACTACCGATTGAATGATTTAGTGAGGTCTTCGGACTGGTGCGCGGCAATGTCTCGGCAT-TGCCGATGTTGCCGGGAAGATGACCAAACTTGATCATTTAGAGGAAGTATACTAAGCGGAGGAAAAGAAACTAACCAGGATTTCCTTAGTAGCGGCGAGCGAACAGGAAAGAGCCCAGCACCGAATCCCGCGGTTCCGCCGCAGGGAAATGTGGTGTTCGGGAGGGTCCGCTTAT-CCCTTGGCGTCGCGCCGCGTCCAAGTCCATCTTGAATGGGGCCACTTACCCGCAGAGGGTGCCAGGCCCGTAGCGACTGA--CG-CGCGC-CTCGGGAGGATCTCTCCTTAGAGTCGGGTTGCTTGAGAGTGCAGCTCTAAGTGGGTGGTAAACTCCATCTAAGGCTAAATACGACCACGAGACCGATAGCGAACAAGTACCGTGAGGGAAAGTTGAAAAGAACTTTGAAGAGAGAGTTCAAGAGTACGTGAAACCGTTCAGGGGTAAACCTAAGAAACCCAAAAGA-TCGAAC-GGGGAGATTCATCGGCAGCG-GCGCTGGCTTCGCGTCGGTGGGCGATG-TCCCGT--GTGGCCG-------------------TT-C-----------CTCGGTTT-ACGCGCGGGCACGCTACCG-TGCG-TCGATGTC-CGGCGA--TCGTAGTCGTGCACTTCTCCCCTAGTAGGACGTCGCGACCCGCTGGGTGTCGGTCTACGGCCCGGG---TGCGGTGACTGTCGCGT-------------------CGCTGGT-TAAAC--AGCACGCG-GCAAACCCCCGG-T-CGCCCGGCCGGCTGCCCGGCGGT-ACACGC---AA---CG-GTATCAGGCCGCGCT-GT----------G-----------CGCGCGTCGAGCCCGTCGCAAGCGA----GCG-CCACGG-----TACC----CGGAGG---TAC----GGACCTAG-CGCCGTCCCCG--GTCC-TGGCCCGCTGTTAGCTG-----T-------ACGGTG---CT--------------------ACCTTCGACAGGCCTC--CTCT----CGGTAACAC-------------------------------------------------------------------------GAGA-TACCGGTCGGCGACGCTACTGCTTTGGGTACTCTTAGGACCCGTCTTGAAACACGGACCAAGGAGTCTAACATGTACGCGAGTCATTGGGA--CTTTGCGATACCTAAAGGCGAAATGAAAGTG-AAGGT--------------------------------CGG----CCCT--GGCC--GCCGACCGAGGGAGGATGGG--CCGCGT------------------CGCGATGCGGCTCCGCACTCCCGGGGCGTCTCGCTCTCATCGCGAGAAGAGGCGCACCCAGAGCGTACACGTTGGGACCCGAAAGATGGTGAACTATGCCTGGTCAGGACGAAGTCAGGGGAAACCCTGATGGAGGTCCGTAGCGATTCTGACGTGCAAATCGATCGTCGGAACTGGGTATAGGGGCGAAAGACTAATCGAACCATCTAGTAGCTGGTTCCCTCCGAAGTTTCCCTCAGGATAGCTGGCACTCATCTG------TTCCGC-GCGGAACGCGTGCGAGTCTCATCTGGTAAAGCGAATGATTAGAGGCCTTGGGGCCGAAACGACCTCAACCTATTCTCAAACTTTAAATGGGTGAGATCTCTGGCTTTCTTGAA-----C--TATGAAGCCACGAGC-----------------AT-C---------T----CGGATCAGAGT-GCCAAGTGGGCCATTTTTGGTAAGCAGAACTGGCGCTGTGGGATGAACCAAACGCAGAGTTAAGGCGCCAAACTCGACGCTCATGGGACACCATGAAAGGCGTTGGTTGCTTAAGACAGCAGGACGGTGGCCATGGAAGTCGGAATCCGCTAAGGAGTGTGTAACAACTCACCTGCCGAAGCAACTAGCCCTGAAAATGGATGGCGCTGAAGCGTCGAGCCTATACTCTGCCGTCAGCGGCAAGTGGGGCGGCCGCCTCGC------------------------------------------------------------------GC-----GGTCGTCACGAAGCCCTGACGAGTAGGAGGGTCGCGGCGGTGTGCGCAGAAGGGTCTGGGCGTGAGCCTGCCTGGAGCCGCCGTCGGTGCAGATCTTGGTGGTAGTAGCAAATACTCCAGCGAGGCCCTGGAGGACTGACGTGGAGAAGGGT   [9134]
Simopone_latiscapa             ATAATTGATAGTATGCTACCTGCTAAGTACCAACAATTCCATCCTCAGCAATTGTTCTCAAGCGCGAATCCAGGTACTATTCAGGCGTGCACGACGAGTCCGGCCACC------GCGAGCCTAGAATCCAGTTTATCCGCGGCTGCAGTCGCGGCCGCGGCAGTCAATTACGCACATCAGCACAATTCACCGAGTCCGACGGGTTCGAGTCCTCAGCACTCAGGAAGCTCCGCGTCGACATCACCGGCGGCACGTACCACATCCAGCATGTATCCCTACGTGTCCGCTGCGGCGGCGCATCATCATCATCAGCAACAGCAAGCGGTCGCAGCTGCCGCCTTCGGCGCCACGTCCAGCATGGTGCCCGGTTTTGGCTCCACCGCCGCATCCAGCGCAGCCTTGGCTGCTGCCGCCGCCGTCGATGCCGCAACCGCCGGCGACAAGTCTTGTCGTTATACCGCCAGTCTGACTGGTAATGTCGCACCTACATCCGCCGATCCTATGGTTAACTATACCCTCGGTCACCATCATCAGAATGGCGCTACACCCGGTAGTCTCGTCTCCTCCGCCTCAGCTTCCTCAGCCGTATCAGCCGCTTCGGCATCCGATATCGCTCTCTGGAAGTTCGAGACCTCCAAGTACTACGTGACTATCATTGACGCGCCAGGACACAGAGACTTTATCAAGAACATGATCACCGGTACCTCGCAGGCCGACTGTGCCGTGCTCATCGTCGCCGCCGGTACTGGTGAGTTCGAGGCCGGTATCTCAAAGAATGGACAGACCCGTGAGCACGCCCTGCTCGCCTTCACCCTCGGTGTCAAGCAGCTGATTGTCGGTGTGAACAAGATGGACTCGACCGAGCCGCCCTACTCGGAGGCCCGTTTCGAGGAAATCAAGAAGGAAGTGTCGTCCTATATCAAAAAGATCGGTTACAATCCGGCCGCGGTAGCGTTCGTACCGATCTCCGGTTGGCACGGAGACAACATGCTCGAGGTGTCCGCCAAGATGCCTTGGTTCAAGGGATGGAACGTGGAGCGCAAGGAAGGCAAGGCCGAAGGCAAGTGCCTCATTGAAGCCCTCGACGCTATCCTGCCACCCACCAGGCCGACCGACAAGGCTCACCTGGTCGATCCTCACTGGTACCAGTTCGCACCGATGAACCCCCTGTGGCACGCACTCCTCGGCTTCACCATCGGTGTGCTCGGCATGGTGTCCATCATCGGCAACGGCATGGTGGTATACATCTTCACCAGTACCAAGAGCCTCCGCACGCCGAGCAATCTCCTCGTTGTCAATCTCGCCATCTCTGACTTCCTCATGATGCTAGCCATGTCTCCGGCTATGATGATCAATTGCTATTACGAGACGTGGGTGCTGGGACCCTTGTCCTGTGAACTGTACGCCACGGCGGGCTCCCTGTTCGGATGCGGCTCCATTTGGACGATGACGATGATTGCATTCGACAGGTACAACGTAATCGTCAAAGGCTTGTCCGCTAAGCCGATGACCATTAACGGCGCTCTCCTTCGCATACTTGGTATCTGGTTCTTCTCGTTGGCTTGGACCATCGCTCCGCTGGAAACCGGCTATGCCAAGTTGGCGGCGTCTGATAGTAAGTCGCTGTTGAAGAAACACCTGACGAAGGAAGTCTTTGATCAGCTCAAGACCAGGAAGACCTCGTTTGGCTCCACTCTTCTGGACGTTATCCAATCCGGTCTGGAGAATCACGATTCTGGTGTCGGTATTTATGCGCCCGACGCCGAAGCGTACACGGTGTTTGCCGAAATTTTCGACCCCATTATTGATGACTATCACGGTGGCTTTAAAAAAACCGACAAGCACCCGCCCAAAGATTTTGGCGATGTCGACTCCTTCGGCAATCTCGATCCAGCCGGTGAATACATCGTATCGACTCGTGTGCGATGTGGCCGTTCTCTAGAAGGATATCCTTTCAATCCGTGCTTAACCGAGGCCCAGTACAAAGAGATGGAAGAAAAAGTTTCTAGCACATTGTCAGGCCTCACCGGCGAACTTAAGGGCACTTTTTATCCGCTTACCGGCATGAGCAAGGAGGTGCAGCAAAAACTAATCGACGATCACTTCCTCTTTAAGGAAGGTGACCGTTTTCTTCAGACAGCGAACGCCTGTCGTTTCTGGCCCACTGGACGTGGTATCTTCCACAATGATGATAAGACTTTCTTGGTTTGGTGCAACGAGGAGGATCATCTCCGTATCATCTCCATGCAGCCATACGACCCTTTGCCACCCAGTGTGAAATTCTACTACAGCGGCAAAGAGATAAAGCTGAGCGAGGAAGCAGAGGAAGTCGCAACTTACTACGCGCGCATGCTGGACCATGAATACACCACCAAGCCTGCGTTCAACAGCAACTTCTTCCACGACTGGCGAGAAGTGATGACTGAATCGGAGCGCGCAAAGATCACCGATCTGTCCAAGTGCAACTTCAAAGAGATTCACACGTATTTCCTTCAGAAGAGCGAGGAACGCAAGTCGATGACGAAGGAGGAGAAACTGAAAATCAAAGAGAAGAACGAGGAGATCCAAAAGGAGTACGGCTTCTGCATCATTGACGGTCACAAGGAAAAGATCGGTAACTTTAAGATCGAGCCGCCTGGCCTGTTTAGAGGTCGTGGCGAGCATCCCAAGATGGGTAAGCTGAAGAGACGAGTCCAGCCCGAGGACGTAATGATTAATTGCTCGAAAAATTCGAAGATACCAAAACCACCAGCTGGTCACAAGTGGAAAGAAGTGCGACACGATCATAATGTCACTTGGCTCGCGTCCTGGACAGAAAACATTCAGGGTCAAGTGAAATACATCATGCTGAATCCATCCAGCAAGCTTAAAGGCGAGAAAGATTGGCAAAAGTACGAAACTGCGCGGAAATTGGCGCAGTCCATCGACAAGATTCGCGCCGAGTACCGAGAGGACTGGAAGAGCAAGGAGATGCGCATTAGGCAGCGTGCCGTCGCTTTATACTTCATCGACAAGTTGGCTCTAAGAGCAGGTAACGAGAAGGACGAGGATCAGGCTGACACTGTAGGTTGTTGCTCTTTGCGCGTGGAACACATCAAGTTACACGAGCAGAAAGATGGAAAAGAATACACCGCGGGCGGTTTCTATGGAAGCCACCATCATCAAACAGGAGCAGCGAGTCAACATCATGATCCAGCTACTGCTGCGGCATATCGGAGCTTTCCACTCGGATTGGGTATGTCACCTTATGCCTCGACGCAACATCATCATCACACATCCTCCTCGTTAGGAATACACCCCGGCGGTGGAAGTAATACAAGACCGCCTCAAGACTCACCGTATGATGCGAGCGTTGCGACGGCTTGCAAACTTTACTCGACGACACCCGAAGCAACTGGTCACACTACGTCATCGTATTCAACAACCGCAACGAAAGACTGTAAGCAACAGGATCAAACGTCAACCCATCAAAATGGCTATGCCGCTGTGATGGCAGCAGCAGCGGTCAAGGACGTTTGG---TCAACGACCTCGGGAGCGAATAGCCAGAGTAATTCAGTCGTACGTCCTTCCGCGTGTACCCCGGAGAGTACAAGGGTTAGTAGCTACGGTGGTCTCGTAGGTGGTGATCCAGCATCGAGTCCCGGTAACAACAGTTCGTCAAGATCCCTCACATCGTCTTGGAACACCTGCAGTTTAAATTCGTCCGCGAGTCAACCGGTCGCTACACAACTACATCAGCAACCTACTGCTAACCTGCCGAACTTCCGCGTGGTCGGCGATAACCTGAAGGACCGCTTCGATGGTGCGTCTCGGGTGATGGTGACCAACTCGGATCGCGTTCGC---AACCACGCGAACGCCATCATCAGCAACTCGGCCAGCAACTCTGTGCATCATCACCGCGGTGGTCTGGGACGTCGGCAGCGCTACAACTTTCAACTGAAGCCGTTCAATCCGGAGCACAAGCCTCCCGGCAACAAGGACCTCGTCTACATAGAACCGTCGCCGCTGTTCTGCGACAAGAACCCGAAACTCGGCATCCTGGGCACTCACGGGCGACAATGTAACGACAGCAGCATCGGCGTCGATGGCTGCGACCTGATGTGCTGCGGCAGGGGTCACAAGACCGAGGAAGTCCTCGTGGTCGAGAGGTGTGCCTGCACGAAATCGGTTGAGATGCACCATGAGGCGCTGACGGAAGCTCTGCCAGGTGACAACGTCGGCTTCAACGTGAAGAATATCTCGGTGAAGGAGCTGAGGCGTGGCTACGTGGCCGGTGACTCGAAAAACCAGCCGCCTCGCGGTGCCGCCGACTTTACTGCCCAGGTGATCGTGCTGAATCATCCGGGACAGATCAGCAACGGGTACACGCCGGTACTCGACTGTCACACTGCTCATATCGCCTGCAAATTCGCCGAGATCAAGGAGAAGTGCGACCGTCGTACGGGCAAGACGACCGAGGAGAATCCAAAAAGCATCAAGAGCGGCGACGCCGCTATCGTGATGCTGCAACCGACCAAGTCGCAGAATCATGGATTTTGCGTGGATGCGGATCGACTACCGGCCAACTGGGACGTTCTCTTCACCAACGCCAATGACAACAGCAACGAGGGTATAGTTCACTCCAGCCTGCCTTACTTCTCCGTTCAGTTTCATCCGGAGCACACCGCGGGTCCCGAGGATCTCGAGTGCCTGTTCGATGTCTTCCTGGAGAGCATTCCCAAAAAGAACGAGAGCGACGAGTTTAGC---------TCTCAAATTCCCATAAAAGACAGGCTCACTCAGAAGCTGGCTTACAAA---CCATCAGCGCCGATCAGAATCGATCGACCGAAGAAGGTGCTGATTCTGGGTTCCGGCGGACTCAGCATCGGCCAGGCTGGAGAATTCGACTACTCGGGCTCGCAAGCGATAAAGGCACTGAAAGAGGAATCGATACAGACCCTCCTGATAAACCCCAACATCGCCACGGTGCAAACGTCGAAAGGCATGGCCGACAAGATCTACTTCTTACCGATCACACCGGAGTACGTCGAGCAGGTCATTCGATCGGAGAGACCGGACGGGGTGCTGTTAACATTCGGTGGACAAACCGCGCTCAACTGCGGCGTCGAGCTCGAGAGGAACGGCGTGTTCGCCAAGTACAACATCAAGATTCTGGGAACGCCGATCGAATCCATCATACAGACTGAGGACAGGAAGATATTCGCCGATCGCATCAGCGAGATAAACGAGAAGGTCGCTCCCAGTGCTGCCGTGTACTCCGTAGAAGAGGCGTTAGAAGCCGCTGAGAAGCTGGGCTATCCGGTGATGGCACGCGCCGCGTTTTCCCTCGGTGGTCTTGGATCAGGCTTTGCCAACACGCAGACAGAGCTGAAGACGCTGGCGCAACAAGCTTTTGCGCACTCGAGTCAGTTGATAATCGACAAGTCCCTGAAGGGCTGGAAGGAAGTGGAGTACGAGGTGGTCCGTGACGCGTACGACAACTGCATCACGTCATATGCTTGTCTCAAAGATTAAGCCATGCATGTCTCAGTGCATGCCGAATTAAGGTGAAACCGCGAATGGCTCATTAAATCAGTTATGGTTCATTAGATTGTACCCACATTTACTTGGATAACTGTGGTAATTCTAGAGCTAATACATGCAAAACAGAGTCCCGACCAGTGATGGGA-GGGACGCTTTTATTAGATCAAAACCAATCGGTGGCGCGC----GGTC-C-CCGTGC---GTCCACCGTTTATTTTGGTGACTCTGAATAACTTTGAGCTGATCGCACGGTCCTCGTACCGGCGACGCATCTTTCAAATGTCTGCCTTATCAACTTTCGATGGTAGGTTCTGCGCCTACCATGGTTGTAACGGGTAACGGGGAATCAGGGTTCGATTCCGGAGAGGGAGCCTGAGAAACGGCTACCACATCCAAGGAAGGCAGCAGGCGCGCAAATTACCCACTCCCGGCACGGGGAGGTAGTGACGAAAAATAACGATACGGGACTCATCCGAGGCCCCGTAATCGGAATGAGTACACTTTAAATCCTTTAACGAGGATCCATTGGAGGGCAAGTCTGGTGCCAGCAGCCGCGGTAATTCCAGCTCCAATAGCGTATATTAAAGTTGTTGCGGTTAAAAAGCTCGTAGTTGAATCTGTGTCGCACACCGTCGGTTCACCGCTCGCG--GTGTCTAACTGGCGTGATGTGGGACGTCCTACCGGTGGGCTTAGCCTCGCGAGGGGCGGCCCAACTGAT---ATCCCGTCGCGGTGCTCTTTACTGAGTGTCGAGTCGGGCCGGTACGTTTACTTTGAACAAATTAGAGTGCTTAAAGCAGGCTACCTTCGCCTGAATACTGTGTGCATGGAATAATGGAATAGGACCTCGGTTCTATTTTGTTGGTTTTCGGAGCCCCGAGGTAATGATTAATAGGGACAGATGGGGG-CATTCGTATTGCGACGTTAGAGGTGAAATTCTTGGATCGTCGCAAGACGGACAGAAGCGAAAGCATTTGCCAAAAATGTTTTCATTAATCAAGAACGAAAGTTAGAGGTTCGAAGGCGATCAGATACCGCCCTAGTTCTAACCATAAACGATGCCAGCTAGCGATCCGCCGAAGTTCCTCCGATGACTCGGCGGGCAGCTTCCGGGAAACCAAAGCTTTTGGGTTCCGGGGGAAGTATGGTTGCAAAGCTGAAACTTAAAGGAATTGACGGAAGGGCACCACCAGGAGTGGAGCCTGCGGCTTAATTTGACTCAACACGGGAAACCTCACCAGGCCCAGACACCGGAAGGATTGACAGATTGATAGCTCTTTCTTGATTCGGTGGGTGGTGGTGCATGGCCGTTCTTAGTTGGTGGAGCGATTTGTCTGGTTAATTCCGATAACGAACGAGACTCTAGCCTGCTAAATAGGCGTACCTTATGGTATCGCGAAGGCCCCCGGCTT-CG--GCCGGTGGGTTTTTACTACCAACGTACAAACAAATCTTCTTAGAGGGACAGGCGGCTTCTAGCCGCACGAGATTGAGCAATAACAGGTCTGTGATGCCCTTAGATGTTCTGGGCCGCACGCGCGCTACACTGAAGGAATCAGCGTGTGTTCCCTGGCCGAAAGGCCCGGGTAACCCGCTGAACCTCCTTCGTGCTAGGGATTGGGGCTTGCAATTGTTCCCCATGAACGAGGAATTCCCAGTAAGCGCGAGTCATAAGCTCGCGTTGATTACGTCCCTGCCCTTTGTACACACCGCCCGTCGCTACTACCGATTGAATGATTTAGTGAGGTCTTCGGACTGGTGCGCGGCAATGTCTCGGCAT-TGCCGATGTTGCCGGGAAGATGACCAAACTTGATCATTTAGAGGAAGTATACTAAGCGGAGGAAAAGAAACTAACAAGGATTTCCTCAGTAGCGGCGAGCGAACAGGAAAGAGCCCAGCACCGAATCCCGCGGTTCCGCCGCAGGGAAATGTGGTGTTCGGGAGGATCCGCTTAT-CCCTTGGTGTCGCGCCGCGTCCAAGTCCATCTTGAATGGGGCCATTTACCCGTAGAGGGTGCCAGGCCCGTAGCGACCGA--TG-CGCGC-CTCGGGAGGATCTCTCCTTAGAGTCGGGTTGCTTGAGAGTGCAGCTCTAAGTGGGTGGTAAACTCCATCTAAGGCTAAATACAACCACGAGACCGATAGCGAACAAGTACCGTGAGGGAAAGTTGAAAAGAACTTTGAAGAGAGAGTTCAAGAGTACGTGAAACCGTTCAGGGGTAAACCTAAGAAACCCAAAAGA-TCGAAC-GGGGAGATTCATCGTCAGCG-GCGCTGGCTTCGCGTCGGTGGGCGATG-TCCCGC--GGTGCCG-------------------TTCC-----------CTCGGCTC-TCGCGCGGGCACGCTACCG-TGCG-TCGATGTC-CGGCGT--CCGTCGTCGTGCACTTCTCCCCTAGTAGAACGTCGCGACCCGCTGGGTGTCGGTCTACGGCCCGGG---TGCGGTGACTGTCGCGT-------------------CGCCGGT-AAAAC--GGCACGCG-GCAAACTCCCGG-T-CGCCCGGCCGGCTGCCCGGCGGT-ACACGC---AA---CG-GTATCAGGCCGCGCC-TC----------G-----------CGCGCGTCGAGTCCGCCGCAAGCGA----GTG-CCACGG-----TACC----CGGAGG---TAC----GGACCTAG-CGCCGTCCCCG--GTCC-TGGCCCGCTGTTAGCCG--------------GCGCG---TT--------------------ACCTTCGACGGGCCTC--ACCC----CTCCTCC--------------------------------------------------------------------GGGGGGGGGAT-TACCGGTCGGCGACGCTACTGCTTTGGGTACTCTTAGGACCCGTCTTGAAACACGGACCAAGGAGTCTAACATGTACGCGAGTCATTGGGA--CT-AGCGATACCTAAAGGCGCAATGAAAGTG-AAGGT--------------------------------CGG----CCCT--GGCC--GCCGACCGAGGGAGGATGGG--CCGCGT------------------CACGATGCGGCCCCGCACTCCCGGGGCGTCTCGCTCTCATCGCGAGAAGAGGCGCACCCAGAGCGTACACGTTGGGACCCGAAAGATGGTGAACTATGCCTGGTCAGGACGAAGTCAGGGGAAACCCTGATGGAGGTCCGTAGCGATTCTGACGTGCAAATCGATCGTCGGAACTGGGTATAGGGGCGAAAGACTAATCGAACCATCTAGTAGCTGGTTCCCTCCGAAGTTTCCCTCAGGATAGCTGGCACTCGGAGGAACGTCCCGCTC-GCGGGACGAGAGCGAGTCTCATCTGGTAAAGCGAATGATTAGAGGCCTTGGGGCCGAAACGACCTCAACCTATTCTCAAACTTTAAATGGGTGAGATCTCTGGCTTTCTTGAA-----T--TATGAAGCCACGAGC-----------------AT-C---------T----CGGATCAGAGT-GCCAAGTGGGCCATTTTTGGTAAGCAGAACTGGCGCTGTGGGATGAACCAAACGCAGAGTTAAGGCGCCCAACTCGACGCTCATGGGACACCATGAAAGGCGTTGGTTGCTTAAGACAGCAGGACGGTGGCCATGGAAGTCGGAATCCGCTAAGGAGTGTGTAACAACTCACCTGCCGAAGCAACTAGCCCTGAAAATGGATGGCGCTGAAGCGTCGAGCCTATACTCTGCCGTCAGCGGCAAGTGGGGCGGCCGCCTCGC------------------------------------------------------------------GC-----GGTCGTCACGAAGCCCTGACGAGTAGGAGGGTCGCGGCGGTGTGCGCAGAAGGGTCTGGGCGTGAGCCTGCCTGGAGCCGCCGTCGGTGCAGATCTTGGTGGTAGTAGCAAATACTCCAGCGAGGCCCTGGAGGACTGACGTGGAGAAGGGT   [9146]
Simopone_marleyi               ATAATTGATAGTATGCTACCTGCTAAGTACCAACAATTCCATCCTCAGCAATTGTTCTCAAGCGCGAATCCAGGTACTATTCAGGCGTGCACGACGAGTCCGGCCACC------GCGAGCCTAGAATCCAGTTTATCCGCGGCTGCAGTCGCGGCCGCGGCAGTCAATTACGCACATCAGCACAATTCACCGAGTCCGACGGGTTCGAGTCCTCAGCACTCAGGAAGCTCCGCGTCGACATCACCGGCGGCACGTACCACATCCAGCATGTATCCCTACGTGTCCGCTGCGGCGGCGCATCATCATCATCAGCAACAGCAAGCAGTCGCAGCTGCCGCGTTCGGCGCCACGTCCAGCATGGTGCCCGGTTTTGGCTCTACCGCCGCATCCAGCGCAGCCTTGGCTGCTGCCGCCGCCGTCGATGCCGCAACCGCCGGCGACAAGTCTTGTCGTTATACCGCCAGTCTGACTGGTAATGTCGCACCTACATCCGCCGATCCTATGGTTAACTATACCCTCGGTCACCATCATCAGAATGGCGCTACACCCGGTAGTCTCGTCTCGTCCGCGTCAGCTTCCTCAGCCGTATCAGCCGCTTCGGCATCCGATATCGCTCTCTGGAAGTTCGAGACCTCCAAGTACTACGTGACTATCATTGACGCGCCGGGACACAAAGACTTCATCAAGAACATGATAACCGGTACCTCGCAGGCCGACTGTGCCGTGCTCATCGTTGCCGCCGGTACTGGTGAGTTTGAGGCCGGTATCTCGAAGAATGGACAGACCCGTGAGCACGCCCTGCTCGCCTTCACCCTTGGTGTCAAGCAGCTGATCGTTGGTGTGAACAAGATGGACTCGACTGAGCCGCCCTACTCGGAGGCCCGTTTCGAGGAAATCAAGAAGGAAGTGTCGTCCTACATCAAAAAGATCGGTTACAATCCGGCCGCGGTGGCGTTCGTGCCGATCTCCGGTTGGCACGGAGACAACATGCTCGAGGTGTCCGCCAAGATGCCTTGGTTCAAGGGATGGAATGTGGAGCGCAAAGAAGGCAAGGCCGAAGGCAAGTGCCTCATTGAAGCCCTCGACGCTATCCTGCCACCCACCAGGCCAACCGACAAGGCTCACCTGGTCGATCCTCACTGGTACCAGTTCGCACCGATGAACCCCCTGTGGCACGGACTCCTCGGCTTCGCCATCGGTGTGCTCGGCATGGTGTCCATCATCGGCAACGGCATGGTGGTATACATCTTCACCAGTACCAAGAGCCTCCGTACGCCGAGCAATCTCCTCGTTGTCAATCTCGCCATCTCTGACTTCTTCATGATGCTATGCATGTCTCCGGCTATGATAATCAATTGCTATTACGAGACGTGGGTGCTGGGACCCTTGTCCTGTGAACTGTACGCCATGACGGGCTCCCTGTTCGGATGCGGCTCCATTTGGACGATGACGATGATTGCATTCGACAGGTACAACGTAATCGTCAAAGGCTTGTCCGCTAAGCCGATGACCATTAACGGCGCTCTCCTCCGCATACTTAATATCTGGTTCTTCTCGTTGGTTTGGACCATCGCTCCGCTGGAAACCGGCTATGCCAAATTGGCGGCGTCCGATAGTAAGTCGCTATTGAAGAAACACCTGACGAAGGAAGTCTTTGATCAGCTCAAGACCAGGAAGACCTCGTTTGGCTCCACTCTTCTGGATGTTATCCAATCCGGTCTAGAGAATCACGATTCTGGTGTCGGTATTTATGCGCCCGACGCCGAAGCGTACACGGTGTTTGCCGAAATTTTCGACCCCATTATTGATGACTATCACGGTGGCTTTAAAAAAACCGACAAGCACCCGCCCAAAGATTTTGGCGATGTCGACTCCTTCGGCAATCTCGATCCAGCCGGTGAATACATCGTATCGACTCGTGTGCGATGTGGCCGTTCTCTAGAAGGATATCCTTTCAATCCGTGCTTAACCGAGGCTCAGTACAAAGAGATGGAAGAAAAAGTTTCTAGCACATTGTCAGGCCTCACCGGCGAACTTAAGGGCACTTTTTATCCGCTTACCGGCATGAGCAAGGAGGTGCAGCAAAAACTAATCGACGATCACTTCCTCTTTAAGGAAGGTGACCGTTTTCTTCAGACAGCGAACGCCTGTCGTTTCTGGCCCACTGGACGTGGTATCTTCCACAATGATGATAAGACTTTCTTGGTTTGGTGCAACGAGGAGGATCATCTCCGTATCATCTCCATGCAACCATATGAGTCTTTGCCACCCAACGTGAAATTCTACTACAATGGCAAAGAGATGAAGCTGAGCGAGGAAGCAGAGGAAGTCGCAACTTTCTACGCGCGCATGCTGGACCATGAATACACCACTAAGCCTGCGTTCAACAGCAACTTCTTCCACGACTGGCGAGAAGTGATGACTGAATCGGAGCGCGCAAAGATCATCGATCTGTCCAAGTGCAACTTCAAAGAGATGCACACGTATTTCCTACAGAAGAGCGAGGAACGCAAGGCGATGACGAAGGACGAGAAACAGAAAATCAAAGAGAAGAACGAGGAGATCCAAAAGGAGTACGGCTTCTGTACCATTGACGGTCACAAGGAAAAGATTGGTAACTTTAAGATCGAGCCGCCTGGCCTGTTTAGAGGTCGTGGCGAGCATCCCAAGATGGGTAAGCTGAAGAGACGAGTCCAGCCCGAGGACGTAATGATTAATTGCTCGAAAAATTCGAACATACCGAAACCACCAGCTGGTCACAAGTGGAAAGAAGTGCGACACGATCATAATGTCACTTGGCTCGCGTCCTGGACAGAAAACATTCAGGGCCAAGTGAAATACATCATGCTGAATCCATCTAGCAAGCTTAAAGGCGAGAAAGATTGGCAGAAGTATGAAACTGCGCGGAAATTGGCGCAGTCCATCGACAAGATTCGCGCCGAGTACCGAGAGGACTGGAAGAGCAAGGAGATGCGCATTAGGCAGCGTGCCGTCGCTTTGTACTTCATCGACAAGTTGGCTCTAAGAGCAGGTAACGAGAAGGACGAGGATCAGGCTGACACTGTGGGTTGTTGCTCTTTGCGCGTGGAACACATCAAGTTGCACGAGCAGAAAGATGGAAAAGAATACACCGCGGGAGGTTTCTATGGAAGCCACCATCATCAAACAGGAGCAGCGAGTCAACATCATGATCCAGCTACTGCTGCGGCATATCGGAGCTTTCCACTCGGATTGGGTATGTCACCTTATGCTTCGACGCAACATCATCATCACACATCCTCCTCGTTAGGAATACACCCCGGCGGTGGAAGTAATACAAGACCGCCTCAAGACTCACCGTATGATGCGAGCGTTGCGACGGCTTGCAAACTTTACTCGACGACACCCGAAGCAACTGGTCACACTACGTCATCGTATTCAACAACCGCAACGAAAGACTGTAAGCAACAGGATCAAACGTCAACTCATCAAAATGGCTATGCCGCTGTGATGGCAGCAGCAGCGGTCAAGGACGTTTGG---TCAACGACCTCGGGAGCGAATAGCCAGAGTAATTCAGTCGTACGTCCTTCCGCGTGTACGCCGGAGAGTACAAGGGTTAGTAGCTACGGTGGTCTCGTAGGTGGTGATCCAGCATCGAGTCCCGGTAACAACAGTTCGTCAAGATCCCTCACATCGTCTTGGAACACCTGCAGTTTAAATTCGTCCGCGAGTCAACCGGTCGCTACACAACTACATCAGCAACCTACTGCTAACCTGCCGAACTTCCGCGTGGTCGGCGACAACCTGAAGGACCGCTTCGACGGCGCGTCTCGGGTGATGGTGACCAACTCGGATCGCGTTCGC---AATCACGCGAACGCCATCATCAGCAACTCGGCCAGCAACTCTGTGCACCATCACCGCGGTGGTCTGGGACGTCGGCAGCGCTACAATTTTCAACTGAAGCCGTTCAATCCGGAGCACAAGCCTCCCGGCAACAAGGACCTCGTCTACATAGAACCGTCGCCGCTGTTCTGCGACAAGAACCCGAAACTCGGCATCCTGGGCACTCACGGGCGACAATGTAACGACAGCAGCATCGGCGTCGATGGCTGCGATCTGATGTGCTGCGGCAGGGGCCACAAGACCGAGGAGGTCCTCGTGGTCGAGAGGTGTGCCTGCACGAAATCGGTTGAGATGCACCATGAGGCGCTGACGGAAGCTCTGCCAGGTGACAACGTCGGCTTCAACGTGAAGAATATCTCGGTGAAGGAGCTGAGGCGTGGCTACGTGGCAGGTGACTCGAAAAACCAGCCGCCTCGCGGTGCCGCCGACTTTACTGCCCAGGTGATCGTGCTGAATCATCCGGGACAGATCAGCAACGGGTACACGCCGGTACTCGACTGTCACACCGCTCATATCGCCTGCAAATTCGCCGAGATCAAGGAGAAGTGCGACCGTCGTACGGGCAAGACGACCGAGGAGAATCCAAAAAGCATCAAGAGCGGCGACGCCGCTATCGTGATGCTGCAACCGACCAAGTCGCAGAATCATGGATTTTGCGTGGATGCGGATCGACTACCGGCCAACTGGGACGTTCTCTTCACTAACGCCAACGACAACAGCAACGAGGGTATAGTTCACTCCAGCCTGCCTTACTTCTCCGTTCAGTTCCATCCGGAGCACACCGCGGGTCCCGAGGATCTCGAGTGCCTGTTCGATGTCTTCCTGGAGAGCATTCTCAAAAAGAACGAGAGCGACGAGTTTAGC---------TCTCAAATTCCCATAAAAGACAGGCTTACTCAAAAGCTAACTTACAAA---CCATCAGCGCCGATCAGAGTCGATCGACCAAAGAAGGTGCTGATTCTGGGTTCCGGCGGACTCAGCATCGGTCAGGCTGGAGAATTCGACTACTCGGGTTCGCAAGCGATGAAGGCGCTGAAAGAAGAATCGATACAGACCCTCCTGATAAATCCCAATATCGCCACGGTGCAAACGTCGAAAGGCATGGCCGACAAGATCTACTTCTTACCGATCACACCGGAGTACGTTGAGCAGGTCATTCGATCGGAGAGACCGGACGGGGTGCTGTTAACATTCGGTGGACAAACCGCGCTCAACTGCGGCGTCGAGCTCGAGAGGAACGGCGTGTTCGCCAAGTACAACATTAAGATTCTGGGAACGCCGATCGAATCTATCATACAGACTGAGGACAGGAAGATATTCGCTGATCGCATCAGCGAGATAAACGAGAAGGTCGCTCCCAGTGCTGCCGTGTATTCCGTAGAAGAGGCGTTAGAAGCCGCTGAGAAGCTGGGCTACCCGGTGATGGCACGCGCCGCGTTTTCTCTCGGTGGTCTCGGATCAGGCTTTGCTAACACGCAAACAGAGCTGAAGACGCTGGCGCAACAAGCTTTTGCGCACTCGAGTCAGTTGATAATCGACAAGTCCTTGAAGGGCTGGAAGGAGGTGGAGTACGAGGTCGTCCGCGACGCGTACGACAACTGCATCACATCATATGCTTGTCTCAAAGATTAAGCCATGCATGTCTCAGTGCATGCCGAATTAAGGTGAAACCGCGAATGGCTCATTAAATCAGTTATGGTTCATTAGATTGTACCCACATTTACTTGGATAACTGTGGTAATTCTAGAGCTAATACATGCAAAACAGAGTCCCGACCAGTGATGGAA-GGGACGCTTTTATTAGATCAAAACCAATCGGTGGCGCGC----GGTCCC--CGTGC---GTCCACCGTTTATTTTGGTGACTCTGAATAACTTTGAGCTGATCGCACGGTCCTCGTACCGGCGACGCATCTTTCAAATGTCTGCCTTATCAACTTTCGATGGTAGGTTCTGCGCCTACCATGGTTGTAACGGGTAACGGGGAATCAGGGTTCGATTCCGGAGAGGGAGCCTGAGAAACGGCTACCACATCCAAGGAAGGCAGCAGGCGCGCAAATTACCCACTCCCGGCACGGGGAGGTAGTGACGAAAAATAACGATACGGGACTCATCCGAGGCCCCGTAATCGGAATGAGTACACTTTAAATCCTTTAACGAGGATCCATTGGAGGGCAAGTCTGGTGCCAGCAGCCGCGGTAATTCCAGCTCCAATAGCGTATATTAAAGTTGTTGCGGTTAAAAAGCTCGTAGTTGAATCTGTGTCGCACACCGTCGGTTCACCGCTCGCG--GTGTCTAACTGGCGTGATGTGGGACGTCCTACCGGTGGGCTTAGCCTCGCGAGGGGCGGCCCAACTGAT---ATCCCGTCGCGGTGCTCTTTACTGAGTGTCGAGTCGGGCCGGTACGTTTACTTTGAACAAATTAGAGTGCTTAAAGCAGGCTACCTTCGCCTGAATACTGTGTGCATGGAATAATGGAATAGGACCTCGGTTCTATTTTGTTGGTTTTCGGAGCCCCGAGGTAATGATTAATAGGGACAGATGGGGG-CATTCGTATTGCGACGTTAGAGGTGAAATTCTTGGATCGTCGCAAGACGGACAGAAGCGAAAGCATTTGCCAAAAATGTTTTCATTAATCAAGAACGAAAGTTAGAGGTTCGAAGGCGATCAGATACCGCCCTAGTTCTAACCATAAACGATGCCAGCTAGCGATCCGCCGAAGTTCCTCCGATGACTCGGCGGGCAGCTTCCGGGAAACCAAAGCTTTTGGGTTCCGGGGGAAGTATGGTTGCAAAGCTGAAACTTAAAGGAATTGACGGAAGGGCACCACCAGGAGTGGAGCCTGCGGCTTAATTTGACTCAACACGGGAAACCTCACCAGGCCCAGACACCGGAAGGATTGACAGATTGATAGCTCTTTCTTGATTCGGTGGGTGGTGGTGCATGGCCGTTCTTAGTTGGTGGAGCGATTTGTCTGGTTAATTCCGATAACGAACGAGACTCTAGCCTGCTAAATAGGCGTACCTTATGGTATCGCGAAGGCCCCCGGCTT-CG--GCCGGTGGGTTTTTACTACCAACGTACAAACAAATCTTCTTAGAGGGACAGGCGGCTTCTAGCCGCACGAGATTGAGCAATAACAGGTCTGTGATGCCCTTAGATGTTCTGGGCCGCACGCGCGCTACACTGAAGGAATCAGCGTGTGTTCCCTGGCCGAAAGGCCCGGGTAACCCGCTGAACCTCCTTCGTGCTAGGGATTGGGGCTTGCAATTGTTCCCCATGAACGAGGAATTCCCAGTAAGCGCGAGTCATAAGCTCGCGTTGATTACGTCCCTGCCCTTTGTACACACCGCCCGTCGCTACTACCGATTGAATGATTTAGTGAGGTCTTCGGACTGGTGCGCGGCAATGTCTCGGCAT-TGCCGATGTTGCCGGGAAGATGACCAAACTTGATCATTTAGAGGAAGTATACTAAGCGGAGGAAAAGAAACTAACAAGGATTTCCTCAGTAGCGGCGAGCGAACAGGAAAGAGCCCAGCACCGAATCCCGCGGTTCCGCCGCAGGGAAATGTGGTGTTCGGGAGGATCCGCTTAT-CCCTTGGTGTCGCGCCGCGTCCAAGTCCATCTTGAATGGGGCCATTTACCCGTAGAGGGTGCCAGGCCCGTAGCGACCGA--TG-CGCGC-CTCGGGAGGATCTCTCCTTAGAGTCGGGTTGCTTGAGAGTGCAGCTCTAAGTGGGTGGTAAACTCCATCTAAGGCTAAATACAACCACGAGACCGATAGCGAACAAGTACCGTGAGGGAAAGTTGAAAAGAACTTTGAAGAGAGAGTTCAAGAGTACGTGAAACCGTTCAGGGGTAAACCTAAGAAACCCAAAAGA-TCGAAC-GGGGAGATTCATCGTCAGCG-GCGCTGGCTTCGCGTCGGTGGGCGATG-TCCCGC--GGTGCCG-------------------TTCC-----------CTCGGCTC-TCGCGCGGGCACGCTACCG-TGCG-TCGATGTC-CGGCGT--CCGTCGTCGTGCACTTCTCCCCTAGTAGAACGTCGCGACCCGCTGGGTGTCGGTCTACGGCCCGGG---TGCGGTGACTGCCGCGT-------------------CGCCGGT-AAAAC--GGCACGCG-GCAAACTCCCGG-T-CGCCCGGCCGGCTGCCCGGCGGT-ACACGC---AA---CG-GTATCAGGCCGCGCC-TC----------G-----------CGCGCGTCGAGTCCGCCGCAAGCGA----GCG-CCACGG-----TACC----CGGAGG---TAC----GGACCTAG-CGCCGTCCCCG--GTCC-TGGCCCGCTGTTAGCCG--------------GCGCG---TT--------------------ACCTTCGACGGGCCTC--ACCC----CTCCTCC--------------------------------------------------------------------GGGGGGGGGAT-TACCGGTCGGCGACGCTACTGCTTTGGGTACTCTTAGGACCCGTCTTGAAACACGGACCAAGGAGTCTAACATGTACGCGAGTCATTGGGA--CT-AGCGATACCTAAAGGCGCAATGAAAGTG-AAGGT--------------------------------CGG----CCCT--GGCC--GCCGACCGAGGGAGGATGGA--CCGCGT------------------CACGATGCGGCCCCGCACTCCCGGGGCGTCTCGCTCTCATCGCGAGAAGAGGCGCACCCAGAGCGTACACGTTGGGACCCGAAAGATGGTGAACTATGCCTGGTCAGGACGAAGTCAGGGGAAACCCTGATGGAGGTCCGTAGCGATTCTGACGTGCAAATCGATCGTCGGAACTGGGTATAGGGGCGAAAGACTAATCGAACCATCTAGTAGCTGGTTCCCTCCGAAGTTTCCCTCAGGATAGCTGGCACTCGGAGGAACGTCCCGCTC-GCGGGACGAGAGCGAGTCTCATCTGGTAAAGCGAATGATTAGAGGCCTTGGGGCCGAAACGACCTCAACCTATTCTCAAACTTTAAATGGGTGAGATCTCTGGCTTTCTTGAA-----T--CATGAAGCCACGAGC-----------------AT-C---------T----CGGATCAGAGT-GCCAAGTGGGCCATTTTTGGTAAGCAGAACTGGCGCTGTGGGATGAACCAAACGCAGAGTTAAGGCGCCCAACTCGACGCTCATGGGACACCATGAAAGGCGTTGGTTGCTTAAGACAGCAGGACGGTGGCCATGGAAGTCGGAATCCGCTAAGGAGTGTGTAACAACTCACCTGCCGAAGCAACTAGCCCTGAAAATGGATGGCGCTGAAGCGTCGAGCCTATACTCTGCCGTCAGCGGCAAGTGGGGCGGCCGCCTCGC------------------------------------------------------------------GC-----GGTCGTCACGAAGCCCTGACGAGTAGGAGGGTCGCGGCGGTGTGCGCAGAAGGGTCTGGGCGTGAGCCTGCCTGGAGCCGCCGTCGGTGCAGATCTTGGTGGTAGTAGCAAATACTCCAGCGAGGCCCTGGAGGACTGACGTGGAGAAGGGT   [9146]
Simopone_conradti              ATAATTGATAGTATGCTACCTGCTAAGTACCAACAATTCCATCCTCAGCAATTGTTCTCAAGCGCAAATCCAGGTACTATTCAGGCGTGCACGACGAGTCCGGCCACC------GCGAGCCTAGAATCCAGTTTATCCGCGGCTGCAGTCGCGGCCGCGGCAGTCAATTACGCACATCAGCACAATTCACCGAGTCCGACGGGTTCGAGTCCTCAGCACTCAGGAAGCTCCGCGTCGACATCACCGGCGGCACGAACCACATCCAGCATGTATCCCTACGTGTCCGCTGCGGCGGCGCATCATCATCATCAGCAACAGCAAGCAGTTGCAGCTGCCGCGTTCGGCGCCACGTCCAGCATGGTGCCCGGTTTTGGCTCCACCGCCGCATCCAGCGCAGCCTTGGCTGCTGCCGCCGCCGTCGATGCCGCAACCGCCGGCGACAAGTCTTGTCGTTATACCGCCAGTCTGACTGGTAATGTCGCACCTACATCCGCCGATCCTATGGTTAACTATACCCTCGGTCACCATCATCAGAATGGCGCTACACCCGGTAGTCTCGTCTCGTCCGCGTCAGCTTCCTCAGCCGTATCGGCCGCTTCGGCGTCCGATATCGCTCTCTGGAAGTTTGAGACCTCCAAGTACTACGTGACTATCATTGACGCGCCGGGACACAGAGACTTCATCAAGAACATGATCACCGGTACCTCGCAGGCCGACTGTGCCGTGCTGATCGTCGCTGCCGGTACTGGTGAGTTCGAGGCCGGTATCTCGAAGAATGGACAGACCCGTGAGCACGCCCTGCTCGCCTTCACCCTCGGTGTCAAGCAGCTGATCGTCGGTGTGAACAAGATGGACTCGACCGAGCCGCCCTACTCGGAGGCCCGTTTCGAGGAAATCAAGAAGGAAGTATCGTCCTACATCAAAAAGATCGGTTACAACCCGGCCGCGGTGGCGTTCGTGCCGATCTCCGGTTGGCACGGAGATAACATGCTCGAGGTGTCCGCCAAGATGCCTTGGTTCAAGGGATGGAACGTGGAGCGCAAGGAAGGCAAGGCTGAAGGCAAGTGCCTCATTGAAGCCCTCGACGCTATCCTGCCACCCACCAGGCCGACCGACAAGGCTCACCTGATCGATCCTCACTGGTACCAGTTCGCACCGATGAACCCCCTGTGGCACGCACTCCTCGGCTTCACCATCGGCGTGCTCGGCATGGTGTCCATCATCGGCAACGGCATGGTGGTATACATCTTCACCAGTACCAAGAGCCTCCGCACGCCAAGCAATCTCCTCGTTGTCAATCTCGCCATCTCTGACTTCCTCATGATGCTATGCATGTCTCCGGCTATGATGATCAATTGCTATTACGAGACGTGGGTGCTGGGACCCTTGTCCTGCGAACTGTACGCCACGGCGGGCTCCCTGTTCGGATGCGGCTCCATTTGGACGATGACGATGATTGCATTCGACAGGTACAACGTAATCGTCAAAGGCTTGTCCGCTAAGCCGATGACCATTAACGGCGCTCTCCTTCGCATACTTGGTATCTGGTTCTTCTCGTTGGCTTGGACCATCGCTCCGCTGGAAACCGGCTATGCCAAGTTGGCGGCGTCCGATAGTAAGTCGCTGTTGAAGAAACACCTGACGAAGGAGGTCTTTGATCAGCTCAAGACCAGGAAGACCTCGTTTGGCTCCACTCTTCTGGACGTTATCCAATCCGGTCTGGAGAATCACGATTCTGGTGTCGGTATTTATGCGCCCGACGCCGAAGCGTACACGGTGTTTGCCGAAATTTTCGACCCCATTATTGATGACTATCACGGTGGCTTTAAAAAAACCGACAAGCACCCGCCCAAAGATTTTGGCGATGTCGACTCCTTCGGCAATCTCGATCCAGCCGGTGAATACATCGTATCGACTCGTGTGCGATGTGGCCGCTCTCTAGAAGGATATCCTTTCAATCCGTGCTTAACCGAGGCCCAGTACAAAGAGATGGAAGAAAAAGTTTCTAGCACATTGTCAGGCCTCACCGGCGAACTTAAGGGCACTTTTTATCCGCTTACCGGCATGAGCAAGGAGGTGCAGCAAAAACTAATCGACGATCACTTCCTCTTTAAGGAAGGTGACCGTTTTCTTCAGACAGCGAACGCCTGTCGTTTCTGGCCCACTGGACGTGGTATCTTCCACAATGATGATAAGACTTTCTTGGTTTGGTGCAACGAGGAGGATCATCTCCGTATCATCTCCATGCAGCCATACGAGTCTTTGCCACCCAGCGTGAAATTCTACTACAATGGCAAAGAGATGAAGCTGAGCGAGGAAACAGAGGAAGTCGCAACTTTCTACGCGCGCATGCTGGACCATGAATACACCACTAAGACTGCGTTCAACAGCAACTTCTTCCACGACTGGCGAGAAGTGATGACTGAATCGGAGCGCGCAAAGATCACCGATCTGTCCAAGTGCAACTTCAAAGAGATGCACACGTATTTCCTACAGAAGAGCGAGGAACGCAAGGCGATGTCGAAGGATGAGAAACAGAAGATCAAAGAGAAGAACGAGGAAATCCAAAAGGAGTATGGCTTCTGCACCATTGACGGTCACAAGGAAAAGATCGGTAACTTTAAGATCGAGCCGCCTGGCCTGTTTAGAGGTCGTGGCGAGCATCCCAAGATGGGTAAGCTGAAGAGGCGAGTCCAGCCCGAGGACGTAATGATTAATTGCTCGAAAAATTCAAACATACCGAAACCACCAGCTGGTCACAAGTGGAAAGAAGTGCGACACGATCATAATGTCACGTGGCTCGCGTCCTGGACAGAAAACATTCAGGGTCAAGTGAAATACATCATGCTGAATCCATCCAGCAAGCTTAAAGGCGAGAAAGATTGGCAGAAGTACGAAACTGCGCGGAAATTGGCGCAGTCCATCGACAAGATTCGCGCCGAGTACCGAGAGGACTGGAAGAGCAAGGAGATGCGCATTAGGCAGCGTGCCGTCGCTTTGTACTTCATCGACAAATTGGCTCTAAGAGCAGGTAACGAGAAGGACGAGGATCAGGCTGATACTGTTGGTTGTTGCTCTTTGCGCGTGGAACACATCAAGTTGCACGAGCAGAAAGATGGAAAAGAATACACCGCGGGCGGTTTCTATGGAAGCCACCATCATCAAACAGGAGCAGCAAGTCAACATCATGATCCAGCTACTGCTGCGGCATATCGGAGCTTTCCACTCGGATTGGGTATGTCACCTTATGCCTCGACGCAACATCATCATCACACATCCTCCTCGTTAGGAATACACCCCGGCGGTGGAAGTAATACAAGACCGCCTCAAGACTCGCCGTATGATGCGAGCGTTGCGACGGCTTGCAAACTTTACTCGACGACACCTGAAGCAACTGGTCACACTACGTCATCGTATTCAACAACCGCAACGAAAGACTGTAAGCAACAGGATCAAACGTCAACCCATCAAAATGGCTATGCCGCTGTGATGGCAGCAGCAGCGGTCAAGGACGTTTGG---TCAACGACCTCGGGAGCGAATAGCCAGAGTAATTCAGTCGTACGTCCTTCCGCGTGTACCCCGGAGAGTACAAGGGTTAGTAGCTACGGTGGTCTCGTAGGTGGTGATCCAGCATCGAGTCCCGGTAACAACAGTTCGTCAAGATCCCTCACATCGTCTTGGAACACCTGCAGTTTAAATTCGTCCGCGAGTCAACCGGTCGCTACACAACTACATCAGCAACCTACTGCTAACCTGCCGAACTTCCGTGTGGTCGGCGACAACCTGAAGGACCGCTTCGACGGCGCGTCCCGGGTGATGGTGACCAACTCGGATCGCGTTCGC---AACCACGCGAACGCCATCATCAGCAACTCGGCCAGCAACTCTGTGCACCATCACCGCGGTGGTCTGGGACGTCGGCAGCGCTACAATTTTCAACTGAAGCCGTTCAATCCGGAGCACAAGCCTCCCGGCAACAAGGACCTCGTCTACATAGAACCGTCGCCGCTGTTCTGCGACAAGAACCCGAAACTCGGCATCCTGGGCACTCACGGGCGACAATGTAACGACAGCAGCATCGGCGTCGATGGCTGCGACCTGATGTGCTGCGGCAGGGGCCACAAGACCGAGGAGGTCCTCGTGGTCGAGAGGTGCGCCTGCACGAAATCGGTTGAGATGCACCATGAGGCGCTGACGGAAGCTCTGCCAGGTGACAACGTCGGCTTCAACGTGAAGAATATCTCGGTGAAGGAGCTGAGGCGTGGCTACGTGGCCGGTGACTCGAAAAACCAGCCGCCTCGCGGTGCCGCCGACTTCACTGCCCAGGTGATCGTGCTGAATCATCCGGGACAGATCAGCAACGGGTACACGCCGGTACTCGACTGTCACACCGCTCATATCGCCTGCAAATTCGCCGAGATCAAGGAGAAGTGCGACCGCCGTACGGGCAAGACGACCGAGGAGAATCCAAAAAGCATCAAGAGCGGCGACGCCGCTATCGTGATGCTGCAACCGACCAAGTCGCAGAATCACGGATTTTGTGTGGATGCGGGTCGACTGCCGGCCAACTGGGACATTCTGTTCACCAACGCCAACGACAACAGCAACGAGGGTATAGTTCACTCCAGCCTGCCTTACTTCTCCGTTCAGTTCCATCCGGAGCACACCGCGGGTCCCGAGGATCTCGAGTGCCTGTTCGATGTCTTCTTGGAGAGCATTCCCAGAAAGAACGAGAGCGACGAGTTTAGT---------TCTCAAATTCCCATAAAAGACAGGCTCACTCGGAAGCTGGCTTACAAA---CCATTATCGCCGATCAGAGTCGATCGACCGAAGAAAGTGCTGATTCTGGGCTCCGGCGGACTCAGCATCGGCCAGGCTGGAGAATTCGACTACTCGGGTTCGCAAGCGATAAAGGCGCTGAAAGAGGAATCGATACTGACCCTCCTGATAAACCCCAACATCGCCACGGTGCAAACGTCAAAAGGCATGGCCGACAAGATCTACTTCTTACCGATCACACCGGAGTACGTTGAGCAGGTGATTCAATCGGAGAGACCGGACGGAGTGCTGTTAACATTCGGTGGACAAACCGCGCTCAACTGCGGCGTCGAGCTCGAGAGGAACGGCGTGTTCGCCAAGTACAACATCAAGATTCTGGGAACGCCGATCGAATCCATCATACAGACTGAGGACAGGAAGATATTCGCCGATCGCATCAGTGAGATAAACGAGAAGGTCGCTCCCAGTGCCGCTGTGTACTCCGTAGAAGAGGCGTTAGAAGCCGCTGAGAAGCTGGGCTATCCGGTGATGGCACGCGCCGCGTTTTCCCTTGGTGGTCTCGGATCAGGTTTCGCCAATACGCAGACAGAGCTGAAGACGCTGGCGCAACAAGCTTTTGCGCACTCGAGTCAGTTGATAATCGACAAGTCTCTGAAGGGCTGGAAGGAGGTGGAGTACGAGGTGGTCCGCGACGCGTACGACAACTGCATCACCTCATATGCTTGTCTCAAAGATTAAGCCATGCATGTCTCAGTGCATGCCGAATTAAGGTGAAACCGCGAATGGCTCATTAAATCAGTTATGGTTCATTAGATTGTACCCACATTTACTTGGATAACTGTGGTAATTCTAGAGCTAATACATGCAAAACAGAGCCCCGACCAGTGATGGGA-GGGACGCTTTTATTAGATCAAAACCAATCGGTGGCGCGC----GGTC-C-CCGTGC---GTCCACCGTTTATTTTGGTGACTCTGAATAACTTTGAGCTGATCGCACGGTCCTCGTACCGGCGACGCATCTTTCAAATGTCTGCCTTATCAACTTTCGATGGTAGGTTCTGCGCCTACCATGGTTGTAACGGGTAACGGGGAATCAGGGTTCGATTCCGGAGAGGGAGCCTGAGAAACGGCTACCACATCCAAGGAAGGCAGCAGGCGCGCAAATTACCCACTCCCGGCACGGGGAGGTAGTGACGAAAAATAACGATACGGGACTCATCCGAGGCCCCGTAATCGGAATGAGTACACTTTAAATCCTTTAACGAGGATCCATTGGAGGGCAAGTCTGGTGCCAGCAGCCGCGGTAATTCCAGCTCCAATAGCGTATATTAAAGTTGTTGCGGTTAAAAAGCTCGTAGTTGAATCTGTGTCGCACACCGTCGGTTCACCGCTCGCG--GTGTCTAACTGGCGTGATGTGGGACGTCCTACCGGTGGGCTTAGCCTCGCGAGGGGCGGCCCAACTGAT---ATCCCGTCGCGGTGCTCTTTACTGAGTGTCGAGTCGGGCCGGTACGTTTACTTTGAACAAATTAGAGTGCTTAAAGCAGGCTACCTTCGCCTGAATACTGTGTGCATGGAATAATGGAATAGGACCTCGGTTCTATTTTGTTGGTTTTCGGAGCCCCGAGGTAATGATTAATAGGGACAGATGGGGG-CATTCGTATTGCGACGTTAGAGGTGAAATTCTTGGATCGTCGCAAGACGGACAGAAGCGAAAGCATTTGCCAAAAATGTTTTCATTAATCAAGAACGAAAGTTAGAGGTTCGAAGGCGATCAGATACCGCCCTAGTTCTAACCATAAACGATGCCAGCTAGCGATCCGCCGAAGTTCCTCCGATGACTCGGCGGGCAGCTTCCGGGAAACCAAAGCTTTTGGGTTCCGGGGGAAGTATGGTTGCAAAGCTGAAACTTAAAGGAATTGACGGAAGGGCACCACCAGGAGTGGAGCCTGCGGCTTAATTTGACTCAACACGGAAAACCTCACCAGGCCCAGACACCGGAAGGATTGACAGATTGATAGCTCTTTCTTGATTCGGTAGGTGGTGGTGCATGGCCGTTCTTAGTTGGTGGAGCGATTTGTCTGGTTAATTCCGATAACGAACGAGACTCTAGCCTGCTAAATAGGCGTACCTTATGGTATCGCGAAGGCCCCCGGCCT-CG--GCCGGTGGGTTTTTACTACCAACGTACAAACAAATCTTCTTAGAGGGACAGGCGGCTTCTAGCCGCACGAGATTGAGCAATAACAGGTCTGTGATGCCCTTAGATGTTCTGGGCCGCACGCGCGCTACACTGAAGGAATCAGCGTGTGTTCCCTGGCCGAAAGGCCCGGGTAACCCGCTGAACCTCCTTCGTGCTAGGGATTGGGGCTTGCAATTGTTCCCCATGAACGAGGAATTCCCAGTAAGCGCGAGTCATAAGCTCGCGTTGATTACGTCCCTGCCCTTTGTACACACCGCCCGTCGCTACTACCGATTGAATGATTTAGTGAGGTCTTCGGACTGGTGCGCGGCAATGTCTCGGCAT-TGCCGATGTTGCCGGGAAGATGACCAAACTTGATCATTTAGAGGAAGTATACTAAGCGGAGGAGAAGAAACTAACAAGGATTTCCTCAGTAGCGGCGAGCGAACAGGAAAGAGCCCAGCACCGAATCCCGCGGTTCCGCCGCAGGGAAATGTGGTGTTCGGGAGGATCCGCTTAT-CCCTTGGTGTCGCGCCGCGTCCAAGTCCATCTTGAATGGGGCCATTTACCCGTAGAGGGTGCCAGGCCCGTAGCGACCGA--TG-CGCGC-CTCGGGAGGATCTCTCCTTAGAGTCGGGTTGCTTGAGAGTGCAGCTCTAAGTGGGTGGTAAACTCCATCTAAGGCTAAATACAACCACGAGACCGATAGCGAACAAGTACCGTGAGGGAAAGTTGAAAAGAACTTTGAAGAGAGAGTTCAAGAGTACGTGAAACCGTTCAGGGGTAAACCTAAGAAACCCAAAAGA-TCGAAC-GGGGAGATTCATCGTCAGCG-GCGCTGGCTTCGCGTCGGTGGGCGATG-TCCCGC--GGTGCCG-------------------TTCC-----------CTCGGCTC-TCGCGCGGGCACGCTACCG-TGCG-CCGATGTC-CGGCTG--CCGTCGTCGTGCACTTCTCCCCTAGTAGAACGTCGCGACCCGCTGGGTGTCGGTCTACGGCCCGGG---TGCGGTGACTGTCGCGT-------------------CGCCGGT-AAAAC--GGCACGCG-GCAAACTCCCGG-T-CGCCCGGCCGGCTGCCCGGCGGT-ACACGC---AA---CG-GTATCGGGCCGCGCC-TC----------G-----------CGCGCGTCGAGTCCGCCGCAAGCGA----GCG-CCACGG-----TACC----CGGAGGT--TAC----GGACCTAG-CGCCGTCCCCG--GTCC-TGGCCCGCTGTTAGCCG--------------GCGCG---TT--------------------ACCTTCGACGGGCCTC--ACCC----CCCCTCC--------------------------------------------------------------------GGGGGGGGGAT-TACCGGTCGGCGACGCTACTGCTTTGGGTACTCTTAGGACCCGTCTTGAAACACGGACCAAGGAGTCTAACATGTACGCGAGTCATTGGGA--CT-AGCGATACCTAAAGGCGCAATGAAAGTG-AAGGT--------------------------------CGG----CCCT--GGCC--GCCGACCGAGGGAGGATGGG--CCGCGT------------------CACGATGCGGCCCCGCACTCCCGGGGCGTCTCGCTCTCATCGCGAGAGGAGGCGCACCCAGAGCGTACACGTTGGGACCCGAAAGATGGTGAACTATGCCTGGTCAGGACGAAGTCAGGGGAAACCCTGATGGAGGTCCGTAGCGATTCTGACGTGCAAATCGATCGTCGGAACTGGGTATAGGGGCGAAAGACTAATCGAACCATCTAGTAGCTGGTTCCCTCCGAAGTTTCCCTCAGGATAGCTGGCACTCGGAGGAACGTCCCGCTC-GCGGGACGAGAGCGAGTCTCATCTGGTAAAGCGAATGATTAGAGGCCTTGGGGCCGAAACGACCTCAACCTATTCTCAAACTTTAAATGGGTGAGATCTCTGGCTTTCTTGAA-----T--CATGAAGCCACGAGC-----------------AT-C---------T----CGGATCAGAGT-GCCAAGTGGGCCATTTTTGGTAAGCAGAACTGGCGCTGTGGGATGAACCAAACGCAGAGTTAAGGCGCCCAACTCGACGCTCATGGGACACCATGAAAGGCGTTGGTTGCTTAAGACAGCAGGACGGTGGCCATGGAAGTCGGAATCCGCTAAGGAGTGTGTAACAACTCACCTGCCGAAGCAACTAGCCCTGAAAATGGATGGCGCTGAAGCGTCGAGCCTATACTCTGCCGTCAGCGGCAAGTGGGGCGGCCGCCTCGC------------------------------------------------------------------GC-----GGTCGTCACGAAGCCCTGACGAGTAGGAGGGTCGCGGCGGTGTGCGCAGAAGGGTCTGGGCGCGAGCCTGCCTGGAGCCGCCGTCGGTGCAGATCTTGGTGGTAGTAGCAAATACTCCAGCGAGGCCCTGGAGGACTGACGTGGAGAAGGGT   [9147]
Simopone_trita                 ATAATTGATAGTATGCTACCTGCTAAGTACCAACAATTCCATCCTCAACAATTGTTCTCAAGCGCGAATCCAGGTACTATTCAGGCGTGCACGACGAGTCCGGCCACC------GCGAGCCTAGAATCCAGTTTATCCGCGGCTGCAGTCGCGGCCGCGGCAGTCAATTACGCACATCAGCACAATTCACCGAGTCCGACGGGTTCGAGTCCTCAGCACTCAGGAAGCTCCGCGTCGACATCACCGGCGGCACGCACCACATCCAGCATGTATCCCTACGTGTCCGCTGCGGCGGCGCATCATCATCATCAGCAACAGCAAGCAGTCGCAGCTGCCGCGTTCGGCGCCACGTCCAGCATGGTGCCCGGTTTTGGCTCCACCGCCGCATCCAGCGCAGCCTTGGCTGCTGCCGCCGCCGTCGATGCCGCAACCGCCGGCGACAAGTCTTGTCGTTATACCGCCAGTCTGACTGGTAATGTCGCACCTACATCCGCCGATCCTATGGTTAACTATACCCTCGGTCACCATCATCAGAATGGCGCTACACCCGGTAGTCTCGTCTCGTCCGCGTCAGCTTCCTCAGCCGTATCGGCCGCTTCGGCATCCGATATCGCACTCTGGAAGTTCGAGACCTCCAAGTACTACGTGACTATCATTGACGCGCCGGGACACAGAGACTTTATCAAGAACATGATCACTGGTACCTCGCAGGCCGACTGTGCCGTGCTGATCGTCGCTGCGGGTACTGGTGAGTTCGAGGCTGGTATCTCGAAGAATGGACAGACTCGCGAGCACGCCCTGCTCGCCTTCACCCTCGGTGTCAAGCAGCTGATCGTCGGTGTGAACAAGATGGACTCGACCGAGCCGCCCTACTCGGAGGCCCGTTTCGAGGAAATCAAGAAGGAAGTGTCGTCGTACATCAAAAAGATCGGTTACAATCCGGCCGCGGTGGCGTTCGTGCCGATTTCCGGTTGGCACGGAGACAACATGCTCGAGGTGTCCGCCAAGATGCCTTGGTTCAAGGGATGGAACGTGGAGCGCAAGGAAGGCAAGGCCGAAGGCAAGTGCCTCATTGAAGCCCTCGACGCTATCCTGCCACCCACCAGGCCGACCGACAAGGCTCACCTGATCGATCCTCACTGGTACCAGTTCGCACCGATGAACCCTCTGTGGCACGGACTCCTCGGCTTCGTCATCGGCGTGCTCGGCATGGTGTCCATCATCGGCAACGGCATGGTAGTATACATCTTCACCACTACCAAGAGCCTCCGCACGCCGAGTAATCTCCTCGTTATCAATCTCGCCATCTCTGACTTCCTCATGATGCTATGCATGTCTCCAGCTATGTTAATCAATTGCTATTACGAGACGTGGGTGTTGGGACCCTTGTCCTGTGAACTGTATGGCATGGCAGGCTCCCTGTTCGGATGCGGCTCCATTTGGACGATGTCGATGATTGCAATTGACAGGTACAACGTAATCGTCAAAGGCTTGTCCGCTAAGCCGATGACCATCAACGGCACTCTCCTTCGCATATTTGGTGTCTGGTTCTTCTCGTTGGCTTGGACCATCGCTCCGCTGGAAACTGGCTATGCCAAGTTGGCGGCGTCCGATAGTAAGTCGCTGTTGAAGAAACACCTGACGAAGGAGATCTTTGATCAGCTCAAGACCAGGAAGACCTCGTTTGGCTCCACTCTTCTGGATGTTATCCAATCCGGTCTGGAGAATCACGATTCTGGTGTCGGTATTTATGCGCCCGATGCCGAAGCGTACACGGTGTTTGCCGAAATTTTCGACCCCATTATTGATGACTATCACGGTGGCTTTAAAAAAACCGACAAGCACCCGCCCAAAGATTTTGGCGATGTCGACTCCTTCGGCAATCTCGATCCAGCCGGTGAATACATCGTATCGACTCGTGTGAGATGTGGCCGTTCTCTAGAAGGATATCCTTTCAATCCGTGCTTAACCGAGGCCCAGTACAAAGAGATGGAAGAAAAAGTTTCTAGCACATTGTCAGGCCTCACCGGCGAACTTAAGGGCACTTTTTATCCGCTTACTGGCATGAGCAAGGAGGTGCAGCAAAAACTAATCGACGATCACTTCCTCTTTAAGGAAGGTGACCGTTTTCTTCAAACAGCGAACGCCTGTCGTTTCTGGCCCACTGGACGTGGTATCTTCCACAATGATGATAAGACTTTCTTGGTTTGGTGCAACGAGGAGGATCATCTCCGTATCATCTCCATGCAGCTATACGAGCCTTTGCCACCCAGCGTGAAATTCTACTACAACGGCAAAGAGATAAAGCTGAGCGAAGAAGCAGAGGAAGTGGCAACTTTCTACGCGCGCATGCTGGACCATGAATACACCACCAAGACTGCGTTCAACAGCAACTTCTTCCACGACTGGCGAGAAGTGATGACTGAATCGGAGCGCGCAAAGATCACCGATCTGTCCAAGTGCAACTTCAAAGAGATGCACACGTATTTCCTACAGAAGAGCGAGGAACGCAAGGCGATGACAAAGGACGAGAAACAGAAAATTAAAGAGAAGAACGAGGAGATCCAAAAGGAATACGGCTTCTGCACCATTGACGGTCACAAGGAAAAGATCGGTAACTTTAAGATCGAGCCGCCTGGCCTGTTTAGAGGTCGTGGCGAGCATCCCAAGATGGGTAAGCTGAAGAGGCGAGTCCAGCCCGAGGACGTAATGATTAATTGCTCGAAAAATTCAAACATACCGAAACCACCAGCTGGTCACAAGTGGAAAGAAGTGCGACACGATCATAATGTCACATGGCTCGCGTCCTGGACAGAAAACATTCAGGGCCAAGTGAAATACATCATGCTGAATCCATCCAGCAAGCTTAAAGGCGAGAAAGATTGGCAAAAGTACGAAACTGCGCGGAAATTGGCGCAGTCCATCGACAAGATTCGCGCCGAGTACCGAGAGGACTGGAAGAGCAAGGAGATGCGCATTAGGCAGCGTGCCGTCGCTTTGTACTTTATCGATAAGTTGGCTCTAAGAGCAGGTAACGAGAAGGACGAGGATCAGGCTGACACTGTAGGTTGTTGCTCTTTGCGAGTGGAACACATCAAGTTGCACGAGCAGAAAGATGGAAAAGAATACACCGCGGGCGGTTTCTATGGAAGCCACCATCATCAAACAGGAGCAGCGAGTCAACATCATGATCCGGCTACTGCTGCGGCATATCGGAGCTTTCCACTCGGATTGGGTATGTCACCTTATGCCTCGACGCAACATCATCATCACACATCCTCCTCGTTAGGAATACACCCCGGCGGTGGAAGTAATACAAGACCGCCTCAAGACTCACCATATGATGCGAGCGTTGCGACGGCTTGCAAACTTTACTCGACGACACCCGAAGCAACTGGTCACACTACGTCATCGTATTCAACAACCGCAACAAAAGACTGTAAGCAACAGGATCAAACGTCAACCCATCAAAATGGCTATGCCGCTGTGATGGCAGCAGCAGCGGTCAAGGACGTTTGG---TCAACGACCTCGGGAGCGAATAGCCAGAGTAATTCAGTCGTACGTCCTTCCGCGTGTACCCCGGAGAGTACAAGGGTTAGTAGCTACGGTGGTCTCGTAGGTGGTGATCCAGCATCGAGTCCCGGTAACAACAGTTCGTCAAGATCCCTCACATCGTCTTGGAACACCTGCAGTTTAAATTCGTCCGCGAGTCAACCGGTCGCTACACAACTACATCAGCAACCTACTGCTAACCTGCCGAACTTCCGTGTGGTCGGCGACAACCTGAAAGACCGCTTCGACGGCGCGTCCCGGGTGATGGTGACCAACTCGGATCGCGTTCGC---AACCACGCGAACGCCATCATCAGCAACTCGGCCAGCAACTCTGTGCACCATCATCGCGGTGGTCTGGGACGTCGGCAGCGCTACAACTTTCAACTGAAGCCGTTCAATCCGGAGCACAAGCCTCCCGGCAACAAGGACCTCGTCTACATAGAACCGTCGCCGCTGTTCTGCGACAAGAACCCGAAACTCGGCATCCTGGGCACTCAGGGGCGACAATGTAACGACAGCAGCATCGGCGTCGATGGCTGCGACCTGATGTGCTGCGGCAGGGGTCACAAGACCGAGGAGGTCCTCGTGGTCGAGAGGTGCGCCTGCACGAAATCGGTCGAGATGCATCATGAGGCGCTGACGGAAGCTCTGCCAGGTGACAACGTCGGCTTCAACGTGAAGAATATCTCGGTGAAGGAGCTGAGGCGTGGCTACGTGGCCGGTGACTCGAAAAACCAGCCGCCTCGCGGTGCCGCCGACTTCACTGCCCAGGTGATCGTGCTGAATCATCCGGGACAGATCAGCAACGGGTACACGCCGGTGCTCGACTGTCACACCGCTCATATCGCCTGCAAATTCGCCGAGATCAAGGAGAAGTGCGATCGCCGTACGGGCAAGACGACCGAGGAGAATCCAAAAAGCATCAAGAGCGGCGACGCCGCTATCGTGATGCTGCAACCGACCAAGTCGCAGAATCACGGATTTTGCGTGGATGCGGATCAACTGCCGATCAACTGGGACGTTCTCTTCACCAATGCCAACGACAACAGCAACGAGGGTATAGTTCACTCCAGCTTGCCTTACTTCTCCGTTCAGTTTCATCCGGAGCACACCGCGGGTCCCGAGGATCTCGAGTGCCTGTTCGATGTCTTCCTGGAGAGCATTCCCAGAAAGAACGAGAGCGACGAGTCTAGC---------TCTCCAATTCCCATAAAAGACAGGCTCACTCAGAAGCTGGCTTACAAA---CCATCAGCGCCGATCAGAGTCGATCGACCGAAGAAGGTGCTGATTCTGGGCTCCGGCGGACTTAGCATCGGCCAGGCTGGAGAATTTGACTACTCGGGATCGCAAGCGATAAAGGCGCTGAAAGAGGAATCGATACAGACTCTCCTGATAAACCCCAACATTGCCACGGTGCAAACGTCGAAAGGCATGGCCGACAAGATCTACTTCTTACCGATCACACCGGAGTACGTTGAGCAGGTGATTCAATCGGAGAGACCGGATGGAGTGCTGTTAACATTCGGTGGACAAACCGCGCTCAACTGCGGCGTCGAGCTCGAGAGGAACGGCGTGTTTGCCAAGTACAACATCAAGATTCTGGGAACACCAATCAAATCCATCATACAGACTGAGGACAGGAAGATATTCGCCGACCGCATCAGCGAGATAAACGAGAAGGTCGCTCCCAGTGCTGCCGTGTACTCCGTAGAAGAGGCGTTAGAAGCCGCTGAGAAGCTGGGCTACCCGGTGATGGCACGCGCCGCGTTTTCCCTCGGTGGTCTCGGATCAGGCTTTGCCAACACGCAGACAGAGCTGAGGACGCTGGCGCAACAAGCTTTTGCGCACTCGAGTCAGTTGATAATCGACAAGTCCTTGAAGGGCTGGAAGGAGGTAGAGTACGAGGTGGTCCGCGACGCGYACGACAACTGCATCACCTCATATGCTTGTCTCAAAGATTAAGCCATGCATGTCTCAGTGCATGCCGAATTAAGGTGAAACCGCGAATGGCTCATTAAATCAGTTATGGTTCATTAGATTGTACCCACATTTACTTGGATAACTGTGGTAATTCTAGAGCTAATACATGCAAAACAGAGTCCCGACCAGTGATGGAA-GGGACGCTTTTATTAGATCAAAACCAATCGGTGGCGCGC----GGTCTC--CGTGC---GTCCACCGTTTATCTTGGTGACTCTGAATAACTTTGAGCTGATCGCACGGTCCTCGTACCGGCGACGCATCTTTCAAATGTCTGCCTTATCAACTTTCGATGGTAGGTTCTGCGCCTACCATGGTTGTAACGGGTAACGGGGAATCAGGGTTCGATTCCGGAGAGGGAGCCTGAGAAACGGCTACCACATCCAAGGAAGGCAGCAGGCGCGCAAATTACCCACTCCCGGCACGGGGAGGTAGTGACGAAAAATAACGATACGGGACTCATCCGAGGCCCCGTAATCGGAATGAGTACACTTTAAATCCTTTAACGAGGATCCATTGGAGGGCAAGTCTGGTGCCAGCAGCCGCGGTAATTCCAGCTCCAATAGCGTATATTAAAGTTGTTGCGGTTAAAAAGCTCGTAGTTGAATCTGTGTCGCACACCGTCGGTTCACCGCTCGCG--GTGTCTAACTGGCGTGATGTGGGACGTCCTACCGGTGGGCTTAGCCTCGCGAGGGGCGGCCCAACTGAT---ATCCCGTCGCGGTGCTCTTTACTGAGTGTCGAGTCGGGCCGGTACGTTTACTTTGAACAAATTAGAGTGCTTAAAGCAGGCTACCTTCGCCTGAATACTGTGTGCATGGAATAATGGAATAGGACCTCGGTTCTATTTTGTTGGTTTTCGGAGCCCCGAGGTAATGATTAATAGGGACAGATGGGGG-CATTCGTATTGCGACGTTAGAGGTGAAATTCTTGGATCGTCGCAAGACGGACAGAAGCGAAAGCATTTGCCAAAAATGTTTTCATTAATCAAGAACGAAAGTTAGAGGTTCGAAGGCGATCAGATACCGCCCTAGTTCTAACCATAAACGATGCCAGCTAGCGATCCGCCGAAGTTCCTCCGATGACTCGGCGGGCAGCTTCCGGGAAACCAAAGCTTTTGGGTTCCGGGGGAAGTATGGTTGCAAAGCTGAAACTTAAAGGAATTGACGGAAGGGCACCACCAGGAGTGGAGCCTGCGGCTTAATTTGACTCAACACGGGAAACCTCACCAGGCCCAGACACCGGAAGGATTGACAGATTGATAGCTCTTTCTTGATTCGGTGGGTGGTGGTGCATGGCCGTTCTTAGTTGGTGGAGCGATTTGTCTGGTTAATTCCGATAACGAACGAGACTCTAGCCTGCTAAATAGGCGTACCTTATGGTATCGCGAAGGCCCCCGGCTT-CG--GCCGGTGGGTTTTTACTACCAACGTACAAACAAATCTTCTTAGAGGGACAGGCGGCTTCTAGCCGCACGAGATTGAGCAATAACAGGTCTGTGATGCCCTTAGATGTTCTGGGCCGCACGCGCGCTACACTGAAGGAATCAGCGTGTGTTCCCTGGCCGAAAGGCCCGGGTAACCCGCTGAACCTCCTTCGTGCTAGGGATTGGGGCTTGCAATTGTTCCCCATGAACGAGGAATTCCCAGTAAGCGCGAGTCATAAGCTCGCGTTGATTACGTCCCTGCCCTTTGTACACACCGCCCGTCGCTACTACCGATTGAATGATTTAGTGAGGTCTTCGGACTGGTGCGCGGCAATGTCTCGGCAT-TGCCGATGTTGCCGGGAAGATGACCAAACTTGATCATTTAGAGGAAGTATACTAAGCGGAGGAAAAGAAACTAACAAGGATTTCCTCAGTAGCGGCGAGCGAACAGGAAAGAGCCCAGCACCGAATCCCGCGGTTCCGCCGCAGGGAAATGTGGTGTTCGGGAGGATCCGCTTAT-CCCTTGGTGTCGCGCCGCGTCCAAGTCCATCTTGAATGGGGCCATTTACCCGTAGAGGGTGCCAGGCCCGTAGCGACCGA--TG-CGCGC-CTCGGGAGGATCTCTCCTTAGAGTCGGGTTGCTTGAGAGTGCAGCTCTAAGTGGGTGGTAAACTCCATCTAAGGCTAAATACAACCACGAGACCGATAGCGAACAAGTACCGTGAGGGAAAGTTGAAAAGAACTTTGAAGAGAGAGTTCAAGAGTACGTGAAACCGTTCAGGGGTAAACCTAAGAAACCCAAAAGA-TCGAAC-GGGGAGATTCATCGTTAGCG-GCGCTGGCTTCGCGTCGGTGGGCGATG-TCCCGC--GGTGCCG-------------------TTCA-----------CTCGGCTC-TCGCGCGGGCACGCTACCG-TGCG-CCGATGTC-TGGCGT--CCGTCGGCGTGCACTTCTCCCCTAGTAGAACGTCGCGACCCGCTGGGTGTCGGTCTACGGCCCGGG---TGCGGTGACTGTCGCGT-------------------CGCCGGT-AAAAC--GGCACGCG-GCAAACTCCCGG-T-CGCCCGGCCGGCTGCCCGGCGGT-ACACGC---AA---CG-GTATCAGGCCGCGCC-TC----------G-----------CGCGCGTCGAGTCCGCCGCAAGCGA----GCG-CCACGG-----TACC----CGGAGG---TAC----GGACCTAG-CGCCGTCCCCG--GTCC-TGGCCCGCTGTTAGCCG--------------GCGCG---TT--------------------ACCTTCGACGGGCCTC--ACCC----CTCCTCC---------------------------------------------------------------------GGGGGGGGAT-TACCGGTCGGCGACGCTACTGCTTTGGGTACTCTTAGGACCCGTCTTGAAACACGGACCAAGGAGTCTAACATGTACGCGAGTCATTGGGA--CG-AGCGATACCTAAAGGCGCAATGAAAGTG-AAGGT--------------------------------CGG----CCCT--GGCC--GCCGACCGAGGGAGGATGGG--CCGCGT------------------CACGATGCGGCCCCGCACTCCCGGGGCGTCTCGCTCTCATCGCGAGAAGAGGCGCACCCAGAGCGTACACGTTGGGACCCGAAAGATGGTGAACTATGCCTGGTCAGGACGAAGTCAGGGGAAACCCTGATGGAGGTCCGTAGCGATTCTGACGTGCAAATCGATCGTCGGAACTGGGTATAGGGGCGAAAGACTAATCGAACCATCTAGTAGCTGGTTCCCTCCGAAGTTTCCCTCAGGATAGCTGGCACTCGGAGGAACGTCCCGCTC-GCGGGACGAGAGCGAGTCTCATCTGGTAAAGCGAATGATTAGAGGCCTTGGGGCCGAAACGACCTCAACCTATTCTCAAACTTTAAATGGGTGAGATCTCTGGCTTTCTTGAA-----T--TATGAAGCCACGAGC-----------------AT-C---------T----CGGATCAGAGT-GCCAAGTGGGCCATTTTTGGTAAGCAGAACTGGCGCTGTGGGATGAACCAAACGCAGAGTTAAGGCGCCCAACTCGACGCTCATGGGACACCATGAAAGGCGTTGGTTGCTTAAGACAGCAGGACGGTGGCCATGGAAGTCGGAATCCGCTAAGGAGTGTGTAACAACTCACCTGCCGAAGCAACTAGCCCTGAAAATGGATGGCGCTGAAGCGTCGAGCCTATACTCTGCCGTCAGCGGCAAGTGGGGCGGCCGCCTCGCG-----------------------------------------------------------------GC-----GGTCGTCACGAAGCCCTGACGAGTAGGAGGGTCGCGGCGGTGTGCGCAGAAGGGTCTGGGCGTGAGCCTGCCTGGAGCCGCCGTCGGTGCAGATCTTGGTGGTAGTAGCAAATACTCCAGCGAGGCCCTGGAGGACTGACGTGGAGAAGGGT   [9146]
Simopone_oculata               ATAATAGATAGTATGCTACCTGCTAAGTACCAACAATTCCACCCTCAGCAATTGTTCTCAAGCGCGAATCCAGGTACTATTCAGGCGTGCACGACGAGTCCGGCCACC------GCGAGCCTAGAATCCAGTTTATCCGCGGCTGCAGTCGCGGCCGCGGCAGTCAATTACGCACATCAGCACAATTCACCGAGTCCGACGGGTTCGAGTCCTCAGCACTCAGGAAGCTCCGCGTCGACATCACCGGCGGCACGTACCACATCCAGCATGTATCCCTACGTGTCCGCTGCGGCGGCGCATCATCATCATCAGCAACAGCAAGCAGTTGCAGCTGCCGCGTTCGGCGCCACGTCCAGCATGGTGCCCGGTTTTGGCTCCACCGCGGCATCCAGCGCAGCCTTGGCTGCTGCCGCCGCCGTCGATGCCGCAACCGCCGGCGACAAGTCTTGTCGTTATACCGCCAGTCTGACTGGTAATGTCGCACCTACATCCGCCGATCCTATGGTTAACTATACCCTCGGTCACCATCATCAGAATGGCGCTACACCCGGTAGTCTCGTTTCGTCCGCGTCAGCTTCCTCAGCCGTATCGGCCGCTTCGGCATCCGATATCGCTCTCTGGAAGTTCGAGACCTCCAAGTACTACGTGACGATCATTGACGCCCCGGGACACAGAGACTTCATCAAGAACATGATCACCGGTACCTCACAGGCCGACTGCGCCGTGCTGATCGTCGCCGCCGGTACTGGTGAGTTCGAGGCTGGTATCTCGAAGAACGGACAGACCCGTGAGCATGCCCTGCTCGCCTTCACCCTCGGTGTCAAGCAGCTGATCGTCGGTGTGAACAAGATGGACTCGACCGAGCCGCCCTACTCGGAGGCCCGTTTCGAGGAAATCAAGAAGGAAGTGTCGTCCTACATCAAAAAGATCGGTTACAACCCGGCCGCGGTGGCGTTCGTGCCCATCTCCGGTTGGCACGGGGACAACATGCTCGAGGTGTCTGCCAAGATGCCCTGGTTCAAGGGATGGAACGTGGACCGCAAGGAGGGCAAGGCCGAGGGCAAGTGCCTCATCGAGGCCCTCGACGCTATTCTGCCACCCACCAGGCCCACCGACAAGGCTCACCTGGTCGATCCTCACTGGTACCAGTTCGCGCCGATGAACCCCCTGTGGCATGCACTTCTCGGCTTCGCCATCGGCATGCTCGGCATGGTATCCGTCATCGGCAACGGCATGGTGGTATACATCTTCACCAGTACCAAGAGCCTCCGCACGCCGAGCAATCTCCTCGTTATCAATCTCGCCATCTCTGACTTCCTCATGATGCTAACCATGTCTCCGCCAATGATGATCAATTGCTATTACGAGACGTGGGTGCTGGGACCCTTGTCCTGTGAACTGTACGCCATGGCAGGCTCCCTGTTCGGATGCGGCTCCATTTGGACGATGACGATGATTGCATTCGACAGGTACAACGTAATCGTCAAAGGCTTGTCCGCTAAGCCGATGACCATTAACGGCGCTCTCCTTCGCATACTTGGCATCTGGTTCTTCTCGTTGGCTTGGACCATCGCCCCGCTGGAAACCGGCTATGCCAAGTTGGTGGCATCCGATAGTAAGTCGCTGTTGAAAAAACACCTGACAAAGGAGGTCTTTGATCAGCTCAAGACTAGGAAGACCTCGTTTGGTTCCACTCTTCTGGACATTATTCAATCCGGTCTGGAGAATCACGATTCTGGTGTCGGTATCTATGCGCCCGACGCCGAAGCGTACACGGTGTTTGCCGAAATTTTCGACCCCATTATTGATGACTATCACGGTGGCTTTAAAAAAACTGACAAGCACCCGCCCAAAGATTTTGGCGATGTCGACTCCTTCGGCAATCTCGACCCCGCCGGTGAATACATCGTATCGACTCGTGTACGATGTGGCCGTTCTTTAGAAGGATATCCTTTCAATCCGTGCTTAACCGAGGCTCAGTACAAAGAGATGGAAGAAAAAGTTTCTAGCACATTGTCAGGCCTCACCGGCGAACTTAAGGGCACTTTTTATCCGCTTACCGGCATGAGCAAGGAGGTGCAGCAAAAACTAATCGACGATCACTTCCTCTTTAAGGAAGGTGACCGTTTTCTTCAGGCAGCGAACGCCTGTCGTTTCTGGCCCACTGGACGTGGTATCTTCCATAATGATGATAAGACTTTCTTGGTTTGGTGCAACGAAGAGGATCATCTCCGTATCATCTCCATGCAAACATACGAGCCTCTGCCACCCAACGTGAAATTCTACTACAACGGTAAAGAGATGAAGCTGAGCGAGGAAGCAGAGGAGGCTGCAACTTACTACGCGCGGATGCTGGACCATGATTACACCACCAAGGTTGTGTTCAACAACAACTTTTTTCACGACTGGCGAGAAGTGATGACCGAATCGGAGCGCGCGAAGATCACCGATCTGTCCAAGTGCAACTTCAAAGAGATACACACGTATTTCCTGCAGAAGAGCGAGGAACGCAAGGCGATGACGAAGGACGAGAAACAGAAAATTAAGGAAAAGAACGAGGAGATCCAGAAGGAGTACGGCTTCTGCGTCATCGACGGTCACAAGGAGAAGATCGGTAATTTTAAGATCGAGCCGCCTGGCCTGTTTAGAGGTCGTGGCGAGCATCCCAAGATGGGTAAACTGAAGAAGCGAGTCCAGCCCGAGGACGTAATGATTAATTGCTCGAAAGAATCGAACATACCGAAACCACCAGCTGGTCACAAGTGGAAAGAAGTGCGACACGATCCTCATGTCACGTGGCTCGCGTCCTGGACAGAAAACATTCAAGGCCAAGTGAAATACATCATGCTGAATCCATCCAGCAAGCTTAAAGGCGAGAAAGATTGGCAGAAGTACGAAACAGCGCGGAAATTGGCGCAGTCTATCGACAAGATTCGCGCCGAGTATCGAGAGGACTGGAAGAGCAAGGAGATGCGCATTAGGCAGCGTGCGGTCGCTCTGTACTTTATCGACAAGTTGGCTCTAAGAGCAGGTAACGAGAAGGACGAGGAACAGGCTGACACTGTAGGTTGTTGCTCCTTGCGAGTGGAGCACATCAAGTTGCATGAGCAGAAAGATGGAAAAGAATACACCGCGGGCGGTTTCTATGGAAGCCATCACCATCAAACAGGAGCAGCAAGTCAACATCATGATCCAGCTACTGCTGCGGCATATCGGAGCTTTCCACTCGGATTGGGTATGTCACCTTATGCCTCGACGCAGCATCATCATCACACATCCTCTTCGTTAGGAATACACCCCGGCGGTGGAAGTAATACAAGACCGCCCCAAGACTCACCGTATGATGCGAGCGTTGCGACGGCTTGCAAACTTTACTCGACGACACCCGAAGCAACTGGTCACACTACGTCATCGTATTCAACAACCGCAACGAAAGACTGTAAGCAACAAGATCAAACGTCAACCCATCAAAATGGCTATGCCGCGGTGATGGCAGCAGCAGCGGTCAAGGACGTTTGG---TCAACGACCTCGGGGGCGAATAGCCAGAGTAATTCAGTCGTACGTCCTTCCGCGTGTACCCCGGAGAGTACAAGGGTTAGTAGCTACGGTGGTCTTGTAGGTGGTGATCCAGCATCGAGTCCCGGTAACAACAGTTCGTCAAGATCCCTCACATCGTCTTGGAACACCTGCAGTTTAAACTCGTCCGCGAGTCAACCGGTCGCTACACAACTACATCAGCAACCTACTGCTAACCTGCCAAACTTCCGCGTGGTCGGCGACAACCTGAAGGACCGCTTCGACGGCGCGTCCCGGGTAATGGTTACCAACTCGGATCGCGTTCGC---AACCACGCGAACGCCATTATCAGCAACTCGGCCAGCAACTCTGTGCACCATCACCGCGGTGGTCTGGGACGTCGGCAGCGCTACAACTTTCAGCTGAAGCCGTTCAATCCGGAGCACAAGCCTCCCGGCACCAAGGACCTCGTGTACATAGAACCGTCGCCGATGTTCTGCGACAAGAACCCGAAACTTGGCATCCTGGGCACTCACGGGCGACAATGTAACGACAGCAGCATCGGCGTCGACGGTTGCGACCTGATGTGCTGCGGCAGGGGCCACAAGACCGAGGAGATCTTGGTGGTCGAGAGGTGCGCCTGCACGAAATCGGTCGAGATGCACCACGAGGCGCTGACGGAAGCTCTGCCAGGTGACAACGTCGGCTTCAATGTGAAGAATATTTCGGTGAAGGAGCTGAGGCGTGGCTACGTGGCCGGTGACTCGAAAAACCAGCCGCCTCGAGGTGCCGCCGACTTCACAGCCCAGGTGATCGTGCTGAATCATCCTGGACAGATCAGCAACGGGTACACGCCGGTACTCGATTGCCACACCGCTCACATCGCCTGCAAATTCGCCGAGATCAAGGAGAAGTGCGATCGCCGTACGGGCAAGACCACCGAGGAGAATCCAAAAAGCATCAAGAGCGGCGACGCCGCTATCGTGATGCTGCAACCGACCAAGTCGCAGAATCACGGATTTTGCGTGGATGCGGCTCAACTGCCGGCCAACTGGGAGGTTCTCTTCACCAACGCCAACGACAACAGCAACGAGGGTATAGTCCACTCCAGCCTGCCTTACTTCTCCGTTCAGTTCCATCCGGAACACACCGCGGGTCCCGAGGATCTCGAGTGCCTGTTCGACGTCTTCCTGGAGAGCATTCCCAGAAAGAACGAGAGCGACGAGTTCAGC---------TCTCAAATTTCCATAAAGGACAGGCTCACTCGGAAGCTGGCTTACAAA---CCGTCAGCGCCGATCAGAGTCGATCGACCGAAGAAGGTGCTGATTTTGGGCTCCGGCGGGCTCAGCATCGGCCAGGCTGGAGAATTCGACTATTCGGGCTCGCAGGCGATAAAAGCGTTGAAAGAGGAATCGATACAGACCCTCCTGATCAACCCCAACATCGCCACGGTGCAAACGTCGAAAGGTATGGCCGACAAGATCTATTTCTTACCGATCACACCGGAGTACGTTGAGCAGGTGATTCGATCGGAGAGACCGGACGGGGTGCTGTTAACATTCGGTGGGCAAACCGCGCTCAACTGCGGCGTCGAGCTCGAGAGGAACGGCGTGTTTGTCAAGTACAACATCAAGATTCTGGGAACGCCGATCGAATCCATCATACAGACCGAGGACAGAAAGATATTTGCCGATCGCATCAGCGAGATAAACGAGAAGGTCGCTCCCAGTGCCGCCGTGTACTCCGTAGAAGAGGCGTTAGAGGCCGCTGAGAAGCTGGGCTACCCAGTGATGGCACGCGCTGCGTTTTCCCTCGGCGGTCTCGGATCAGGCTTTGCTAACACGCAGACAGAGCTGAAGACGCTGGCGCAACAAGCTCTCGCGCACTCGAGTCAGTTGATAATCGACAAGTCCCTGAAGGGCTGGAAGGAGGTGGAGTACGAGGTGGTCCGTGACGCGTACGACAACTGCATCACCTCATATGCTTGTCTCAAAGATTAAGCCATGCATGTCTCAGTGCATGCCGAATTAAGGTGAAACCGCGAATGGCTCATTAAATCAGTTATGGTTCATTAGATTGTACCCACATTTACTTGGATAACTGTGGTAATTCTAGAGCTAATACATGCAAAACAGAGTCCCGACCAGTGATGGAA-GGGACGCTTTTATTAGATCAAAACCAATCGGTGGCGCGC----GGTCTC--CGTGC---GTCCACCGTTTATTTTGGTGACTCTGAATAACTTTGAGCTGATCGCACGGTCCTCGTACCGGCGACGCATCTTTCAAATGTCTGCCTTATCAACTTTCGATGGTAGGTTCTGCGCCTACCATGGTTGTAACGGGTAACGGGGAATCAGGGTTCGATTCCGGAGAGGGAGCCTGAGAAACGGCTACCACATCCAAGGAAGGCAGCAGGCGCGCAAATTACCCACTCCCGGCACGGGGAGGTAGTGACGAAAAATAACGATACGGGACTCATCCGAGGCCCCGTAATCGGAATGAGTACACTTTAAATCCTTTAACGAGGATCCATTGGAGGGCAAGTCTGGTGCCAGCAGCCGCGGTAATTCCAGCTCCAATAGCGTATATTAAAGTTGTTGCGGTTAAAAAGCTCGTAGTTGAATCTGTGTCGCACACCGTCGGTTCACCGCTCGCG--GTGTCTAACTGGCGTGATGTGGGACGTCCTACCGGTGGGCTTAGCCTCGCGAGGGGCGGCCCAACTGAT---ATCCCGTCGCGGTGCTCTTTACTGAGTGTCGAGTCGGGCCGGTACGTTTACTTTGAACAAATTAGAGTGCTTAAAGCAGGCTACCTTCGCCTGAATACTGTGTGCATGGAATAATGGAATAGGACCTCGGTTCTATTTTGTTGGTTTTCGGAGCCCCGAGGTAATGATTAATAGGGACAGATGGGGG-CATTCGTATTGCGACGTTAGAGGTGAAATTCTTGGATCGTCGCAAGACGGACAGAAGCGAAAGCATTTGCCAAAAATGTTTTCATTAATCAAGAACGAAAGTTAGAGGTTCGAAGGCGATCAGATACCGCCCTAGTTCTAACCATAAACGATGCCAGCTAGCGATCCGCCGAAGTTCCTCCGATGACTCGGCGGGCAGCTTCCGGGAAACCAAAGCTTTTGGGTTCCGGGGGAAGTATGGTTGCAAAGCTGAAACTTAAAGGAATTGACGGAAGGGCACCACCAGGAGTGGAGCCTGCGGCTTAATTTGACTCAACACGGGAAACCTCACCAGGCCCAGACACCGGAAGGATTGACAGATTGATAGCTCTTTCTTGATTCGGTGGGTGGTGGTGCATGGCCGTTCTTAGTTGGTGGAGCGATTTGTCTGGTTAATTCCGATAACGAACGAGACTCTAGCCTGCTAAATAGGCGTACCTTATGGTATCGCGAAGGCCCCCGGCTT-CG--GCCGGCGGGTTTTTACTACCAACGTACAAACAAATCTTCTTAGAGGGACAGGCGGCTTCTAGCCGCACGAGATTGAGCAATAACAGGTCTGTGATGCCCTTAGATGTTCTGGGCCGCACGCGCGCTACACTGAAGGAATCAGCGTGTATTCCCTGGCCGAAAGGCCCGGGTAACCCGCTGAACCTCCTTCGTGCTAGGGATTGGGGCTTGCAATTGTTCCCCATGAACGAGGAATTCCCAGTAAGCGCGAGTCATAAGCTCGCGTTGATTACGTCCCTGCCCTTTGTACACACCGCCCGTCGCTACTACCGATTGAATGATTTAGTGAGGTCTTCGGACTGGTGCGCGGCAATGTCTCGGCAC-TGCCGATGTTGCCGGGAAGATGACCAAACTTGATCATTTAGAGGAAGTATACTAAGCGGAGGAAAAGAAACTAACAAGGATTTCCCTAGTAGCGGCGAGCGAACAGGAAAGAGCCCAGCACCGAATCCCGCGGTTCCGCCGCAGGGAAATGTGGTGTTTGGGAGGATCCGCTTAT-CCCTTGGCGTCGCGCCGCGTCCAAGTCCATCTTGAATGGGGCCATTTACCCGTAGAGGGTGCCAGGCCCGTAGTGACCGA--TG-CGCGC-CTCGGGAGGATCTCTCCTTAGAGTCGGGTTGCTTGAGAGTGCAGCTCTAAGTGGGTGGTAAACTCCATCTAAGGCTAAATACAACCACGAGACCGATAGCGAACAAGTACCGTGAGGGAAAGTTGAAAAGAACTTTGAAGAGAGAGTTCAAGAGTACGTGAAACCGTTCAGGGGTAAACCTAAGAAACCCAAAAGA-TCGAAC-GGGGAGATTCATCGTCAGCG-GCGCTGGCTTCGCGTCGGTGGGCGATG-TCCCGC--GGATCCG-------------------TTCT-----------CACGGTTC-TCGCGCGGACACGCTACCG-TGCG-CCGATGTC-CGGCGT--CTGTCGTCGTGCACTTCTCCCCTAGTAGAACGTCGCGACCCGCTGGGTGTCGGTCTACGGCCCGGG---TGCGGTGCCTGTCGCGT-------------------CGCCGGT-AAAAC--GGCACGC--GCAAACTCCCGG-T-CGCCCGGCCGACTGCCCGGCGGT-ACACGC---AA---CG-GTATCAGGCCGCGCC-AC----------G-----------CGCGCGTCGAGTCCGTCGCAAGCGA----GCG-CCAAGG-----TACC----TGGCGG---TAC----GGACCTAG-TGCCGTCCCCG--GTCC-TGGCCCGCTGTTAGCCG--------------ACGCG---TT--------------------ACCTTCGACGGGCCTC--GACC----CCCCCCTCCG-----------------------------------------------------------------GGGGAGGGGAT-TACCGGTCGGCGACGCTACTGCTTTGGGTACTCTTAGGACCCGTCTTGAAACACGGACCAAGGAGTCTAACATGTACGCGAGTCATTGGGA--CTTAGCGATACCTAAAGGCGAAATGAAAGTG-AAGGT--------------------------------CGG----CCCT--GGCC--GCCGATCGAGGGAGGATGGG--CCGCGT------------------CACGATGCGGCTCCGCACTCCCGGGGCGTCTCGCTCTCATTGCGAGAAGAGGCGCACCCAGAGCGTACACGTTGGGACCCGAAAGATGGTGAACTATGCCTGGTCAGGACGAAGTCAGGGGAAACCCTGATGGAGGTCCGTAGCGATTCTGACGTGCAAATCGATCGTCGGAACTGGGTATAGGGGCGAAAGACTAATCGAACCATCTAGTAGCTGGTTCCCTCCGAAGTTTCCCTCAGGATAGCTGGCACTCGGAGGAACGTCCCGCTT-GCGGGACGAGAGCGAGTCTCATCTGGTAAAGCGAATGATTAGAGGCCTTGGGGCCGAAACGACCTCAACCTATTCTCAAACTTTAAATGGGTGAGATCTCTGGCTTTCTTGAA-----T--TATGAAGCCACGAGC-----------------AT-C---------T----CGGATCAGAGT-GCCAAGTGGGCCATTTTTGGTAAGCAGAACTGGCGCTGTGGGATGAACCAAACGCAGAGTTAAGGCGCCCAACTCGACGCTCATGGGACACCATGAAAGGCGTTGGTTGCTTAAGACAGCAGGACGGTGGCCATGGAAGTCGGAATCCGCTAAGGAGTGTGTAACAACTCACCTGCCGAAGCAACTAGCCCTGAAAATGGATGGCGCTGAAGCGTCGAGCCTATACTCTGCCGTCAGCGGCAAGTGGGGCGGCCGCCTCGC------------------------------------------------------------------GC-----GGTCGTCACGAGGCCCTGACGAGTAGGAGGGTCGCGGCGGTGTGCGCAGAAGGGTCTGGGCGTGAGCCTGCCTGGAGCCGCCGTCGGTGCAGATCTTGGTGGTAGTAGCAAATACTCCAGCGAGGCCCTGGAGGACTGACGTGGAGAAGGGT   [9149]
Simopone_dryas                 ATAATTGATAGTATGCTACCTGCTAAGTACCAACAATTCCATCCTCAGCAATTGTTCTCAAGCGCGAATCCAGGTACTATTCAGGCGTGCACGACGAGTCCGGCCACC------GCGAGCCTAGAATCCAGTTTATCCGCGGCTGCAGTCGCGGCCGCGGCAGTCAATTACGCACATCAGCACAATTCACCGAGTCCGACGGGTTCGAGTCCCCAGCACTCAGGAAGCTCCGCGTCGACATCACCGGCGGCACGTACCACATCCAGCATGTATCCCTACGTGTCCGCTGCGGCGGCGCATCATCATCATCAGCAACAGCAAGCGGTCGCAGCCGCCGCCTTCGGCGCCACGTCCAGCATGGTGCCCGGTTTTGGCTCCACCGCCGCATCCAGCGCAGCCTTGGCTGCTGCCGCCGCCGTCGATGCCGCAACCGCCGGCGACAAGTCTTGTCGTTATACCGCCAGTCTCACTGGTAATGTCGCGCCTACATCCGCCGATCCTATGGTTAACTATACCCTCGGTCACCATCATCAGAATGGCGCTACACCCGGTAGTCTCGTCTCGTCCGCGTCAGCTTCCTCAGCCGTATCGGCCGCTTCGGCATCCGATATCGCTCTCTGGAAGTTCGAGACCGCCAAGTACTACGTTACTATTATTGACGCGCCAGGACACAGGGACTTCATCAAGAACATGATCACCGGTACCTCGCAGGCCGACTGTGCCGTGCTGATCGTCGCCGCCGGTACTGGTGAGTTCGAGGCCGGTATCTCGAAGAATGGACAGACCCGTGAGCACGCCCTGCTCGCCTTCACCCTCGGCGTCAAGCAGCTGATCGTCGGAGTGAACAAGATGGACTCGACCGAGCCGCCCTACTCGGAGGCCCGTTTCGAGGAAATCAAGAAGGAAGTGTCGTCGTACATCAAAAAGATCGGTTACAACCCGGCCGCGGTGGCGTTCGTGCCCATCTCCGGTTGGCACGGAGACAACATGCTCGAGGTGTCCGCCAAGATGCCTTGGTTCAAGGGATGGAACGTGGAGCGCAAGGAAGGCAAGGCCGAAGGCAAGTGCCTCATTGAAGCCCTCGACGCTATCCTGCCACCCACCAGGCCGACCGACAAGGCTCACCTGGTCGATCCTCACTGGTACCAGTTCGCACCGATGAACCCCCTGTGGCACGCACTCCTCGGCTTCGCCATCGGCGTGCTCGGCACGGTGTCCATCATCGGCAACGGCATGGTGGTATACATCTTCACCAGTACCAAGAGCCTCCGCACGCCGAGCAATCTCCTCGTTGTCAACCTCGCCATCTCTGACTTCCTCATGATGCTATGCATGTCTCCAGCTATGATGATCAATTGCTATTACGAGACGTGGGTGCTGGGACCCTTGTCCTGTGAGCTGTACGCCATGGCGGGCTCCCTGTTCGGATGCGGCTCCATTTGGACGATGACGATGATTGCATTCGACAGGTACAACGTAATCGTCAAAGGCTTGTCCGCTAAGCCGATGACCATTAACGGCGCTCTCCTTCGCATACTTGGTATCTGGTTCTTCTCGTTGGCTTGGACCATCGCTCCGCTGGAAACCGGCTATGCCAAGTTGGCGGCGTCCGATAGTAAGTCGCTGTTGAAGAAACACCTGACGAAGGAGGTCTTCGATCAGCTCAAGACCAGGAAGACCTCGTTTGGCTCCACTCTTCTGGACGTTATCCAATCCGGTCTGGAGAATCACGATTCCGGTGTCGGTATTTATGCGCCCGACGCCGAAGCGTACACGGTGTTTGCCGAAATTTTCGACCCCATTATTGATGACTATCACGGTGGCTTTAAAAAAACCGACAAGCACCCGCCCAAAGATTTTGGCGATGTCGACACCTTCGGCAATCTCGATCCAGCCGGTGAATACATCGTATCGACTCGTGTGCGATGTGGCCGCTCTCTAGAAGGATATCCTTTCAATCCGTGCTTAACCGAGGCCCAGTACAAAGAGATGGAAGAAAAAGTTTCTAGCACATTGTCAGGCCTCACCGGCGAACTTAAGGGCACTTTTTATCCGCTTACCGGCATGAGCAAGGAGGTGCAGCAAAAACTAATCGACGATCACTTCCTCTTCAAGGAAGGTGACCGTTTTCTTCAGACGGCGAACGCCTGTCGTTTCTGGCCCACTGGACGTGGTATCTTCCACAATGATGATAAGACTTTCTTGGTTTGGTGCAACGAAGAGGATCATCTCCGTATCATCTCCATGCAGCCATACGAGTCTTTGCCACCCAGCGTGAAATTCTACTACAACGGCAAAGAGATGAAGCTGAGCGAGGAAGCAGAGGAAGTGGCAACTTTCTACGCGCGCATGCTCGACCACGAATACACCACCAAGGATGCGTTCAACAGCAACTTCTTCCACGACTGGCGAGAAGTGATGACCGAATCGGAGCGCGCCAAGATCATCGATCTGTCCAAGTGCAACTTCAAAGAGATGCACACGTATTTCCTACAGAAGAGCGAGGAACGCAAGGCGATGACGAAGGACGAGAAACAGATAATCAAAGAGAAGAACGAGGAGATCCAAAAGGAGTACGGCTTCTGCACCATTGACGGTCACAAGGAAAAGATCGGTAACTTTAAGATCGAGCCGCCTGGCCTGTTCAGAGGTCGTGGCGAGCATCCCAAGATGGGTAAGCTGAAGAGGCGAGTCCAGCCCGAGGACGTAATGATTAATTGCTCGAAAAATTCAATCGTACCGAAACCACCAGCTGGTCACAAGTGGAAAGAAGTGCGACACGATCATAATGTCACGTGGCTCGCGTCCTGGACAGAAAACATTCAGGGCCAAGTGAAATACATCATGCTGAATCCATCGAGCAAGCTCAAAGGCGAGAAAGATTGGCAGAAGTACGAAACAGCGCGGAAATTGGCGCAGTCCATCGACAAGATTCGCGCCGAGTACCGAGAGGACTGGAAGAGCAAGGAGATGCGCATTAGGCAGCGTGCCGTCGCTCTGTACTTTATCGACAAGTTGGCTCTAAGAGCAGGTAACGAGAAGGACGAGGATCAGGCTGACACTGTAGGTTGTTGCTCCTTGCGAGTGGAACACATCAAGTTGTACGAGCTGAAAGATGGAAAAGAATACACCGCGGGCGGTTTCTATGGAAGCCACCATCATCAAACAGGAGCAGCGAGTCAACATCATGATCCAGCTACTGCTGCGGCATATCGGAGCTTTCCACTCGGATTGGGTATGTCACCTTATGCCTCGACGCAACATCATCATCACACATCCTCCTCGTTAGGAATACACCCCGGCGGTGGAAGTAATACAAGACCGCCTCAAGACTCACCGTATGATGCGAGCGTTGCGACGGCTTGCAAACTTTACTCGACGACACCCGAAGCAACTGGTCACACTACGTCATCGTATTCAACAACCGCAACGAAAGACTGTAAGCAACAAGATCAAACGTCAACCCATCAAAATGGCTATGCCGCTGTGATGGCAGCAGCAGCGGTCAAGGACGTTTGG---TCAACGACCTCGGGAGCGAATAGCCAGAGTAATTCAGTCGTACGTCCTTCCGCGTGTACCCCGGAGAGTACAAGGGTTAGTAGCTACGGTGGTCTCGTAGGTGGTGATCCAGCATCGAGTCCCGGTAACAACAGTTCGTCAAGATCCCTCACATCGTCTTGGAACACCTGCAGTTTAAACTCGTCCGCGAGTCAACCGGTCGCTACACAACTGCATCAGCAACCTACTGCTAACCTGCCGAATTTCCGCGTGGTCGGCGACAACCTGAAGGACCGCTTCGACGGCGCGTCCCGAGTGATGGTGACTAACTCGGATCGCGTTCGC---AACCACGCGAACGCCATCATCAGCAACTCGGCCAGCAACTCTGTGCACCATCACCGCGGTGGTCTGGGACGTCGGCAGCGCTACAACTTTCAGCTGAAGCCGTTCAATCCGGAGCACAAGCCTCCCGGCACCAAGGACCTCGTCTACATAGAACCGTCACCGCTGTTCTGCGACAAGGACCCGAAACTCGGCATCCTGGGCACTCACGGGCGACAATGTAACGACAGCAGCATCGGCGTCGACGGCTGTGACCTGATGTGCTGCGGCAGGGGCCACAAGACCGAGGAAGTCCTCGTGGTCGAAAGGTGCGCCTGCACGAAATCGGTCGAGATGCACCACGAGGCGCTGACGGAAGCTCTGCCAGGTGACAACGTCGGCTTCAACGTGAAGAATATCTCGGTGAAGGAGCTGAGGCGTGGCTACGTGGCCGGCGACTCGAAAAACCAGCCGCCTCGCGGTGCCGCCGACTTCACTGCCCAGGTGATCGTGCTGAATCATCCGGGACAGATCAGCAACGGGTACACGCCGGTGCTCGACTGTCACACCGCTCATATCGCCTGCAAATTCGCCGAGATCAAGGAGAAGTGCGACCGCCGTACGGGCAAGACGACCGAGGAGAATCCAAAGAGCATCAAGAGCGGCGACGCCGCTATCGTGATGCTGCAACCGACCAAGTCGCAGAATCACGGATTTTGCGTGGATGCGGCTCGACTGCCGGCCAACTGGGACATTCTTTTCACCAACGCCAACGACAGCAGCAATGAGGGTATAGTCCACTCCAGTCTGCCTTACTTCTCCGTTCAGTTCCATCCGGAGCACACCGCAGGTCCCGAGGATCTCGAGTGCCTGTTCGATATCTTCCTGGAGAGCATTCCCAGAAAGAACGAGAGCGACGAGTTCAGC---------TCTCAAATTCCCATAAAAGACAGGCTTACTCGGAAGCTGGCTTACAAA---CCATCAGCGCCGATCAGAGTCGATCGACCGAAGAAGGTGCTGATTTTGGGCTCCGGCGGACTCAGCATCGGCCAGGCTGGAGAATTCGACTACTCGGGCTCGCAAGCGATAAAGGCGCTGAAAGAGGAATCGATACAGACTCTCCTGATAAACCCTAACATCGCCACGGTGCAAACGTCGAAAGGCATGGCCGACAAGATCTACTTCTTACCGATCACACCGGAGTACGTTGAGCAGGTGATTCGATCGGAGAGACCGGACGGGGTGCTGTTAACATTCGGTGGACAAACCGCGCTCAACTGCGGCGTCGAACTCGAGAGGAACGGCGTGTTCGCCAAGTACAACATCAAGATTCTGGGGACGCCGATCGAATCCATTATACAGACCGAGGACAGGAAGATATTCGCCGATCGCATCAGCGAGATAAACGAGAAGGTCGCTCCCAGTGCCGCCGTGTGCTCCGTAGAAGAGGCGTTAGAAGCCGCTGAGAAGCTGGGCTACCCGGTGATGGCACGCGCCGCGTTTTCCCTCGGTGGTCTCGGATCAGGCTTCGCCAACACGCAGACAGAGCTGAGGACGCTGGCGCAACAAGCTTTCGCGCACTCGAGTCAGTTGATAATTGACAAATCCCTGAAGGGCTGGAAGGAGGTGGAGTACGAGGTGGTCCGCGACGCGTACGACAACTGCATCACCTCATATGCTTGTCTCAAAGATTAAGCCATGCATGTCTCAGTGCATGCCGAATTAAGGTGAAACCGCGAATGGCTCATTAAATCAGTTATGGTTCATTAGATTGTACCCACATTTACTTGGATAACTGTGGTAATTCTAGAGCTAATACATGCAAAACAGAGCCCCGACCAGTGATGGAA-GGGACGCTTTTATTAGATCAAAACCAATCGGTGGCGCGCGG--GTTCTC--CGTGC---GTCCACCGTTTATTTTGGTGACTCTGAATAACTTTGAGCTGATCGCACGGTCCTCGTACCGGCGACGCATCTTTCAAATGTCTGCCTTATCAACTTTCGATGGTAGGTTCTGCGCCTACCATGGTTGTAACGGGTAACGGGGAATCAGGGTTCGATTCCGGAGAGGGAGCCTGAGAAACGGCTACCACATCCAAGGAAGGCAGCAGGCGCGCAAATTACCCACTCCCGGCACGGGGAGGTAGTGACGAAAAATAACGATACGGGACTCATCCGAGGCCCCGTAATCGGAATGAGTACACTTTAAATCCTTTAACGAGGATCCATTGGAGGGCAAGTCTGGTGCCAGCAGCCGCGGTAATTCCAGCTCCAATAGCGTATATTAAAGTTGTTGCGGTTAAAAAGCTCGTAGTTGAATCTGTGTCGCACACCGTCGGTTCACCGCTCGCG--GTGTCTAACTGGCGTGATGTGGGACGTCCTACCGGTGGGCTTAGCCTCGCGAGGGGCGGCCCAACTGAT---ATCCCGTCGCGGTGCTCTTTACTGAGTGTCGAGTCGGGCCGGTACGTTTACTTTGAACAAATTAGAGTGCTTAAAGCAGGCTACCTTCGCCTGAATACTGTGTGCATGGAATAATGGAATAGGACCTCGGTTCTATTTTGTTGGTTTTCGGAGCCCCGAGGTAATGATTAATAGGGACAGATGGGGG-CATTCGTATTGCGACGTTAGAGGTGAAATTCTTGGATCGTCGCAAGACGGACAGAAGCGAAAGCATTTGCCAAAAATGTTTTCATTAATCAAGAACGAAAGTTAGAGGTTCGAAGGCGATCAGATACCGCCCTAGTTCTAACCATAAACGATGCCAGCTAGCGATCCGCCGAAGTTCCTCCGATGACTCGGCGGGCAGCTTCCGGGAAACCAAAGCTTTTGGGTTCCGGGGGAAGTATGGTTGCAAAGCTGAAACTTAAAGGAATTGACGGAAGGGCACCACCAGGAGTGGAGCCTGCGGCTTAATTTGACTCAACACGGGAAACCTCACCAGGCCCAGACACCGGAAGGATTGACAGATTGATAGCTCTTTCTTGATTCGGTGGGTGGTGGTGCATGGCCGTTCTTAGTTGGTGGAGCGATTTGTCTGGTTAATTCCGATAACGAACGAGACTCTAGCCTGCTAAATAGGCGTACCTTATGGTATCGCGAAGGCCCCCGGCTT-CG--GCCGGTGGGTTTTTACTACCAACGTACAAACAAATCTTCTTAGAGGGACAGGCGGCTTCTAGCCGCACGAGATTGAGCAATAACAGGTCTGTGATGCCCTTAGATGTTCTGGRCCGCACGCGCGCTACACTGAAGGAATCAGCGTGTGTTCCCTGGCCGAAAGGCCCGGGTAACCCGCTGAACCTCCTTCGTGCTAGGGATTGGGGCTTGCAATTGTTCCCCATGAACGAGGAATTCCCAGTAAGCGCGAGTCATAAGCTCGCGTTGATTACGTCCCTGCCCTTTGTACACACCGCCCGTCGCTACTACCGATTGAATGATTTAGTGAGGTCTTCGGACTGGTGCGCGGCAATGTCTCGGCAT-TGCCGATGTTGCCGGGAAGATGACCAAACTTGATCATTTAGAGGAAGTATACTAAGCGGAGGAAAAGAAACTAACAAGGATTTCCTCAGTAGCGGCGAGCGAACAGGAAAGAGCCCAGCACCGAATCCCGCGGTTCCGCCGCAGGGAAATGTGGTGTTCGGGAGGATCCGCTTAT-CCCTTGGTGTCGCGCCGCGTCCAAGTCCATCTTGAATGGGGCCATTTACCCGTAGAGGGTGCCAGGCCCGTAGCGACCGA--TG-CGCGC-CTCGGGAGGATCTCTCCTTAGAGTCGGGTTGCTTGAGAGTGCAGCTCTAAGTGGGTGGTAAACTCCATCTAAGGCTAAATACAACCACGAGACCGATAGCGAACAAGTACCGTGAGGGAAAGTTGAAAAGAACTTTGAAGAGAGAGTTCAAGAGTACGTGAAACCGTTCAGGGGTAAACCTAAGAAACCCAAAAGA-TCGAAC-GGGGAGATTCATCGTCAGCG-GCGCTGGCTTCGCGTCGGTGGGCGATG-TCCCGC--GGTGCCG-------------------TTCC-----------CTCGGCTC-TCGCGCGGGCACGCTACCG-TGCG-CCGATGTC-TGGCGT--CCGTCGTCGTGCACTTCTCCCCTAGTAGAACGTCGCGACCCGCTGGGTGTCGGTCTACGGCCCGGG---TGCGGTGACTGTCGCGT-------------------CGCCGGT-AAAAC--GGCACGCG-GCAAACTCCCGG-T-CGCCCGGCCGGCTGCCCGGCGGT-ACACGC---AA---CG-GTATCAGGCCGCGCC-TC----------G-----------CGCGCGTCGAGTCCGCCGCAAGCGA----GCG-CCACGG-----TACC----CGGAGG---TAC----GGACCTAG-CGCCGTCCCCG--GTCC-TGGCCCGCTGTTAGCCG--------------GCGCG---TT--------------------ACCTTCGACGGGCCTC--ACCC----CTCCTCC---------------------------------------------------------------------GGGGGGGGAT-TACCGGTCGGCGACGCTACTGCTTTGGGTACTCTTAGGACCCGTCTTGAAACACGGACCAAGGAGTCTAACATGTACGCGAGTCATTGGGA--CT-AGCGATACCTAAAGGCGCAATGAAAGTG-AAGGT--------------------------------CGG----CCCT--GGCC--GCCGACCGAGGGAGGATGGG--CCGCGT------------------CACGATGCGGCCCCGCACTCCCGGGGCGTCTCGCTCTCATCGCGAGAAGAGGCGCACCCAGAGCGTACACGTTGGGACCCGAAAGATGGTGAACTATGCCTGGTCAGGACGAAGTCAGGGGAAACCCTGATGGAGGTCCGTAGCGATTCTGACGTGCAAATCGATCGTCGGAACTGGGTATAGGGGCGAAAGACTAATCGAACCATCTAGTAGCTGGTTCCCTCCGAAGTTTCCCTCAGGATAGCTGGCACTCGGAGGAACGTCCCGCTC-GCGGGACGAGAGCGAGTCTCATCTGGTAAAGCGAATGATTAGAGGCCTTGGGGCCGAAACGACCTCAACCTATTCTCAAACTTTAAATGGGTGAGATCTCTGGCTTTCTTGAA-----T--CATGAAGCCACGAGC-----------------AT-C---------T----CGGATCAGAGT-GCCAAGTGGGCCATTTTTGGTAAGCAGAACTGGCGCTGTGGGATGAACCAAACGCAGAGTTAAGGCGCCCAACTCGACGCTCATGGGACACCATGAAAGGCGTTGGTTGCTTAAGACAGCAGGACGGTGGCCATGGAAGTCGGAATCCGCTAAGGAGTGTGTAACAACTCACCTGCCGAAGCAACTAGCCCTGAAAATGGATGGCGCTGAAGCGTCGAGCCTATACTCTGCCGTCAGCGGCAAGTGGGGCGGCCGCCTCGC------------------------------------------------------------------GC-----GGTCGTCACGAAGCCCTGACGAGTAGGAGGGTCGCGGCGGTGTGCGCAGAAGGGTCTGGGCGTGAGCCTGCCTGGAGCCGCCGTCGGTGCAGATCTTGGTGGTAGTAGCAAATACTCCAGCGAGGCCCTGGAGGACTGACGTGGAGAAGGGT   [9147]
Sphinctomyrmex_CM01            ATAATTGATAGTATGCTACCTGCTAAGTACCAACAATTCCACCCACAGCAATTGTTCTCAAGCGCGAATCCGGGTACCATTCAGGCGTGCACG---AGTCCGGCCACC------GCTAGCCTAGAATCGAGTCTATCCGCGGCTGCAGTCGCGGCCGCGGCGGTCAATTACGCGCAGCAGCACAATTCACCGAGCCCGACGGGTTCGAGTCCTCAGCACTCGGGAAGTTCCGCGTCGACATCACCAGCGGCACGTACGACC---AGCATGTATCCCTACGTGTCCGCCGCGGCGGCGCATCATCATCACCAGCAACAACAAGCGGTTGCGGCCGCCGCGTTCGGCGCCACGTCCAGCATGGTGCCCGGTTTCGGGTCCACCGCGGCGTCAAGCGCGGCCCTAGCTGCCGCCGCTGCCGTGGATGCCGCAACGGCCGGTGACAAGTCCTGTCGTTACACGGCCAGCCTGACTGGTAATGTGGCACCTACATCGGCCGATCCTATGGTTAACTATACCCTCGGTCACCATCATCAGAATGGCGCTACACCCGGTAGTCTCGTCTCATCCGCGTCAGCTTCCTCAGCCGTGTCGGCCGCTTCGGCATCTGATATCGCTCTCTGGAAGTTCGAGACTGCCAAGTACTATGTTACGATCATCGACGCCCCTGGACACAGAGATTTCATCAAGAACATGATCACTGGTACCTCGCAAGCCGATTGTGCGGTATTGATTGTCGCTGCCGGTACTGGTGAGTTCGAAGCTGGTATCTCCAAGAATGGACAGACTCGCGAGCATGCCCTGCTCGCCTTCACCCTCGGTGTGAAGCAACTCATCGTCGGTGTTAACAAGATGGACTCGACCGAGCCCCCGTACTCTGAACCTCGTTTCGAGGAGATCAAGAAGGAAGTATCGTCGTACATCAAAAAGATCGGTTACAATCCGGCCGCGGTCGCGTTCGTGCCAATCTCTGGCTGGCATGGAGACAACATGCTCGAGGTATCCGCCAAGATGCCCTGGTTTAAGGGGTGGAATGTGGAGCGCAAAGAGGGAAAGGCCGAAGGCAAATGCCTTATCGAAGCACTCGATGCTATCCTGCCACCCACCAGGCCGACCGACAAGGCTCACTTGGTCGATCCTCACTGGTACCAATTCGCGCCAATGAATCCTCTGTGGCACGCACTGCTCGGTTTGGTGATCGGTGCTCTCGGCCTGGTGTCCATCATTGGTAACGGCATGGTGGTGTACATCTTCACCACCACCAAGAGTCTCCGTACCCCGAGCAACCTCCTCGTGATCAATCTCGCCGTTTCCGATTTCCTCATGATGCTGGCCATGTCTCCGGCTATGGTGATCAATTGCTATTACGAAACGTGGGTGCTGGGACCGTTGTTCTGCGAACTGTACGCTATGGCAGGTTCCCTGTTCGGATGTAGCTCCATATGGACGATGACGATGATCGCATTCGACAGGTACAACGTCATCGTCAAGGGCTTGTCCGCTAAACCGATGACCATTAACAGTGCCCTCCTGCGCATACTCGGCATCTACTCCTTCTCGCTAGCTTGGACCATCGCTCCGCTGGAAACTGGCTATGCCAAGTTGGCGGCGTCCGACAGCAAGTCGCTGCTGAAGAAATATCTGACGAAGGAAATCTTCGATCAGCTGAAGGTCAGGAAGACCTCGTTCGGCTCCACTCTTCTGGACGTTATCCAATCCGGTCTGGAGAATCACGATTCCGGTGTCGGTATCTACGCGCCCGACGCCGAGGCGTACACCGTCTTCGCCGAAATCTTCGATCCCATTATCGACGACTATCACGGTGGCTTCAAACAGACCGACAAGCACCCGCCGAAAGATTTCGGCGACGTCGATGTCTTCGGAAATCTCGACCCGGCTGGCGAATACATCGTATCGACTCGTGTGCGATGCGGTCGCTCCCTGGACGGGTTTCCGTTCAATCCGTGCTTGACCGAGGCCCAGTACAAAGAGATGGAAGAAAAGGTGTCCAGTACGTTGTCGGGTCTCACCAGCGAGCTCAAGGGCACCTTTTACCCGCTTACTGGCATGAGCAAGGAGGTGCAGCAGAAACTGATCGATGATCACTTCCTGTTCAAGGAAGGTGACCGTTTCCTCCAGGCAGCGAATGCCTGTCGTTTCTGGCCCACCGGACGTGGTATTTTCCACAACGACGATAAGACCTTCCTGGTCTGGTGCAACGAGGAAGACCATCTCCGTATCATCTCTATGCAGCTGTACGAGCCTTTGCCATCCAGCGTGAAATTCTACTACAACGGCAAAGAGATGAAACTGAGCGAAGAAACGGAGGAAGTCGCGACCTTTTACGCTCGCATGCTAGACCACGAGTACGCGACCAAGCCTGCGTTCAACAACAACTTTTTCCACGACTGGCGAGAGGTGATGACTGAACCGGAGCGTGCCAAGATAACCGATCTGTTCAAGTGCAACTTTAAGGAGATGCACGCGTATTTTCTGCAAAAGAGCGAGGAACGCAAGGCAATGACCAAGGAGGAGAAGCAAAAAATCAAGGAGAAGAACGAGGAGATCCAGAAAGAGTACGGCTTGTGCGTAATCGATGGGCACAAGGAGAAGATTGGTAATTTTAAGATCGAGCCGCCCGGCTTGTTCCGAGGTCGTGGCGAGCATCCAAAGATGGGTAAACTGAAGAAACGAGTACAGCCCGAAGATGTACTGATCAATTGCTCGAAAGATTCAAACATACCGAAACCACCAGCTGGTCGCAAGTGGAAGGAAGTGCGACACGATCCCAACGTCACGTGGCTCGCGTCCTGGACGGAGAACATTCAGGGCCAGGTAAAGTACATTATGCTGAATCCATCCAGCAAACTCAAGGGTGAAAAGGACTGGCAAAAGTACGAAACTGCGCGCAAGTTGGCGAAGTCCATCGACAAGATTCGCGCCGAGTACCGCGAGGATTGGAAGAGTAAAGAGATGCGCATCAGACAGCGCGCCGTCGCCTTGTACTTTATCGACAAATTGGCCCTGAGAGCTGGTAACGAGAAGGACGAGGATCAGGCGGACACCGTGGGCTGCTGCTCGTTGCGAGTCGAACACATTACTCTGCACGAGCAAAAGGACGGGAAGGAATACACCGCGGGCGGTTTCTATGGAAGCCACCATCATCAAACAGGAGCGGCAAGTCAGCATCATGATCCAGCTACTGCAGCGGCATATCGAAGCTTTCCACTCGGATTGGGTATGTCGCCTTATGCCTCGACGCAGCATCATCATCACACATCCTCTTCGTTAGGAATACATCCCGGCAGTGGAAGTAACACAAGACCACCTCAAGACTCACCATATGATGCGAGCGTTGCGACGGCTTGCAAACTTTATTCGACGACACCTGAAGCAACTGGTCATACTACGTCATCATATTCAACTACTGCAACGAAAGACTGTAAGCAACAGGATCAAACATCAACCCATCAAAATGGCTATGCCGCGGTGATGGCAGCAGCAGCGGTCAAGGACGTTTGG---TCAACGACCTCGGGAGCGAATAGCCAGAGCAATTCAGTCGTACGTCCTTCCGCGTGTACCCCGGAAAGTACAAGAGTTAGTAGCTACGGTGGTCTCGTAGGTGGTGATCCAGCATCGAGTCCTGGTAACAACAGTTCATCAAGATCTCTCACATCCTCTTGGAACACCTGCAGTCTAAACTCGTCCGCGAGTCAACCAGTTGCCACACAACTACATCAGCAACCTACTGCTAACCTACCGAACTTCCGCGTAGTCGGCGATAATCTGAAGGATCGTTTCGACGGCGCTTCCCGGGTGATGGTAACCAATTCGGATCGCGCTCGCGGCAAC---GCGAACGCGATCACCAGCAACTCGGCCAGCAACTCCGTGCATCATCATCGCGGTGGTCTCGGACGTCGGCAGCGTTACAATATCCAGCTGAAGCCGTACAATCCGGAGCACAAGCCGCCCGGGACCAAGGACCTCGTCTACGTGGAACCGTCGCCGCCGTTCTGCGAGAAGAACCCGAAACTCGGTATCCTGGGTACGCACGGCCGGCAGTGCAACGACACCAGCATCGGCGTCGACGGGTGCGATCTGATGTGCTGCGGCAGGGGATACAAGACCCAGGAGGTGACGGTGATCGAGAGGTGCGCCTGCACCAAATCGGTCGAGATGCACCACGAAGCTCTCACGGAGGCTCTGCCCGGAGACAACGTCGGTTTCAACGTGAAGAACATCTCCGTGAAGGAGCTGAGGCGCGGCTACGTGGCCGGCGACTCCAAGAACCAGCCGCCTCGCGGCGCCGCCGACTTTACTGCCCAGGTGATCGTGCTGAATCATCCGGGACAGATCAGCAACGGTTACACGCCGGTGCTCGACTGCCACACCGCCCATATCGCCTGCAAATTCGCCGAGATCAAGGAGAAATGCGACCGTCGTACGGGCAAGACCACCGAAGAGAATCCAAAGAGCATAAAGAGCGGCGACGCCGCCATCGTGACGCTGCAGCCGACCAAGTCGCAGAATCACGGATTCTGCGTCGATGCGACTCGCTTACCGGACAACTGGGAAGTTCTCTTCACCAACGCCAACGACAACAGCAACGAGGGTATAGTCCATTCGAGCCTGCCGTATTTTTCCGTTCAGTTTCATCCGGAACATACCGCGGGTCCCGAGGATCTCGAGTGTCTCTTTGATGTCTTCCTCGAAAGCATTCCTCGAATGAACGAGAGCGATTCTCCT------------CCCCAGATCTCGATAAAGGATAGGCTTACCCAGAAACTGGTTTACGTA---CCGTCGGCACCAATCGTAGTCAACCGACCGAAGAAAGTGCTGATTTTGGGCTCCGGAGGTCTCAGCATCGGCCAGGCTGGAGAATTCGATTACTCAGGCTCGCAAGCGATAAAAGCGCTGAAAGAGGAATCGATAGAGATCCTTCTGATAAATCCCAACATCGCCACGGTGCAAACGTCGAGAGGCATGGCCGACAAAACATATTTCTTGCCGATTACACCGGAGTACGTTGAGCAGGTGATCCGATCGGAGAGACCCGACGGAGTACTGTTAACGTTCGGTGGACAAACCGCGCTCAATTGCGGCGTGGAGCTGGAGAGAAATGGGGTGTTTGCAAAATACAATATTAAGATTCTCGGAACGCCGATCGAATCCATCATACAGACTGAGGACAGGAAGATATTCGCAGATCGCATCAGCGAGATAAACGAGAAGGTTGCACCGAGCTCTGCCGTGTACTCTGTGGTGGAGGCACTGGAGGCTGCCGAGAAACTTGGCTACCCCGTAATGGCGCGTGCTGCGTTCTCGCTCGGTGGTCTCGGATCGGGCTTCGCCAACACGCAACCGGAGCTCAGGATGCTGGCCCAGCAAGCCTTCGCGCACTCCAGCCAGTTGATAATCGACAAGTCTCTGAAGGGTTGGAAGGAAGTGGAGTACGAGGTCGTCCGCGACGCCTACGATAATTGTATCACATCATATGCTTGTCTCAAAGATTAAGCCATGCATGTCTCAGTGCATGCCGAGTTAAGGTGAAACCGCGAATGGCTCATTAAATCAGTTATGGTTCATTGGATTGTACCCACATTTACTTGGATAACTGTGGTAATTCTAGAGCTAATACATGCAAAACAGAGTCCCGACCAGTGATGGGA-GGGACGCTTTTATTAGATCAAAACCAATCGGTGGCGCGC----GGTC-CTCCGTGC---GTCCACCGTTTATTTTGGTGACTCTGAATAACTTTGTGCTGATCGCACGGTCCTCGTACCGGCGACGCATCTTTCAAATGTCTGCCTTATCAACTTTCGATGGTAGGTTTTGCGCCTACCATGGTTATAACGGGTAACGGGGAATCAGGGTTCGATTCCGGAGAGGGAGCCTGAGAAACGGCTACCACATCCAAGGAAGGCAGCAGGCGCGCAAATTACCCACTCCCGGCACGGGGAGGTAGTGACGAAAAATAACGATACGGGACTCATCCGAGGCCCCGTAATCGGAATGAGTACACTTTAAATCCTTTAACGAGGATCCATTGGAGGGCAAGTCTGGTGCCAGCAGCCGCGGTAATTCCAGCTCCAATAGCGTATATTAAAGTTGTTGCGGTTAAAAAGCTCGTAGTTGAATCTGTGTCGCACACCGTCGGTTCACCGCTCGCG--GTGTCTAACTGGCGTGATGTGGGACGTCCTGCCGGTGGGCTTTGCCTCGCGAGGGGCGGCCCAACTGAT---ATCCCGTCGCGGTGCTCTTTACTGAGTGTCGAGTCGGGCCGGTACGTTTACTTTGAACAAATTAGAGTGCTTAAAGCAGGCTACCTTCGCCTGAATACTGTGTGCATGGAATAATGGAAAAGGATCTCGGTTCTATTTTGTTGGTTTTCGGAACCCCGAGATAATGATTAATAGGCACAGATGGGGG-CATTCGTATTGCGACGTTAGAGGTGAAATTCTTGGATCGTCGCAAGACGGACAGAAGCGAAAGCATTTGCCAAAAATGTTTTCATTAATCAAGAACGAAAGTTAGAGGTTCGAAGGCGATYAGATACCGCCCTAGTTCTAACCATAAACGATGCCAGCTAGCGATCCGCCGAAGTTCCTCCGATGACTCGGCGGGCAGCTTCCGGGAAACCAAAGCTTTTGGGTTCCGGGGGAAGTATGGTTGCAAAGCTGAAACTTAAAGGAATTGACGGAAGGGCACCACCAGGAGTGGAGCCTGCGGCTTAATTTGACTCAACACGGGAAACCTCACCAGGCCCAGACACCGGAAGGATTGACAGATTGATAGCTCTTTCTTGATTCGGTGGGTGGTGGTGCATGGCCGTTCTTAGTTGGTGGAGCGATTTGTCTGGTTAATTCCGATAACGAACGAGACTCTAGCCTGCTAAATAGGCGTACCTTATGGTATCGCGAAGGCCCCCGGCTT-CG--GCCGGCGGGTTCTTACTACCAACGTACAAACAAATCTTCTTAGAGGGACAGGCGGCTTCTAGCCGCACGAGATTGAGCAATAACAGGTCTGTGATGCCCTTAGATGTTCTGGGCCGCACGCGCGCTACACTGAAGGAATCAGCGTGTATTCCCTGGCCGAAAGGCCCGGGTAACCCGCTGAACCTCCTTCGTGCTAGGGATTGGGGCTTGCAATTGTTCCCCATGAACGAGGAATTCCCAGTAAGCGCGAGTCATAAGCTCGCGTTGATTACGTCCCTGCCCTTTGTACACACCGCCCGTCGCTACTACCGATTGAATGATTTAGTGAGGTCTTCGGACTGGTGCGCGGCAATGTCTCGGCAT-TGCCGATGTTGCCGGGAAGATGACCAAACTTGATCATTTAGAGGAAGTATACTAAGCGGAGGAAAAGAAACTAACGAGGATTTCCTCAGTAGCGGCGAGCGAACAGGAAAGAGCCCAGCACCGAATCCCGCGGTTCCGCCGCAGGGAAATGTGGTGTTCGGGAGGATCCGCTTAT-CCCTTGACGTCGCGCCGCGTCCAAGTCCATCTTGAATGGGGCCACTTACCCGCAGAGGGTGCCAGGCCCGTAGCGACCGG--CG-CGCGT-CTCGGGAGGATCACTCCTCAGAGTCGGGTTGCTTGAGAGTGCAGCTCTAAGTGGGTGGTAAACTCCATCTAAGGCTAAATACGACCACGAGACCGATAGCGAACAAGTACCGTGAGGGAAAGTTGAAAAGAACTTTGAAGAGAGAGTTCAAGAGTACGTGAAACCGTTCAGGGGTAAACCTAAGAAACCCAAAAGA-TCGAAC-GGGGAGATTCATCGTCAGCG-TCGCAGGCTTCGCGTCGGTGGGCGATG-CCCCGC--GGTGCCG-------------------TT-------------CACGGCAC-TCGCGCGGGTACGCTACCG-TGCG-TCGATGTC-CGGCGA--TCGTCGTCGTGCACTTCTCCCCTAGTAGGACGTCGCGACCCGCTGGGTGTCGGTCTACGGCCCGGG---TACGGTGACTGTCGCGT-------------------CGCCGGT-AAAAC--GGCACGCG-GCAAACACCCGG-T-CGCCCGGCCGGCTGCCCGGCGGT-ACACGC---AA---CG-GTATCAGGCCGCGCA-GC----------G-----------CGCGCGTCGAGCCCGTCGCAAGCGA----GCG-CCACGG-----TACC----CGGAGG---TAC----GGACCTAG-CGCCGTCCCCG--GTCC-TGGCCCGCTGTTAGCAG-----T-------ACGGTG---TT--------------------ACCTTCGACAGGCCTCCTCTCT----CGTTGACGCGA-----------------------------------------------------------------------GAGATTACCGGTCGGCGACGCTACTGCTTTGGGTACTCTTAGGACCCGTCTTGAAACACGGACCAAGGAGTCTAACATGTACGCGAGTCATTGGGA--CTGAGCGATACCTAAAGGCGAAATGAAAGTG-AAGGT--------------------------------CGG----CCCT--GGCC--GCCGACCGAGGGAGGATGGG--CCGCGT------------------CGCGACGCGGCTCCGCACTCCCGGGGCGTCTCGCTCTCATCGCGAGAAGAGGCGCACCCAGAGCGTACACGTTGGGACCCGAAAGATGGTGAACTATGCCTGGTCAGGACGAAGTCAGGGGAAACCCTGATGGAGGTCCGTAGCGATTCTGACGTGCAAATCGATCGTCGGAACTGGGTATAGGGGCGAAAGACTAATCGAACCATCTAGTAGCTGGTTCCCTCCGAAGTTTCCCTCAGGATAGCTGGCACTCGGCCG------TTCCTT-GCGGAACGCGTGCGAGTCTCATCTGGTAAAGCGAATGATTAGAGGCCTTGGGGCCGAAACGACCTCAACCTATTCTCAAACTTTAAATGGGTGAGATCTCTGGCTTTCTTGAA-----C--TATGAAGCCACGAGC-----------------AT-C---------T----CGGATCAGAGT-GCCAAGTGGGCCATTTTTGGTAAGCAGAACTGGCGCTGTGGGATGAACCAAACGCTGAGTTAAGGCGCCCAACTCGACGCTCATGGGACACCATGAAAGGCGTTGGTTGCTTAAGACAGCAGGACGGTGGCCATGGAAGTCGGAATCCGCTAAGGAGTGTGTAACAACTCACCTGCCGAAGCAACTAGCCCTGAAAATGGATGGCGCTGAAGCGTCGAGCCTATACTCTGCCGTCAGCGGCAAGTGGGGCGGCCGCCTCGC------------------------------------------------------------------GC-----GGTCGTCACGAAGCCCTGACGAGTAGGAGGGTCGCGGCGGTGAGCGCAGAAGGGTCTGGGCGCGAGCCTGCCTGGAGCCGCCGTCGGTGCAGATCTTGGTGGTAGTAGCAAATACTCCAGCGAGGCCCTGGAGGACTGACGTGGAGAAGGGT   [9133]
Sphinctomyrmex_steinheili      ATAATTGATAGTATGCTACCTGCTAAGTACCAACAATTCCACCCTCAGCAATTGTTCTCAAGCGCGAATCCGGGTAGCATTCAGGCGTGCACG---AGTCCGGCCACC------GCTAGCCTAGAATCGAGTTTATCCGCGGCTGCAGTGGCGGCCGCGGCAGTCAATTACGCACAGCAGCACAATTCACCGAGTCCGACGGGTTCGAGTCCTCAGCACTCAGGAAGTTCTGCGTCCACATCACCAGCGGCACGTACGACATCCAGCATGTATCCTTACGTGTCCGCCGCGGCGGCGCATCATCATCACCAGCAACAACAAGCAGTCGCGGCCGCCGCGTTTGGCGCCACGTCCAGCATGGTGCCCGGTTTCGGGTCCACCGCGGCATCCAGCGCAGCCCTGGCTGCCGCCGCTGCCGTGGACGCCGCAACCGCCGGCGACAAGTCCTGTCGTTATACGGCCAGCCTAACTGGTAATGTGGCACCCACATCGGGCGATCCTATGGTTAACTATACTCTCGGTCACCATCATCAGAATGGCGCTACACCCGGTAGTCTCGTCTCATCCGCGTCAGCTTCCTCAGCCGTGTCGGCCGCTTCGGCATCTGATATCGCTCTCTGGAAGTTCGAGACTTCCAGGTACTACGTTACGATCATCGACGCCCCTGGACACAGAGATTTCATCAAGAACATGATCACCGGTACCTCGCAGGCCGACTGCGCGGTGCTGATAGTTGCCGCCGGTACCGGTGAGTTCGAAGCTGGTATCTCGAAGAACGGACAGACTCGCGAGCACGCCCTGCTCGCTTTCACCCTCGGTGTGAAACAACTCATCGTCGGTGTTAACAAGATGGACTCGACCGAGCCCCCGTACTCCGAGGCCCGTTTCGAGGAAATCAAGAAGGAAGTGTCGTCGTACATCAAAAAGATCGGTTACAATCCGGCCGCGGTCGCGTTCGTGCCGATCTCTGGCTGGCATGGAGACAACATGCTCGAGGTGTCGGCTAAGATGCCCTGGTTCAAGGGATGGAACGTGGAGCGCAAGGAAGGAAAGGGCGAAGGCAAGTGCCTCATCGAAGCGCTCGACGCTATCCTGCCACCTAGCAGGCCGACCGACAAGGCCCACCTGGTCGATCCTCACTGGTACCAATTCGCGCCGATGAATCCTCTGTGGCACGCACTGCTCGGCTTGGTAATCGGTACCCTCGGCCTGGTGTCCATCATTGGTAACGGCATGGTGGTGTACATCTTCACCACCACGAAAAGTCTCCGTACCCCGAGCAATCTCCTCGTGATCAATCTCGCCGTTTCCGATTTCCTCATGATGCTAGCCATGTCTCCGGCTATGGTGATCAATTGCTATTACGAGACGTGGATGCTGGGACCGTTGGTCTGCGAGCTGTACGGCATGGCAGGTTCCCTGTTCGGATGTGCCTCCATATGGACGATGACGATGATCGCGTTCGACAGGTACAACGTCATCGTCAAGGGCTTGTCCGCCAAACCGATGAACATTAACGGCGCCCTCCTGCGCATACTCGGCATCTGGGTCTTCTCGCTGGCGTGGACCATCGCCCCGCTGGAAACCGGCTATGCCAAGCTGGCGGCGTCCGACAGCAAGTCGCTGCTGAAGAAGTATCTGACGAAGGAAGTCTTCGATCAGCTAAAGACCAGGAAGACCTCGTTCGGCTCCACTCTTCTGGACGTTATCCAATCCGGTCTGGAGAATCACGATTCCGGTGTCGGTATCTACGCGCCCGACGCCGAGGCGTACACGGTCTTCGCCGAAATCTTCGATCCCATTATCGACGACTATCACGGTGGCTTCAAAAAGACCGACAAGCACCCGCCGAAGGATTTCGGCGACGTTGACATCTTCGGGAATCTCGACCCGGCCGGCGAATACATCGTATCGACTCGCGTGCGATGCGGTCGCTCCCTGGACGGGTATCCGTTCAATCCGTGCTTGACCGAGGCCCAGTACAAAGAGATGGAGGAGAAGGTGTCCAGCACGTTGTCGGGCCTCACCGGCGAGCTCAAGGGCACCTTTTACCCGCTCACCGGCATGAGCAAGGAGGTGCAGCAGAAACTGATCGACGATCACTTCCTGTTCAAGGAAGGTGACCGTTTCCTCCAGGCGGCGAACGCCTGTCGTTTCTGGCCCACCGGACGTGGTATTTTCCACAACGACGACAAGACCTTCCTGGTCTGGTGCAACGAGGAGGATCATCTCCGTATCATCTCCATGCAGCTGTACGAGCCGTTGCCACCCAGCGTGAAGTTCTACTACAACGGCAAGGAGATGAAACTGAGCGAGGAAACGGAGGAGGTCGCGACCTTCTACGCTCGCATGCTGGACCACGATTACACGACCAAGCCTGCGTTCAACAACAACTTTTTCCACGACTGGCGAGAGGTGATGACCGAACCGGAGCGTGCCAGGATCACCGATCTGTCCAAGTGCAACTTTAAGGAGATGCACGCGTACTTTCTGCAAAAGAGCGAGGAACGCAAGGCGATGAGCAAGGAGGAGAAGCAAAAGATCAAGGAGAAGAACGAGGAGATCCAGAAGGAGTACGGCTTTTGCGTCATCGACGGGCACAAGGAGAAGATTGGTAACTTCAAGATCGAACCGCCCGGCTTGTTCCGAGGTCGCGGCGAGCATCCGAAGATGGGTAAACTCAAGAAACGAGTGCAGCCGGAAGACGTGCTGATCAATTGCTCGAAAGAGTCGTCCATTCCGAAACCACCGGCTGGCCACAAGTGGAGGGAAGTGCGACACGATCCCAACGTCACGTGGCTCGCGTCCTGGACGGAGAACATTCAGGGCCAGGTAAAGTACATCATGCTGAATCCATCCAGCAAGCTCAAGGGTGAAAAGGACTGGCAAAAGTACGAAACGGCGCGCAAGCTGGCGCAGTCCATCGACAAGATTCGCGCCGAGTACCGGGAGGACTGGAAGAGCAAGGAGATGCGCATCAGGCAGCGCGCCGTCGCCCTGTACTTTATCGACAAGCTAGCCCTGAGAGCTGGTAACGAGAAGGACGAGGATCAGGCGGACACCGTGGGCTGCTGCTCGTTGCGAGTCGAACACATTACGCTGCACGAGCAGAGGGACGGGAAGGAATACACCGCGGGCGGTTTCTATGGAAGCCACCATCATCAAACAGGAGCGGCAAGTCAACATCATGATCCAGCTACTGCAGCGGCGTATCGAAGCTTTCCACTCGGATTGGGTATGTCACCTTATGCCTCGACGCAGCATCATCATCACACATCCTCCTCGTTAGGGATACATCCCGGCAGTGGAAGTAACACAAGACCACCTCAAGACTCACCGTATGATGCGAGCGTTGCGACGGCTTGCAAACTTTATTCGACGACACCTGAAGCAACTGGTCATACTACGTCGTCATATTCGACTACTGCAACGAAAGACTGTAAGCAACAGGATCAAACATCAACCCATCAAAATGGCTATGCCGCGGTGATGGCAGCAGCAGCGGTCAAGGACGTTTGG---TCAACGACCTCGGGAGCGAATAGTCAGAGTAATTCAGTCGTACGTCCTTCCGCGTGTACCCCGGAGAGTACAAGAGTTAGTAGCTACGGTGGTCTCGTAGGTGGTGATCCAGCATCGAGTCCTGGTAACAACAGTTCATCAAGATCTCTCACATCCTCTTGGAACACCTGCAGTCTAAACTCGTCCGCGAGTCAACCAGTCGCCACACAACTACATCAGCAACCTTCCGCTAACCTGCCGAACTTCCGCGTAGTCGGCGACAATCTGAAGGATCGTTTCGACGGCGCGTCCCGGGTGATGGTGACCAATTCGGATCGCGCCCGCGGCAAC---GCGAACGCGATCACCAGCAACTCGGCCAGCAACTCCGTGCACCATCATCGCGGTGGTCTCGGACGTCGGCAGCGTTACAATATCCAGCTGAAGCCGTACAATCCGGAGCACAAGCCGCCCGGGACCAAGGACCTCGTCTACGTGGAACCGTCGCCGCCGTTCTGCGAGAAGAACCCGAAACTCGGTATCCTGGGTACGCACGGCCGGCAGTGCAACGACACCAGCATCGGCGTCGACGGGTGCGATCTGATGTGCTGCGGCAGGGGATACAAGACCCAGGAGGTGACGGTGATCGAGAGGTGCGCCTGCACCAAATCGGTCGAGATGCACCACGAAGCTCTCACGGAGGCTCTGCCCGGAGACAACGTCGGTTTCAACGTGAAGAACATCTCCGTGAAGGAGCTGAGGCGCGGCTACGTGGCCGGCGACTCCAAGAACCAGCCGCCTCGCGGCGCCGCCGACTTTACTGCCCAGGTGATCGTGCTGAATCATCCGGGACAGATCAGCAACGGTTACACGCCGGTGCTCGACTGCCACACCGCCCATATCGCCTGCAAATTCGCGGAGATCAAGGAGAAATGCGATCGTCGTACGGGCAAGACCACCGAGGAGAATCCAAAGAGCATCAAGAGCGGCGACGCCGCCATCGTGACGCTGCAACCGACCAAGTCGCAGAACCACGGATTCTGCGTCGATGCGACCCGCTTGCCGGACAACTGGGAAGTCCTCTTCACCAACGCCAACGACAACAGCAACGAGGGTATAGTCCACTCGAGCCTGCCGTACTTCTCCGTTCAGTTCCATCCGGAACATACAGCGGGTCCGGAGGATCTCGAGTGCCTCTTCGATGTCTTCCTCGAGAGCATCCCTCGAAGGAACGAGAGCGATTCTCCG------------TCCCAGATCTCGATAAAGGACAGGCTCACCAAGAAACTGGCTTACGAA---CCGTCGGCTCCGATCGCGGTCAAGCGACCGAAGAAAGTGCTGATTCTGGGCTCGGGGGGTCTCAGCATCGGCCAGGCTGGCGAATTCGACTACTCGGGCTCGCAAGCGATAAAAGCGCTGAAAGAGGAGTCGATACAGACCCTCCTGATAAATCCCAACATCGCCACGGTGCAGACGTCGAAAGGCATGGCCGACAAGATATATTTCCTGCCGATTACACCGGAGTACGTTGAGCAGGTGATCCAATCGGAGAGACCGGACGGAGTTCTGTTAACGTTCGGCGGACAGACCGCGCTCAATTGCGGCGTGGAGCTGGAGAGAAACGGGGTATTTGCGAAGTACAATATTAAGATTCTGGGGACGCCGATCGAGTCCATCATACAGACTGAGGACAGGAAGATATTCGCGGATCGCGTCAGCGAGATAAATGAGAAGGTTGCACCGAGCGCTGCCGTGTACTCTGTGGACGAGGCACTGGAGGCTGCCGAGAAGCTTGGCTACCCCGTAATGGCGCGTGCCGCGTTCTCGCTCGGTGGTCTCGGTTCGGGCTTCGCCAACACGCAAACGGAACTCAGGGCACTGGCCCAGCAAGCCTTCGCCCACTCCAGCCAGTTGATAATCGACAAGTCCCTGAAGGGTTGGAAGGAAGTGGAGTACGAGGTCGTCCGCGACGCCTACGACAACTGCATCACGTCATATGCTTGTCTCAAAGATTAAGCCATGCATGTCTCAGTGCATGCCGAATTAAGGTGAAACCGCGAATGGCTCATTAAATCAGTTATGGTTCATTAGATTGTACCCACATTTACTTGGATAACTGTGGTAATTCTAGAGCTAATACATGCAAAACAGAGTCCCGACCAGTGATGGGA-GGGACGCTTTTATTAGATCAAAACCAATCGGTGGCGCGCG---GTCCTC--CGTGC---GTCCACCGTTTATTTTGGTGACTCTGAATAACTTTGTGCTGATCGCACGGTCCTCGTACCGGCGACGCATCTTTCAAATGTCTGCCTTATCAACTTTCGATGGTAGGTTCTGCGCCTACCATGGTTGTAACGGGTAACGGGGAATCAGGGTTCGATTCCGGAGAGGGAGCCTGAGAAACGGCTACCACATCCAAGGAAGGCAGCAGGCGCGCAAATTACCCACTCCCGGCACGGGGAGGTAGTGACGAAAAATAACGATACGGGACTCATCCGAGGCCCCGTAATCGGAATGAGTACACTTTAAATCCTTTAACGAGGATCCATTGGAGGGCAAGTCTGGTGCCAGCAGCCGCGGTAATTCCAGCTCCAATAGCGTATATTAAAGTTGTTGCGGTTAAAAAGCTCGTAGTTGAATCTGTGTCGCACACCGTCGGTTCACCGCTCGCG--GTGTCTAACTGGCGTGATGTGGGACGTCCTACCGGTGGGCTTTGCCTCGCGAGGGGCGGCCCAACTGAT---ATCCCGTCGCGGTGCTCTTTACTGAGTGTCGAGTCGGGCCGGTACGTTTACTTTGAACAAATTAGAGTGCTTAAAGCAGGCTACCTTCGCCTGAATACTGCGTGCATGGAATAATGGAATAGGACCTCGGTTCTATTTTGTTGGTTTTCGGAACCCCGAGGTAATGATTAATAGGGACAGATGGGGG-CATTCGTATTGCGACGTTAGAGGTGAAATTCTTGGATCGTCGCAAGACGGACAGAAGCGAAAGCATTTGCCAAAAATGTTTTCATTAATCAAGAACGAAAGTTAGAGGTTCGAAGGCGATCAGATACCGCCCTAGTTCTAACCATAAACGATGCCAGCTAGCGATCCGCCGAAGTTCCTCCGATGACTCGGCGGGCAGCTTCCGGGAAACCAAAGCTTTTGGGTTCCGGGGGAAGTATGGTTGCAAAGCTGAAACTTAAAGGAATTGACGGAAGGGCACCACCAGGAGTGGAGCCTGCGGCTTAATTTGACTCAACACGGGAAACCTCACCAGGCCCAGACACCGGAAGGATTGACAGATTGATAGCTCTTTCTTGATTCGGTGGGTGGTGGTGCATGGCCGTTCTTAGTTGGTGGAGCGATTTGTCTGGTTAATTCCGATAACGAACGAGACTCTAGCCTGCTAAATAGGCGTACCTTATGGTATCGCGAAGGCCCCCGGCTT-CT--GCCGGCGGGTTCTTACTACCAACGTACAAACAAATCTTCTTAGAGGGACAGGCGGCTTCTAGCCGCACGAGATTGAGCAATAACAGGTCTGTGATGCCCTTAGATGTTCTGGGCCGCACGCGCGCTACACTGAAGGAATCAGCGTGTATTCCCTGGCCGAAAGGCCCGGGTAACCCGCTGAACCTCCTTCGTGCTAGGGATTGGGGCTTGCAATTGTTCCCCATGAACGAGGAATTCCCAGTAAGCGCGAGTCATAAGCTCGCGTTGATTACGTCCCTGCCCTTTGTACACACCGCCCGTCGCTACTACCGATTGAATGATTTAGTGAGGTCTTCGGACTGGTGCGCGGCAATGTCTCGGCAT-TGCCGATGTTGCCGGGAAGATGACCAAACTTGATCATTTAGAGGAAGTATACTAAGCGGAGGAAAAGAAACTAACCAGGATTTCCTCAGTAGCGGCGAGCGAACAGGAAAGAGCCCAGCACCGAATCCCGCGGTTCCGCCGCAGGGAAATGTGGTGTTCGGGAGGGTCCGCTTAT-CCCTTGGCGTCGCGCCGCGTCCAAGTCCATCTTGAATGGGGCCACTTACCCGCAGAGGGTGCCAGGCCCGTAGCGACCGG--TG-CGCGT-CTCGGGAGGATCTCTCCTTAGAGTCGGGTTGCTTGAGAGTGCAGCTCTAAGTGGGTGGTAAACTCCATCTAAGGCTAAATACGACCACGAGACCGATAGCGAACAAGTACCGTGAGGGAAAGTTGAAAAGAACTTTGAAGAGAGAGTTCAAGAGTACGTGAAACCGTTCAGGGGTAAACCTAAGAAACCCAAAAGA-TCGAAC-GGGGAGATTCATCGTCAGCG-TCGCAGGCTTCGCGTCGGTGGGCGATG-CCCCGC--GGTGCCG-------------------TTCC-----------CTCGGCAC-TCGCGCGGGCACGCTACCG-TGCG-CCGATGTC-CGGCGT--ACGTCGTCGTGCACTTCTCCCCTAGTAGGACGTCGCGACCCGCTGGGTGTCGGTCTACGGCCCGGG---TACGGTGACTGTCGCGT-------------------CGCCGGT-AAAAC--GGCACGCG-GCAAACTCCCGG-T-CGCCCGGCCGGCTGCCCGGCGGT-ACACGC---AA---CG-GTACAAGGCCGCGCC-GC----------G-----------CGCGCGTCGGGCCCGTCGCAAGCGA----GCG-CCACGG-----TACC----CGGAGG---TAC----GGACCTAG-CGCCGTCCCCG--GTCC-TGGCCCGCTGTTAGCAG-----T-------ACGGTG---TT--------------------ACCTTCGACAGGCCTCC-CTCT----CGTTCACGCGA-----------------------------------------------------------------------GAGATTACCGGTCGGCGACGCTACTGCTTTGGGTACTCTTAGGACCCGTCTTGAAACACGGACCAAGGAGTCTAACATGTACGCGAGTCATTGGGA--CTAAGCGATACCTAAAGGCGCAATGAAAGTG-AAGGT--------------------------------CGG----CCCT--GGCC--GCCGACCGAGGGAGGATGGG--CCGCGT------------------CGCGATGCGGCTCCGCACTCCCGGGGCGTCTCGCTCTCATCGCGAGAAGAGGCGCACCCAGAGCGTACACGTTGGGACCCGAAAGATGGTGAACTATGCCTGGTCAGGACGAAGTCAGGGGAAACCCTGATGGAGGTCCGTAGCGATTCTGACGTGCAAATCGATCGTCGGAACTGGGTATAGGGGCGAAAGACTAATCGAACCATCTAGTAGCTGGTTCCCTCCGAAGTTTCCCTCAGGATAGCTGGCACTCGGCCG------TTCCGC-GCGGAACGCGTGCGAGTCTCATCTGGTAAAGCGAATGATTAGAGGCCTTGGGGCCGAAACGACCTCAACCTATTCTCAAACTTTAAATGGGTGAGATCTCTGGCTTTCTTGAA-----C--TATGAAGCCACGAGC-----------------AT-C---------T----CGGATCAGAGT-GCCAAGTGGGCCATTTTTGGTAAGCAGAACTGGCGCTGTGGGATGAACCAAACGCAGAGTTAAGGCGCCCAACTCGACGCTCATGGGACACCATGAAAGGCGTTGGTTGCTTAAGACAGCAGGACGGTGGCCATGGAAGTCGGAATCCGCTAAGGAGTGTGTAACAACTCACCTGCCGAAGCAACTAGCCCTGAAAATGGATGGCGCTGAAGCGTCGAGCCTATACTCTGCCGTCAGCGGCAAGTGGGGCGGCCGCCTCGC------------------------------------------------------------------GC-----GGTCGTCACGAGGCCCTGACGAGTAGGAGGGTCGCGGCGGTGAGCGCAGAAGGGTCTGGGCGCGAGCCTGCCTGGAGCCGCCGTCGGTGCAGATCTTGGTGGTAGTAGCAAATACTCCAGCGAGGCCCTGGAGGACTGACGTGGAGAAGGGT   [9137]
Sphinctomyrmex_KE01            ATAATTGATAGTATGCTACCTGCTAAGTACCAACAATTCCACCCTCAGCAATTGTTCTCAAGCGCGAATCCAGGTACCATTCAGGCGTGCACGACGAGTCCGGCCACC------GCTAGCCTAGAATCGAGTTTATCCGCGGCTGCAGTCGCGGCCGCGGCAGTCAATTACGCACACCAGCACAATTCACCGAGTCCGACGGGTTCGAGTCCCCAGCACTCAGGAAGTTCCGCGTCGACATCACCAGCGGCACGT---ACATCCAGCATGTATCCTTACGTGTCCGCCGCGGCGGCGCATCATCATCACCAGCAACAGCAAGCGGTTGCGGCCGCTGCGTTCGGCGCCACGTCCAGCATGGTGCCCGGTTTCGGGTCCACCGCGGCATCCAGCGCGGCCCTAGCTGCCGCCGCTGCCGTGGACGCCGCAACCGCCGGCGACAAGTCCTGTCGTTATACGGCCAGCCTAACTGGTAATGTGGCACCTACATCGGCCGATCCTATGGTTAATTATACCCTCGGTCACCATCATCAGAATGGCGCTACACCCGGTAGTCTCGTCTCATCCGCGTCAGCTTCCTCAGCCGTGTCGGCCGCTTCGGCATCTGATATCGCCCTCTGGAAGTTCGAGACCTCAAAGTACTATGTTACGATCATCGACGCCCCTGGACACAGAGATTTCATCAAGAACATGATCACCGGTACCTCGCAGGCCGACTGTGCTGTGCTGATCGTCGCCGCCGGTACCGGTGAGTTCGAAGCTGGTATCTCGAAGAATGGACAGACCCGCGAGCACGCCCTGCTCGCCTTCACCCTCGGTGTGAAACAGCTCATCGTCGGTGTTAACAAGATGGACTCGACCGAGCCCCCATACTCCGAGTCTCGTTTCGAGGAAATCAAGAAGGAAGTATCGTCGTACATAAAAAAGATTGGTTACAATCCGGCCGCGGTCGCCTTCGTGCCGATCTCCGGCTGGCATGGAGACAATATGCTCGAGGTGTCCGCTAAGATGCCCTGGTTCAAGGGATGGAACGTGGAGCGCAAGGAAGGAAAGGGCGAGGGCAAGTGCCTCATCGAAGCGCTCGACGCTATCCTGCCACCCTCCAGGCCGACCGACAAGGCTCACCTGGTCGACCCTCACTGGTATCAATTCGCACCGATGAACCCACTGTGGCACGCACTGCTCGGCTTGGTAATCGGTGCCCTCGGCCTAGTGTCCATCATCGGTAACGGCATGGTGGTGTACATCTTCACCATCACCAAGAGTCTCCGTACCCCGAGCAACCTCTTCGTGATCAATCTCGCCGTCTCCGATTTTCTCATGATGCTGGCCATGTCTCCGGCTATGGTGATCAATTGCTATTACGAAACGTGGGTGCTGGGACCGTTGTTCTGCGAACTCTACGCCATGGCAGGTTCCCTGTTCGGATGTGGCTCCATATGGACGATGACGATGATCGCGTTCGACAGGTACAACGTCATCGTCAAGGGTTTGTCCGCTAAACCGATGACCATTACCGGGGCCCTACTGCGCATACTCGGCATCTGGTTCTTCTCGCTAGCGTGGACCATCGCCCCGCTGGAAACCGGCTTTTCCAAGCTGGCGGCGTCCGACAGCAAGTCGCTGCTGAAGAAATATCTGACGAAGGAAGTTTTCGATCAGCTGAAGACCAGGAAGACCTCGTTCGGCTCCACCCTTCTGGACATTATCCAATCCGGTCTGGAGAATCACGATTCCGGTGTCGGTATCTACGCGCCCGACGCCGAGGCGTACACGGTCTTCGCCGAAATCTTCGATCCCATTATCGACGACTATCACGGTGGCTTCAAAAAGTCCGACAAGCACCCGCCGAAAGACTTCGGCGACGTCGATGTCTTTGGCAACCTCGACCCGGCCGGCGAATACATCGTATCGACTCGTGTGCGATGCGGTCGCTCCCTGGACGGGTATCCGTTCAATCCGTGCTTGACCGAGGCCCAGTACAAAGAGATGGAGGAGAAGGTGTCCAGCACGTTGTCGGGCCTCACCGGCGAGCTCAAGGGCACCTTTTACCCGCTTACCGGCATGAGCAAGGAGGTGCAGCAGAAACTGATCGACGATCACTTCCTGTTCAAGGAAGGTGACCGTTTCCTCCAGGCAGCGAACGCCTGTCGTTTCTGGCCCACCGGACGTGGTATTTTCCACAACGACGATAAGACCTTCCTGGTCTGGTGCAACGAGGAGGACCATCTCCGTATCATCTCTATGCAGTTGTACGAGCCTTTGCCATCAAGCGTGAAATTCTACTACAACGGCAAAGAGATGAAACTGAGCGAGGAAACGGAGGAGGTCGCGACTTTCTACGCTCGCATGCTGGACCACGATTACACGACCAAGCCTGCATTCAACAACAACTTTTTCCACGACTGGCGAGAGGTGATGACCGAATCGGAACGTGCCAAGATAACTGATCTGTCCAAGTGCAACTTTAAGGAGATGCACGCGTACTTTTTGCAAAAGAGCGAGGAACGCAAGGCGATGACCAAGGAGGAGAAGCAAAAGATCAAGGAGAAGAACGAGGAGATCCAGAAAGAGTACGGCTTTTGCAGCATCGACGGGCACAAGGAGAAGATTGGTAATTTCAAGATTGAACCGCCCGGCTTGTTCAGGGGTCGTGGCGAGCATCCGAAGATGGGTAAACTGAAGAAACGAGTACAGCCCGAAGACGTACTGATCAATTGCTCGAAAGATTCACACATACCGAAACCACCGGCTGGTCACAAGTGGAGGGAAGTACGACACGATCCCAACGTCACGTGGCTCGCGTCCTGGACAGAGAACATTCAGGGCCAGGTAAAGTACATTATGCTGAATCCATCGAGCAAGCTCAAGGGTGAAAAGGACTGGCAAAAGTACGAAACGGCGCGCAAGTTGGCACAGTCCATCGACAAGATTCGCGCCGAGTATCGCGACGATTGGAAGAGTAAAGAGATGCGCATCAGACAGCGCGCCGTCGCCTTGTACTTTATCGACAGGTTGGCCCTGAGAGCTGGTAACGAGAAGGACGAGGATCAGGCGGACACCGTGGGCTGCTGCTCGTTGCGAGTAGAACACATTTCGCTGCACGAGCAAAAGGACGGCAAGGAATACACCGCAAGCGGTTTCTATGGAACCCACCATCATCAAACAGGAGCGGCAAGTCAGCATCATGATCCAGCTACTGCAGCGGCGTATCGAAGCTTTCCACTCGGATTGGGTATGTCACCTTATGCCTCGACGCAGCATCATCATCACACATCCTCTTCGTTAGGAATACATCCCGGCAGTGGAAGTAACACAAGACCACCTCAAGACTCACCATATGATGCGAGCGTTGCGACGGCTTGCAAACTTTATTCGACGACACCTGAAGCAACTGGTCATACTACGTCATCATATTCAACTACTGCAACGAAAGACTGTAAGCAACAGGATCAAACATCAACCCATCAAAATGGCTATGCCGCGGTGATGGCAGCAGCAGCGGTCAAGGACGTTTGG---TCAACGACCTCGGGAGCGAATAGCCAGAGTAATTCAGTCGTACGTCCTTCCGCGTGTACCCCGGAGAGTACAAGAGTTAGTAGCTATGGTGGTCTCGTAGGTGGTGATCCAGCATCGAGTCCTGGTAACAACAGTTCATCAAGATCTCTCACATCCTCTTGGAACACCTGCAGTCTAAACTCGTCCGCGAGTCAACCAGTCGCCACACAACTACATCAGCAACCTACTGCTAATCTACCGAACTTCCGCGTGGTCGGCGATAATCTGAAGGATCGTTTCGACGGCGCGTCCCGGGTGATGGTGACGAATTCGGATCGCGCTCGC---AAC---GCGAACGCCATCACCAGCAACTCGGCCAGCAACTCGGTGCATCATCATCGCGGTGGCCTCGGGCGTCGGCAGCGTTACAACATCCAGCTGAAGCCGTACAATCCGGAGCACAAGCCGCCCGGGACCAAGGACCTCGTCTACGTGGAACCGTCGCCGCCCTTCTGCGAGAAGTACCCGAAGCTCGGTATCCTGGGTACGCACGGCCGCCACTGCAACGACACCAGCATCGGCGTGGACGGGTGCGATCTCATGTGCTGCGGCAGGGGATACAAGACCCAGGAGGTGACGGTGATCGAGAGGTGCGCCTGCACCAAATCGGTCGAGATGCACCACGAAGCTCTCATGGAGGCTCTGCCGGGAGACAACGTCGGTTTCAACGTGAAGAACATCTCCGTGAAGGAGCTGAGACGCGGCTACGTGGCCGGCGACTCCAAGAACCAGCCGCCTCGCGGCGCCGCCGACTTTACTGCCCAGGTGATCGTGCTGAATCATCCGGGACAGATCAGCAACGGTTACACGCCGGTGCTCGACTGCCATACCGCCCACATCGCCTGCAAATTCGCCGAGATCAAGGAGAAGTGCGATCGCCGTACGGGCAAGACCACCGAGGAGAATCCAAAGAGCATCAAGAGCGGCGACGCGGCCATTGTGACGCTGCAGCCGACCAAGTCGCAGAATCACGGATTCTGCGTGGATGCGACACGCTTACCGGACAACTGGGAAGTTCTCTTCACCAACGCCAACGACAACAGCAACGAGGGTATAGTCCACTCGAGCCTGCCGTACTTCTCCGTCCAGTTTCATCCAGAACATACCGCCGGTCCCGAGGATCTCGAGTGCCTCTTTGATGTCTTCCTCGAAAGCATTCCTCGAAAGAACGAGAGCGCCGACACTCAT---------TCCCAGATCTCGCTAAAAGATAGGCTCACCAAGAAGCTGGCTTACGAA---CCGTCAGCTCCAATCGTGGTGAACCGACCGAAGAAGGTGCTGATTCTGGGCTCCGGGGGTCTCAGCATCGGCCAGGCTGGGGAATTCGATTACTCGGGCTCGCAAGCGATAAAAGCGCTGAAAGAGGAGTCGATACAGACTCTCCTGATAAATCCCAACATCGCCACGGTGCAAACGTCGAAAGGCATGGCCGACAAGATATATTTCTTGCCGATTACACCGGAGTACGTTGAGCAGGTGATCCAATCGGAGAGACCGGATGGAGTACTGTTAACTTTCGGTGGACAAACCGCGCTCAATTGTGGCGTCGAGCTGGAGAGAAAGGGGGTGTTTGCCAAATACAATATTAAGATTCTGGGGACGCCGATCGAATCCATCATACAGACTGAGGACAGAAAGATATTCGCGGATCGCATCAGCGAGATAAACGAGAAGGTTGCACCGAGCGCTGCCGTGTACTCTGTGGAGGAGGCACTGGAGGCTGCGGAGAAACTTGGCTACCCCATAATGGCGCGTGCCGCGTTCTCGCTCGGTGGCCTCGGATCGGGCTTCGCCAATACGCAAACGGAACTCAGGGCGTTGGCCCAGCAAGCCTTCGCGCATTCCAGCCAGTTGATAATCGACAAGTCCCTGAAGGGTTGGAAGGAAGTGGAGTACGAAGTCGTCCGCGATGCCTACGACAACTGCATCACATCATATGCTTGTCTCAAAGATTAAGCCATGCATGTCTCAGTGCATGCCGAATTAAGGTGAAACCGCGAATGGCTCATTAAATCAGTTATGGTTCATTAGATTGTACCCACATTTACTTGGATAACTGTGGTAATTCTAGAGCTAATACATGCAAAACAGAGTCCCGACCAGTGATGGCA-GGGACGCTTTTATTAGATCAAAACCAATCGGTGGCGCGC----GGTT-CACCGCGC---GTCCACCGTTTATTTTGGTGACTCTGAATAACTTTGTGCTGATCGCACGGTCCTCGTACCGGCGACGCATCTTTCAAATGTCTGCCTTATCAACTTTCGATGGTAGGTTCTGCGCCTACCATGGTTGTAACGGGTAACGGGGAATCAGGGTTCGATTCCGGAGAGGGAGCCTGAGAAACGGCTACCACATCCAAGGAAGGCAGCAGGCGCGCAAATTACCCACTCCCGGCACGGGGAGGTAGTGACGAAAAATAACGATACGGGACTCATCCGAGGCCCCGTAATCGGAATGAGTACACTTTAAATCCTTTAACGAGGATCCATTGGAGGGCAAGTCTGGTGCCAGCAGCCGCGGTAATTCCAGCTCCAATAGCGTATATTAAAGTTGTTGCGGTTAAAAAGCTCGTAGTTGAATCTGTGTCGCACACCGTCGGTTCACCGCTCGCG--GTGTCTAACTGGCGTGATGTGGGACGTCCTACCGGTGGGCTTTGCCTCGCGAGGGGCGGCCCAACTGAT---ATCCCGTCGCGGTGCTCTTTACTGAGTGTCGAGTCGGGCCGGTACGTTTACTTTGAACAAATTAGAGTGCTTAAAGCAGGCTACCTTCGCCTGAATACTGCGTGCATGGAATAATGGAATAGGACCTCGGTTCTATTTTGTTGGTTTTCGGAACCCCGAGGTAATGATTAATAGGGACAGATGGGGG-CATTCGTATTGCGACGTTAGAGGTGAAATTCTTGGATCGTCGCAAGACGGACAGAAGCGAAAGCATTTGCCAAAAATGTTTTCATTAATCAAGAACGAAAGTTAGAGGTTCGAAGGCGATCAGATACCGCCCTAGTTCTAACCATAAACGATGCCAGCTAGCGATCCGCCGAAGTTCCTCCGATGACTCGGCGGGCAGCTTCCGGGAAACCAAAGCTTTTGGGTTCCGGGGGAAGTATGGTTGCAAAGCTGAAACTTAAAGGAATTGACGGAAGGGCACCACCAGGAGTGGAGCCTGCGGCTTAATTTGACTCAACACGGGAAACCTCACCAGGCCCAGACACCGGAAGGATTGACAGATTGATAGCTCTTTCTTGATTCGGTGGGTGGTGGTGCATGGCCGTTCTTAGTTGGTGGAGCGATTTGTCTGGTTAATTCCGATAACGAACGAGACTCTAGCCTGCTAAATAGGCGTACCTTATGGTATCGCGAAGGCCCCCGGCTT-CG--GCCGGCGGGTTCTTACTACCAACGTACAAACAAATCTTCTTAGAGGGACAGGCGGCTTCTAGCCGCACGAGATTGAGCAATAACAGGTCTGTGATGCCCTTAGATGTTCTGGGCCGCACGCGCGCTACACTGAAGGAATCAGCGTGTATTCCCTGGCCGAAAGGCCCGGGTAACCCGCTGAACCTCCTTCGTGCTAGGGATTGGGGCTTGCAATTGTTCCCCATGAACGAGGAATTCCCAGTAAGCGCGAGTCATAAGCTCGCGTTGATTACGTCCCTGCCCTTTGTACACACCGCCCGTCGCTACTACCGATTGAATGATTTAGTGAGGTCTTCGGACTGGTGCGCGGCAATGTCTCGGCAT-TGCCGATGTTGCCGGGAAGATGACCAAACTTGATCATTTAGAGGAAGTATACTAAGCGGAGGAAAAGAAACTAACCAGGATTTCCTCAGTAGCGGCGAGCGAACAGGAAAGAGCCCAGCACCGAATCCCGCGGTTCCGCCGCAGGGAAATGTGGTGTTCGGGAGGGTCCGATTAT-CCCTTGGCGTCGCGCCGCGTCCAAGTCCATCTTGAATGGGGCCACTTACCCGCAGAGGGTGCCAGGCCCGTAGCGACCGG--CG-CGCGT-CTCGGGAGGATCTCTCCTTAGAGTCGGGTTGCTTGAGAGTGCAGCTCTAAGTGGGTGGTAAACTCCATCTAAGGCTAAATACGACCACGAGACCGATAGCGAACAAGTACCGTGAGGGAAAGTTGAAAAGAACTTTGAAGAGAGAGTTCAAGAGTACGTGAAACCGTTCAGGGGTAAACCTAAGAAACCCAAAAGA-TCGAAC-GGGGAGATTCATCGTCAGCG-TCGCAGGCTTCGCGTCGGTGGGCGATG-TTCCGC--GGTGCCG-------------------TT-C-----------CACGGCTC-TCGCGCGGACACGCTACCG-TGCG-CCGATGTC-CGGCGA--TCGTCGTCGTGCACTTCTCCCCTAGTAGGACGTCGCGACCCGCTGGGTGTCGGTCTACGGCCCGGG---TACGGTGACTGTCGCGT-------------------CGCCGGT-AAAAC--GGCACGCG-GCAAACTCCCGG-T-CGCCCGGCCGGCTGCCCGGCGGT-ACACGC---AA---CG-GTATCAGGCCGCGCC-GC----------G-----------CGCGCGTCGAGCCCGTCGCAAGCGA----GCG-CCACGG-----TACC----CGGAGG---TAC----GGACCTAG-CGCCGTCCCCG--GTCC-TGGCCCGCTGTTAGCAG----TT-------ACGGTG---TT--------------------ACCTTCGACAGGCCTC--CTCT----CGTTCACGC-------------------------------------------------------------------------GAGATTACCGGTCGGCGACGCTACTGCTTTGGGTACTCTTAGGACCCGTCTTGAAACACGGACCAAGGAGTCTAACATGTACGCGAGTCATTGGGA--CT-AGCGATACCTAAAGGCGCAATGAAAGTG-AAGGT--------------------------------CGG----CCCT--GGCC--GCCGACCGAGGGAGGATGGG--CCGCGT------------------CGCGATGCGGCTCCGCACTCCCGGGGCGTCTCGCTCTCATCGCGAGAAGAGGCGCACCCAGAGCGTACACGTTGGGACCCGAAAGATGGTGAACTATGCCTGGTCAGGACGAAGTCAGGGGAAACCCTGATGGAGGTCCGTAGCGATTCTGACGTGCAAATCGATCGTCGGAACTGGGTATAGGGGCGAAAGACTAATCGAACCATCTAGTAGCTGGTTCCCTCCGAAGTTTCCCTCAGGATAGCTGGCACTCGGCCG------TTCCGC-GCGGAACGCGTGCGAGTCTCATCTGGTAAAGCGAATGATTAGAGGCCTTGGGGCCGAAACGACCTCAACCTATTCTCAAACTTTAAATGGGTGAGATCTCTGGCTTTCTTGAA-----C--TATGAAGCCACGAGC-----------------AT-C---------T----CGGATCAGAGT-GCCAAGTGGGCCATTTTTGGTAAGCAGAACTGGCGCTGTGGGATGAACCAAACGCAGAGTTAAGGCGCCCAACTCGACGCTCATGGGACACCATGAAAGGCGTTGGTTGCTTAAGACAGCAGGACGGTGGCCATGGAAGTCGGAATCCGCTAAGGAGTGTGTAACAACTCACCTGCCGAAGCAACTAGCCCTGAAAATGGATGGCGCTGAAGCGTCGAGCCTATACTCTGCCGTCAGCGGCAAGTGGGGCGGCCGCCTCGC------------------------------------------------------------------GC-----GGTCGTCACGAAGCCCTGACGAGTAGGAGGGTCGCGGCGGTGAGCGCAGAAGGGTCTGGGCGCGAGCCTGCCTGGAGCCGCCGTCGGTGCAGATCTTGGTGGTAGTAGCAAATACTCCAGCGAGGCCCTGGAGGACTGACGTGGAGAAGGGT   [9133]
Cerapachys_splendens           ATAATTGATAGTATGCTACCTGCTAAGTACCAACAATTCCACCCTCAGCAATTGTTCTCAAGCGCGAATCCAGGTACCATTCAGGCGTGTACGACGAGTCCGGCCACC------GCGAGCCTAGAATCGAGTTTATCCGCGGCTGCAGTCGCGGCCGCGGCAGTCAATTACGCACAGCAGCACAATTCACCGAGTCCGACGGGTTCGAGTCCTCAGCACTCAGGAAGTTCCGCGTCGACATCACCGGCGGCACGT---ACATCCAGCATGTATCCTTACGTGTCCGCCGCGGCGGCGCATCATCATCATCAGCAACAACAAGCAGTTGCCGCCGCCGCGTTCGGTGCCACCTCCAGCATGGTGCCCGGTTTCGGGTCCACCGCGGCATCAAGCGCAGCCCTAGCTGCTGCCGCCGCCGTGGACGCCGCAACCGCCGGCGACAAGTCTTGTCGTTACACCGCCAGCCTGACTGGTAATGTGGCACCTACATCCGCCGATCCTATGGTTAACTATACCCTCGGTCACCATCATCAGAATGGCGCTACACCCGGTAGTCTCGTCTCGTCCGCGTCAGCTTCCTCAGCCGTGTCGGCCGCTTCGGCATCCGATATCGCCCTCTGGAAGTTCGAGACTTCGAAATACTACGTAACGATTATTGACGCTCCTGGACACAGAGATTTCATCAAGAACATGATCACCGGTACCTCGCAGGCCGACTGCGCAGTGTTGATCGTCGCTGCCGGTACCGGTGAGTTCGAGGCCGGTATCTCGAAGAACGGACAGACCCGTGAACACGCCCTGCTCGCCTTCACCCTCGGTGTGAAACAACTGATCGTCGGTGTGAACAAGATGGACTCCACCGAGCCGCCGTACTCCGAGGCTCGTTTCGAGGAAATTAAGAAGGAAGTTTCGTCATACATCAAAAAGATCGGTTACAACCCGGCTGCGGTCGCGTTCGTGCCGATCTCCGGCTGGCACGGAGATAACATGCTCGAGGTATCCTCCAAGATGCCCTGGTTCAAGGGATGGAACGTGGAACGTAAAGAGGGCAAGGCTGAGGGCAAGTGCCTCATCGAAGCGCTTGACGCTATCCTGCCACCGTCCAGGCCGACCGACAAGGCCCACTTAGTCGATCCTCACTGGTATCAATTTGCGCCGATGAACCCTCTCTGGCACACGCTCCTTGGCTTCGTAATCGGTGTCCTTGGCATAGTATCCATCATCGGTAACGGCATGGTGGTATATATTTTCACCACCACGAAGAACCTCCGTACGCCAAGCAATCTCCTCGTGATTAATCTCGCCCTCTCCGATTTCCTCATGATGGTGGCCATGTCTCCAACTATGGTGATCAATTGCTATTACGAGACGTGGGTGATGGGACCCTTATTCTGTGAACTGTATGCCATGGCGGGCTCCCTGTTCGGGTGTGGCTCCATTTGGACGATGACGATGATCGCATTCGACAGGTACAACGTAATCGTCAAGGGCTTGTCTGCTAAACCGATGACCATTAACGGCGCCCTACTTCGCATATTGGGCATCTGGTTCTTCTCGTTGATTTGGACTATCGCCCCGCTGGAAACCGGCTATGCCAAGCTGGCGGCGTCCGATAGCAAGTCGCTGTTGAAGAAATATCTGACGAAGGAAGTTTTCGATCAGCTCAAGACCAGGAAGACCTCCTTTGGCTCCACTCTCCTGGACGTTATCCAATCCGGTCTGGAAAATCACGATTCTGGTGTCGGTATCTACGCCCCCGACGCTGAAGCGTACACCGTGTTCGCCGAGATCTTCGATCCTATTATTGATGACTACCACGGTGGCTTTAAAAAATCCGACAAGCACCCGCCCAAAGATTTCGGCGATGTCGACACCTTCGCCAATCTTGACCCGGCCGGTGAATACATCGTTTCGACTCGTGTGCGATGTGGTCGCTCCCTGGACGGATATCCCTTCAATCCGTGCTTGACCGAGGCTCAATACAAAGAGATGGAAGAAAAAGTTTCCAGCACGTTGTCGGGCCTGACCGGTGAACTTAAGGGCACTTTTTACCCGCTTACCGGCATGAGCAAGGAGGTGCAGCAAAAACTAATCGACGACCACTTCCTCTTCAAGGAAGGTGACCGTTTCCTTCAGGCAGCCAACGCCTGCCGTTTCTGGCCCACTGGACGTGGTATTTTCCACAACGATGACAAGACCTTCTTGGTTTGGTGCAACGAGGAGGATCATCTCCGTATCATCTCCATGCAGCCGTACGAGCCTCTGCCACCTAACGTGAAGTTCTACTACAACGGCAAAGAGATGAAGCTGAGCGAGGAGACGGAGGAGGTCGCGACTTTCTACGCGCGCATGTTGGATCACGATTACACGACCAAGGTCGCGTTCAACAACAATTTCTTTCAAGACTGGCGAGAGGTGATGACTGAATCGGAGCGCGCAAAGATCACTGATCTGTCCAAGTGCAACTTCAAGGAGATGCACGCGTACTTCCTGATGAAGAGCGAGGAGCGCAAGGCGATGTCCAAGGAGGAGAAACAAAAGATCAAGGAGAAGAATGAGGAGACTCAGAAGGAGTACGGCTTTTGCACCATCGATGGTCACAAGGAGAAGATCGGTAACTTCAAGATCGAACCGCCCGGCTTGTTTAGGGGACGCGGCGAGCATCCTAAGATGGGTAAACTAAAGAAGCGAGTGCAGCCTGAGGACATACTGATCAACTGCTCGAAGGGTTCGAACATACCGAAAGCGCCGGCTGGCCACAAGTGGAAGGAAGTGCGACACGATTCTAATGTCACGTGGCTCGCGTCCTGGACGGAGAACATTCAGGGCCAAGTGAAGTACATCATGCTGAATCCATCGAGCAAGCTCAAGGGCGAGAAGGACTGGCAGAAGTACGAGACGGCGCGGAAGTTGGCGCAGTCCATCGACAAGATTCGCGCCGAGTACCGAGAGGATTGGAAGAGTAAAGAAATGCGCATCAGGCAGCGCGCAGTCGCTTTGTACTTCATCGACAAGCTAGCTCTGAGAGCCGGTAACGAGAAGGATGAGGATCAGGCAGATACTGTAGGTTGTTGCTCGTTGCGAGTGGAGCACATCAAGCTGCACGAGCAAAAGGATGGAAGAGAATACACCGCGGGCGGTTTCTATGGAAGCCATCATCATCAAACAGGAGCGGCGAGTCAACATCATGATCCAGCTACTGCAGCGGCATATCGGAGCTTTCCACTCGGATTGGGTATGTCACCTTATGCCTCGACGCAGCATCATCATCACACATCGTCTTCGTTAGGGATACACCCCGGCGGTGGAAGTAACACAAGACCACCTCAAGACTCACCGTATGATGCAAGCGTTGCGACGGCTTGCAAACTTTACTCGACGACACCCGAAGCAACTGGTCACACGACATCATCATACTCAACAACTGCAACGAAAGACTGTAAGCAACAGGATCAAACGTCAACCCATCAAAATGGCTATGCCGCGGTGATGGCAGCAGCAGCGGTCAAGGACGTTTGG---TCAACGACCTCGGGAGCAAACAGCCAGAGTAATTCAGTCGTACGTCCTTCCGCGTGTACCCCGGAGAGTACGAGAGTTAGTAGCTACGGTGGTCTCGTAGGTGGTGATCCAGCATCGAGTCCCGGTAACAACAGTTCGTCAAGATCCCTCACATCGTCTTGGAACACCTGCAGTTTAAACTCGTCCGCGAGTCAACCGGTCGCTACACAACTACATCAGCAACCTACTGCTAACCTGCCGAATTTCCGCATGGTCGGCGACAACCTCAAGGACCGCTTCGACGGTGCGTCGCGGGTGATGCTGACCAACTCGGACCGCACTCGCGGC---------AATGCCATCATCAGCAACTCGGCCAGTAACTCCGTTCACCATCACCGCGGTGGTCTCGGACGTCGACAGCGCTACAACTTCCAGCTGAAGCCGTTCAATCCGGAGCATAAACCTCCTGGGTCCAAGGACCTCGTCTACGTCGAACCGTCGCCGGGGTTCTGCGAGAAGAACCCGAAGATGGGCATTCTCGGCACTCACGGTCGGCTGTGCAACGAGACCAGCATCGGCGTGGACGGCTGCGACCTCATGTGCTGCGGCAGGGGCTACAGGACCCAGGAGGTGACGGTGATCGAGAGGTGCGCTTGCACGAAATCGGTGGAGATGCATCACGAAGCGCTCACGGAGGCCCTGCCGGGTGACAACGTCGGCTTCAACGTGAAGAACATCTCCGTGAAGGAGCTGAGGCGCGGCTACGTGGCCGGTGACTCCAAGAATCAGCCACCTCGCGGCGCCGCCGACTTCACTGCCCAAGTGATCGTGCTGAATCATCCGGGACAGATCAGCAACGGTTATACGCCGGTGCTCGACTGCCACACCGCCCATATCGCCTGCAAATTCGCCGAGATCAAGGAGAAGTGCGACCGTCGTACGGGCAAAACCACCGAGGAGAATCCAAAAAGCATCAAGAGCGGCGACGCCGCCATCGTGATGCTGCAGCCGACCAAGTCACAGAATCACGGATTTTGCGTCGATGCGACTCAATTACCGGCCGAATGGGAGGCCCTATTCACCAACACTAACGACAACAGCAACGAGGGCATAGTCCACTCGAACCTACCTTACTTCTCCGTTCAATTTCATCCGGAGCATACCGCAGGTCCCGAAGATCTCGAATGTCTCTTTGATGTTTTCCTGGATAGCATTCCTAGAAAGAACGAAAAGCTTCGTTTT---------------GAAATTTCCGTAAAGAATAGGCTTACTCAGAAACTGACTTACAGA---GGATCAGATCCACTCCCATTCCATCGACCACAGAAGGTGCTGATTCTGGGTTCCGGAGGGCTCAGTATCGGCCAGGCTGGAGAATTCGATTACTCCGGTTCGCAAGCGATTAAAGCGTTGGAAGAGGAAGGAATACAAACCGTTCTGATAAATCCCAATGTCGCCACGGTGCAAACATCAAAATGCATGGCCGACAAGATATACTTTCTACCGGTTACACCGGAATATGTTGAGCAAGTAATACGTTCGGAGAGACCAGACGGCGTGTTACTAACATTCGGCGGTCAAACCGCGCTCAACTGCGGGGTGGTACTCGATAGAAATGGCGTTTTTGCGAGGTACAACATCAAAATTTTAGGAACGCCGATCGAATCCATCATACAGACGGAGGACAGAAAATTATTCGCGGATCGTATCAGCGAGATAAACGAGAAAGTTGCACCAAGTGCTGCCGTGTACTCCGTGGAAGAGGCCTTAAAAGCCGCTGAGAAGCTGGGCTACCCCGTAATGGCGCGCGCTGCGTTCTCCCTCGGCGGTCTCGGGTCGGGCTTCGCTAATACGCGGACAGAACTGAGGATGCTGGCGCAACAAGCTTTCGCGCACTCCAGTCAATTGATAATCGACAAATCGTTGAAGGGTTGGAAGGAGGTAGAGTACGAGGTGGTCCGCGACGCGTACGACAACTGCATCACCTCATATGCTTGTCTCAAAGATTAAGCCATGCATGTCTCAGTGCATGCCGAATTAAGGTGAAACCGCGAATGGCTCATTAAATCAGTTATGGTTCATTAGATTGTACCCACATTTACTTGGATAACTGTGGTAATTCTAGAGCTAATACATGCAAAACAGAGTCCCGACCAGTGATGGGA-GGGACGCTTTTATTAGATCAAAACCAATCGGTGGCGCGC----GGTC-C-CCGTGC---GTCCACCGTTTATTTTGGTGACTCTGAATAACTTTGTGCTGATCGCACGGTCTCCGTACCGGCGACGCATCTTTCAAATGTCTGCCTTATCAACTTTCGATGGTAGGTTCTGCGCCTACCATGGTTGTAACGGGTAACGGGGAATCAGGGTTCGATTCCGGAGAGGGAGCCTGAGAAACGGCTACCACATCCAAGGAAGGCAGCAGGCGCGCAAATTACCCACTCCCGGCACGGGGAGGTAGTGACGAAAAATAACGATACGGGACTCATCCGAGGCCCCGTAATCGGAATGAGTACACTTTAAATCCTTTAACGAGGATCCATTGGAGGGCAAGTCTGGTGCCAGCAGCCGCGGTAATTCCAGCTCCAATAGCGTATATTAAAGTTGTTGCGGTTAAAAAGCTCGTAGTTGAATCTGTGTCGCACACCGTCGGTTCACCGCTCGCG--GTGTCTAACTGGCGTGATGTGGGACGTCCTACCGGTGGGCTTAGCCTCGCGAGGGGCGGCCCAACTGAT---ATCCCGTCGCGGTGCTCTTTACTGAGTGTCGAGTCGGGCCGGTACGTTTACTTTGAACAAATTAGAGTGCTTAAAGCAGGCTACCTTCGCCTGAATACTGTGTGCATGGAATAATGGAATAGGACCTCGGTTCTATTTTGTTGGTTTTCGGAACCCCGAGGTAATGATTAATAGGGACAGATGGGGG-CATTCGTATTGCGACGTTAGAGGTGAAATTCTTGGATCGTCGCAAGACGGACAGAAGCGAAAGCATTTGCCAAAAATGTTTTCATTAATCAAGAACGAAAGTTAGAGGTTCGAAGGCGATCAGATACCGCCCTAGTTCTAACCATAAACGATGCCAGCTAGCGATCCGCCGAAGTTCCTCCGATGACTCGGCGGGCAGCTTCCGGGAAACCAAAGCTTTTGGGTTCCGGGGGAAGTATGGTTGCAAAGCTGAAACTTAAAGGAATTGACGGAAGGGCACCACCAGGAGTGGAGCCTGCGGCTTAATTTGACTCAACACGGGAAACCTCACCAGGCCCAGACACCGGAAGGATTGACAGATTGATAGCTCTTTCTTGATTCGGTGGGTGGTGGTGCATGGCCGTTCTTAGTTGGTGGAGCGATTTGTCTGGTTAATTCCGATAACGAACGAGACTCTAGCCTGCTAAATAGGCGTACCTTATGGTATCTCGAAGGCCCCCGGCCT-CG--GCCGGCGGGTTTTTACTACCAACGTACAAACAAATCTTCTTAGAGGGACAGGCGGCTTCTAGCCGCACGAGATTGAGCAATAACAGGTCTGTGATGCCCTTAGATGTTCTGGGCCGCACGCGCGCTACACTGAAGGAATCAGCGTGTGTTCCCTGGCCGAAAGGCCCGGGTAACCCGTTGAACCTCCTTCGTGCTAGGGATTGGGGCTTGCAATTGTTCCCCATGAACGAGGAATTCCCAGTAAGCGCGAGTCATAAGCTCGCGTTGATTACGTCCCTGCCCTTTGTACACACCGCCCGTCGCTACTACCGATTGAATGATTTAGTGAGGTCTTCGGACTGGTGCGCGGCAATGTCTCGGCAT-TGCCGATGTTGCCGGGAAGATGACCAAACTTGATCATTTAGAGGAAGTATACTAAGCGGAGGAAAAGAAACTAACCAGGATTTCCTCAGTAGCGGCGAGCGAACAGGAAAGAGCCCAGCACCGAATCCCGCGGTTCCGCCGCAGGGAAATGTGGTGTTCGGGAGGGTCCGCTTAT-CCCTTGGCGTCGCGCCGCGTCCAAGTCCATCTTGAATGGGGCCACTTACCCGCAGAGGGTGCCAGGCCCGTAGCGACCGG--CG-CGCGC-CTCGGGAGGATCTCTCCTTAGAGTCGGGTTGCTTGAGAGTGCAGCTCTAAGTGGGTGGTAAACTCCATCTAAGGCTAAATACGACCACGAGACCGATAGCGAACAAGTACCGTGAGGGAAAGTTGAAAAGAACTTTGAAGAGAGAGTTCAAGAGTACGTGAAACCGTTCAGGGGTAAACCTAAGAAACCCAAAAGA-TCGAAC-GGGGAGATTCATCGTCAGCG-GCGCCAGCTTCATGCCGGTGGGCGATG-TCCCGC--GGTGCCG-------------------TT-C-----------CACGGCTC-TCGCGCGGGCACGCTACCG-TGCG-GGGATGTC-AGGCGA--CCGTCGTCGTGCACTTCTCCCCTAGTAGGACGTCGCGACCCGCTGGGTGTCGGTCTACGGCCCGGG---TGCGGTGCCTGCCGCGT-------------------CGCCGGT-AAAAC--GGCACGCG-GCAAACCCCCGG-T-CGCCCGGCCGGCTGCCCGGCGGT-ACACGC---AA---CG-GTACAAGGCCGCGCCTTC----------G-----------CGCGCGTCGAGCCCGTCGCAAGCGA----GCG-CCACGGT----TACC----CGGAGG---TAC----GGACCCAG-TGCCGTCCCCG--GTCC-TGGCCCGCTGTTGGCAG-----T-------ACGGTG---CA--------------------ACCTTCGACAGGCCTC--CTCC----CGCTAACAC-------------------------------------------------------------------------GGGA-TACCGGTCGGCGACGCTACTGCTTTGGGTACTCTTAGGACCCGTCTTGAAACACGGACCAAGGAGTCTAACATGTACGCGAGTCATTGGGA--CT-AGCGATACCTAAAGGCGCAATGAAAGTG-AAGGT--------------------------------CGG----CCCT--GGCC--GCCGACCGAGGGAGGATGGG--CCGCGT------------------CGCGATGCGGCCCCGCACTCCCGGGGCGTCTCGCTCTCATCGCGAGGAGAGGCGCACCCAGAGCGTACACGTTGGGACCCGAAAGATGGTGAACTATGCCTGGTCAGGACGAAGTCAGGGGAAACCCTGATGGAGGTCCGTAGCGATTCTGACGTGCAAATCGATCGTCGGAACTGGGTATAGGGGCGAAAGACTAATCGAACCATCTAGTAGCTGGTTCCCTCCGAAGTTTCCCTCAGGATAGCTGGCACTCGTCTG------TTCCGC-GCGGAACGCGTACGAGTCTCATCTGGTAAAGCGAATGATTAGAGGCCTTGGGGCCGAAACGACCTCAACCTATTCTCAAACTTTAAATGGGTGAGATCTCTGGCTTTCTTGAA-----C--TATGAAGCCACGAGC-----------------AT-C---------T----CGGATCAGAGT-GCCAAGTGGGCCATTTTTGGTAAGCAGAACTGGCGCTGTGGGATGAACCAAACGCAGAGTTAAGGCGCCCAACTCGACGCTCATGGGACACCATGAAAGGCGTTGGTTGCTTAAGACAGCAGGACGGTGGCCATGGAAGTCGGAATCCGCTAAGGAGTGTGTAACAACTCACCTGCCGAAGCAACTAGCCCTGAAAATGGATGGCGCTGAAGCGTCGAGCCTATACTCTGCCGTCAGCGGCAAGTGGGGCGGCCGTCACGC------------------------------------------------------------------GC-----GGTCGTCACGAGGCCCTGACGAGTAGGAGGGTCGCGGCGGTGTGCGCAGAAGGGTCTGGGCGTGAGCCTGCCTGGAGCCGCCGTCGGTGCAGATCTTGGTGGTAGTAGCAAATACTCCAGCGAGGTCCTGGAGGACTGACGTGGAGAAGGGT   [9123]
Cerapachys_KH02                ATAATTGATAGTATGCTACCTGCTAAGTACCAACAATTCCACCCTCAACAGTTGTTCTCAAGCGCGAATCCAGGTACCATTCAGGCGTGCACGACGAGTCCGGCCACC------GCGAGCCTAGAATCGAGTTTATCCGCGGCTGCAGTAGCGGCCGCGGCAGTCAATTACGCACAGCAGCACAATTCACCGAGTCCGACGGGTTCGAGTCCTCAGCATTCGGGAAGTTCCGCGTCGACATCACCGGCGGCACGTACGACATCCAGCATGTATCCCTACGTGTCCGCCGCGGCGGCGCATCATCATCATCAGCAACAACAAGCGGTTGCGGCGGCCGCGTTCGGCGCCACGTCCAGCATGGTGCCCGGTTTCGGGTCCACCGCGGCATCCAGCGCAGCCTTGGCTGCTGCCGCTGCCGTGGATGCCGCAACCGTCGGCGACAAGTCCTGCCGTTATACGGCTAGCCTAACTGGTAATGTGGCACCTACATCGGCCGATCCTATGGTTAACTATACCCTTGGTCACCATCATCAGAATGGCGCTACACCCGGTAGTCTCGTCTCGTCCGCGTCAGCTTCCTCAGCCGTGTCGGCCGCTTCGGCATCCGATATCGCCCTCTGGAAGTTCGAGACCTCCAAGTACTATGTCACGATCATTGACGCTCCAGGACACAGAGATTTCATCAAGAACATGATCACTGGTACCTCGCAGGCTGATTGTGCAGTGCTGATTGTCGCTGCCGGTACCGGTGAGTTCGAGGCTGGTATCTCGAAGAACGGACAGACCCGTGAGCATGCCCTGCTCGCTTTCACCCTTGGTGTGAAACAACTGATTGTCGGTGTCAACAAGATGGACTCGACCGAGCCCCCATACTCCGAGTCCCGTTTCGAGGAAATCAAGAAGGAAGTATCGTCATACATCAAAAAGATCGGTTACAATCCGGCTGCGGTCGCATTCGTGCCAATCTCCGGTTGGCACGGAGACAACATGCTTGAGGTGTCCTCCAAGATGCCCTGGTTCAAGGGATGGAACGTGGAGCGCAAGGAAGGCAAGGGTGAGGGCAAATGCCTCATCGAAGCGCTTGACGCTATCCTGCCACCCACCAGGCCGACCGACAAGGCCCACTTGGTCGACCCTCACTGGTATCAATTCGCACCGATGAACCCTCTGTGGCACGCAGTCCTCGGCTTCGTCATCTGTGTCCTCGGCATGGTATCCATCATCGGTAACGGCATGGTAGTATACATTTTCACCACTACCAAGAGCCTCCGTACCCCGAGCAATCTTCTCGTTATCAATCTCGCCGTCTCCGACTTCCTCATGATGGTAGCCATGTCTCCAGCTATGGTGATCAATTGTTATTACGAGACATGGGTGTTGGGACCCTTGTTGTGTGAACTGTACGGCATGGCGGGCTCCCTGTTCGGATGTGGCTCCATATGGACGATGACGATGATAGCATTCGACAGGTACAACGTAATCGTCAAAGGCTTGTCCGCTAAGCCGATGAGTATTAACGGCGCCCTCCTTCGTATATTCGGCATCTGGTTATTCTCGTTGGCTTGGACTATCGCTCCGCTGGAAACCGGCTATGCCAAGCTGGCGGCCTCCGATAGCAAGTCGCTGTTGAAGAAATATCTAACGAAGGAGGTCTTTGATCAACTTAAGACCAGGAAGACATCATTTGGTTCTACTCTCTTGGACGTTATCCAATCCGGTCTAGAGAATCACGATTCTGGTGTCGGTATCTACGCACCCGACGCTGAGGCGTACACCGTGTTTGCCGAAATTTTCGACCCCATTATTGACGACTACCATGGTGGCTTCAAAAAATCTGACAAGCACCCGCCCAAAGATTTCGGCGATGTCGACACCTTCAGCAATCTCGACCCGGCCGGTGAATACATCGTATCGACTCGTGTACGATGTGGTCGCTCCTTGGACGGATATCCCTTCAATCCGTGCTTGACCGAGGCCCAGTACAAAGAGATGGAAGAAAAAGTTTCTAGCACGTTGTCGGGCCTCACCGGCGAACTTAAGGGCACTTTCTATCCGCTCACCGGCATGAGCAAGGAAGTACAGCAAAAACTAATCGACGATCACTTCCTCTTCAAGGAAGGTGACCGTTTCCTTCAGGCAGCGAACGCCTGCCGTTTCTGGCCCACTGGACGTGGTATCTTCCACAACGATGATAAGACCTTCTTGGTCTGGTGCAACGAGGAGGACCATCTCCGTATCATCTCCATGCAGGCGTACGAACCTTTGCCACCTACAGTGAAGTTCTACTACAGCGGCAAAGAGATGAAACTAAGTGAGGAAACCGAGGAGGTCGCGACTTTCTACGCGCGCATGCTGGACCACGAATACACGACCAAGACCGCATTCAACAACAACTTCTTTCATGACTGGCGAGAGGTGATGACCGAAACGGAGCGTGCAAAGATCACTGATCTGTCCAAGTGCAACTTCAAGGAGATGCACGCGTACTTCTTGCAGAAAAGCGAAGAACGCAAGGCGATGACCAAGGAGGAGAAACAGAAGATCAAAGAGAACAACGAAGAGATTCAGAAGGAGTACGGCTTCTGCACCATCGACGGTCACAAGGAGAAGATCGGTAACTTCAAGATCGAACCACCCGGCTTGTTCAGAGGTCGTGGCGAGCATCCCAAGATGGGCAAACTGAAGAAGCGAGTAGAACCCGAGGATGTACTGATCAATTGCTCGAAATATTCAAACATACCGAAGCCGCCACCTGGTCACAAGTGGAAGGAAGTGCGACACGATTCTAATGTCACGTGGCTTGCGTCCTGGACGGAGAACATTCAGGGCCAAGTGAAGTACATCATGCTGAATCCATCCAGCAAGCTGAAGGGTGAGAAAGATTGGCAGAAATATGAGACAGCGCGGAAGCTGGCGCAGTCCATCGACAAGATTCGTGCCGAGTATCGAGAGGATTGGAAGAGTAAAGAGATGCGTATCAGACAGCGTGCTGTTGCCTTGTATTTCATCGACAAGTTGGCTTTGAGAGCTGGTAACGAGAAGGACGAGGATCAGGCGGATACCGTGGGCTGCTGTTCGTTGCGAGTGGAACACATCAAGCTGCATGAGCAAAAAGATGGAAAAGAATACACCGCGGGCGGTTTCTATGGAAGCCATCATCATCAAACAGGAGCGGCGAGTCAACATCATGATCCAGCCACTGCAGCGGCATATCGGAGCTTTCCACTCGGATTGGGTATGTCACCTTATGCCTCGACGCAGCATCATCATCACACATCCTCTTCGTTAGGAATACACCCCGGCGGTGGAAGTAACACAAGACCACCTCAAGACTCACCGTATGATGCGAGCGTTGCGACGGCTTGCAAACTTTACTCCACGACACCCGAAGCAACTGGTCATACTACATCATCGTATTCAACAACTGCAACGAAAGACTGTAAGCAACAGGATCAAACGTCAACCCATCAAAATGGTTATGCCGCGGTGATGGCAGCAGCAGCGGTCAAGGACGTTTGG---TCAACGACCTCGGGAGCGAATAGCCAGAGTAATTCAGTCGTACGTCCTTCCGCGTGTACCCCGGAGAGTACAAGAGTTAGTAGCTACGGTGGTCTCGTAGGTGGCGATCCAGCATCGAGTCCCGGTAACAACAGTTCGTCAAGATCCCTCACATCGTCTTGGAACACCTGCAGTTTAAACTCGTCCGCGAGTCAACCGGTCGCCACACAACTACATCAGCAACCTAGT---AACCTACCGAACTTCCGCGTGGTCGGCGACAATCTGAAGGACCGCTTCGACGGCGCGTCCCGGGTGATGGTGACCAACTCGGATCGCTCGCGCGGCAAC---GCGAACGCCATCACCAGCAACTCGGCCAGCAACTCCGTGCACCATCAGCGCGCTGGTCTCGGACGTCGACAACGCTATAGCTTCCAGCTGAAGCCGTTCAATCCGGAGCACAAGCCGCCCGGGACCAAGGACCTCGTCTACGTGGAACCGTCGCCGCCGTTTTGCGAGAAGAACCCGAAACTCGGCATCCTCGGTACCCACGGTCGCCAGTGCAACGAGACCAGCATCGGCGTCGACGGCTGCGATCTGATGTGCTGCGGCAGGGGCTACAAGACCCAGGAAGTGACGGTGATCGAGAGGTGCGCCTGTACGAAATCGGTCGAGATGCACCACGAGGCGCTCACGGAGGCCCTGCCGGGTGACAATGTCGGCTTCAACGTGAAGAACATCTCGGTGAAAGAGCTAAGGCGCGGCTACGTAGCTGGCGACTCCAAGAATCAGCCGCCTCGCGGCGCCGCCGATTTCACTGCCCAGGTGATCGTGCTGAATCATCCGGGACAGATCAGCAACGGTTACACACCGGTGCTCGATTGCCACACCGCCCATATCGCCTGCAAATTCGCCGAGATCAAGGAAAAGTGTGACCGCCGTACGGGCAAGACCACCGAGGAGAATCCAAAGAGCATCAAAAGTGGCGACGCCGCTATCGTGATGCTGCAGCCGACCAAGTCGCAGAATCACGGATTTTGCGTCGATGCGACTCAATTACCGGCTAATTGGGAGGTTCTCTTCACCAACGCCAACGACAACAGCAACGAGGGTATAGTCCACTCAAGTCTGCCTTACTTCTCCGTTCAGTTCCATCCGGAACACACCGCGGGTCCCGAGGATCTCGAGTGCCTCTTTGATGTCTTCCTGGAGAGCATTCCCAGAAAGAACGAGTGCAATGTGTCTCGTTGT---------CAAATTTCCATAAAGGATAGGCTCACTCAGAAGCTAACTTACAAA---CCATCAGCCCCAATCGCAATCGATCGGCCAAAGAAGGTACTGATCCTGGGCTCCGGAGGACTCAGCATCGGCCAGGCTGGAGAATTCGATTATTCAGGCTCGCAAGCGATAAAAGCACTGAAGGAAGAATCGATACAGACACTTCTGATAAATCCCAACATCGCCACGGTGCAAACGTCGAAAGGCATGGCCGACAAGATATATTTCTTACCGATCACACCGGAATACGTTGAGCAGGTGATAGAGTCGGAGAGACCAGACGGCGTATTGTTAACATTCGGCGGACAAACCGCGCTCAACTGCGGCGTGGAACTTGAGAGGAACGGCGTGTTCGCGAAGTACAATATCAAGATCCTCGGGACGCCGATCGAATCCATTATACAGACTGAGGACAGGAAGATATTCGCGGATCGTATTAATGAGATAAATGAGAAGGTCGCGCCGAGCGCTGCCGTCTACTCCGTGGAAGAGGCATTGGAAGCCGCTGAGAAGCTGGGCTATCCCGTAATGGCGCGCGCCGCATTCTCTCTCGGTGGCCTCGGATCGGGCTTCGCCAACACGCAGACCGAGCTGAGGACACTGGCGCAACAAGCTCTCGCGCACTCCAGTCAATTGATAATCGACAAGTCCCTGAAGGGTTGGAAGGAGGTGGAGTACGAAGTCGTCCGCGATGCGTACGACAATTGCATCACATCATATGCTTGTCTCAAAGATTAAGCCATGCATGTCTCAGTGCATGCCGCATTAAGGTGAAACCGCGAATGGCTCATTAAATCAGTTATGGTTCATTAGATTGTACCCACATTTACTTGGATAACTGTGGTAATTCTAGAGCTAATACATGCAAAACAGAGTCCCGACCAGTGATGGGA-GGGACGCTTTTATTAGATCAAAACCAATCGGTGGCGCAT----GGCGACCCCGTGC---GTCCACCGTTTATCTTGGTGACTCTGAATAACTTTGTGCTGATCGCACGGTCCTCGTACCGGCGACGCATCTTTCAAATGTCTGCCTTATCAACTTTCGATGGTAGGTTCTGCGCCTACCATGGTTATAACGGGTAACGGGGAATCAGGGTTCGATTCCGGAGAGGGAGCCTGAGAAACGGCTACCACATCCAAGGAAGGCAGCAGGCGCGCAAATTACCCACTCCCGGCACGGGGAGGTAGTGACGAAAAATAACGATACGGGACTCATCCGAGGCCCCGTAATCGGAATGAGTACACTTTAAATCCTTTAACGAGGATCCATTGGAGGGCAAGTCTGGTGCCAGCAGCCGCGGTAATTCCAGCTCCAATAGCGTATATTAAAGTTGTTGCGGTTAAAAAGCTCGTAGTTGAATCTGTGTCACGCACCGTCGGTTCACCGCTCGCG--GTGTCTAACTGGCGTGATGCGGGACGTCCTACCGGTGGGCTTAGCTCCGCGAGGGGCGGCCCAACTGAT---ATCCCGTCACGGTGCTCTTTACTGAGTGTCGCGTCGGGCCGGTACGTTTACTTTGAACAAATTAGAGTGCTTAAAGCAGGCTACCTTCGCCTGAATACTGTGTGCATGGAATAATGGAATAGGACCTCGGTTCTATTTTGTTGGTTTTCGGAACCCCGAGGTAATGATTAATAGGGACAGATGGGGG-CATTCGTATTGCGACGTTAGAGGTGAAATTCTTGGATCGTCGCAAGACGGACAGAAGCGAAAGCATTTGCCAAAAATGTTTTCATTAATCAAGAACGAAAGTTAGAGGTTCGAAGGCGATCAGATACCGCCCTAGTTCTAACCATAAACGATGCCAGCTAGCGATCCGCCGAAGTTCCTCCGATGACTCGGCGGGCAGCTTCCGGGAAACCAAAGCTTTTGGGTTCCGGGGGAAGTATGGTTGCAAAGCTGAAACTTAAAGGAATTGACGGAAGGGCACCACCAGGAGTGGAGCCTGCGGCTTAATTTGACTCAACACGGGAAACCTCACCAGGCCCAGACACCGGAAGGATTGACAGATTGATAGCTCTTTCTTGATTCGGTGGGTGGTGGTGCATGGCCGTTCTTAGTTGGTGGAGCGATTTGTCTGGTTAATTCCGATAACGAACGAGACTCTAGCCTGCTAAATAGGCGTACCTTATGGTATCGCGAAGGCCCCCGGCTC-CG--GCTGGCGGGTTTTTACTACCAACGTACAAACAAATCTTCTTAGAGGGACAGGCGGCTTCTAGCCGCACGAGATTGAGCAATAACAGGTCTGTGATGCCCTTAGATGTTCTGGGCCGCACGCGCGCTACACTGAAGGAATCAGCGTGTGTTCCCTGGCCGAAAGGCCCGGGTAACCCGTTGAACCTCCTTCGTGCTAGGGATTGGGGCTTGCAATTGTTCCCCATGAACGAGGAATTCCCAGTAAGCGCGAGTCATAAGCTCGCGTTGATTACGTCCCTGCCCTTTGTACACACCGCCCGTCGCTACTACCGATTGAATGATTTAGTGAGGTCTTCGGACTGGTGCGCGGCAATGTCTCGGCAT-TGCCGATGTTGCCGGGAAGATGACCAAACTTGATCATTTAGAGGAAGTATACTAAGCGGAGGAAAAGAAACTAACTAGGATTTCCTTAGTAGCGGCGAGCGAACAGGAAACAGCCCAGCACCGAATCCCGCGGTTCCGCCGCAGGGAAATGTGGTGTTCGGGAGGGTCCGCTTAT-CCCTTGGCGTCGCGCCGCGTCCAAGTCCATCTTGAATGGGGCCACTTACCCGCAGAGGGTGCCAGGCCCGTAGTGACCGG--AG-CGCGC-CTCGGGAGGATCTCTCCTTAGAGTCGGGTTGCTTGAGAGTGCAGCTCTAAGTGGGTGGTAAACTCCATCTAAGGCTAAATACGACCACGAGACCGATAGCGAACAAGTACCGTGAGGGAAAGTTGAAAAGAACTTTGAAGAGAGAGTTCAAGAGTACGTGAAACCGTTCAGGGGTAAACCTAAGAAACCCAAAAGA-TCGAAC-GGGGAGATTCATCGTCAGCG-ACGCTGGCTTCGCGTCGGTCGGCGATG-TCCCGC--GGTGCCG-------------------ATGTC----------CTCGGCTC-TCGCGCGGGCACGCTGCCG-CGCG-TCGATGTC-CGGCGC--TCGTCGTCGTGCACTTCTCCCCTAGTAGGACGTCGCGACCCGCTGGGTGTCGGTCTACGGCCCGGG---AGTGTCGTCTGTCACGT-------------------CGCCGGT-AAAAC--GGCACGCG-GCAAACCCCCGG-T-CGCCCGGCCGGCTGCCCGGCGGT-ACACGC---AA---CG-GTATCAGGCCGCGCT-TC----------G-----------CGCGCGTCGAGCCCGTCGCAGGCGG----TCGTCCACGG-----CATCA---CGGAGG---TAC----GGACCCAG-TGCCGTCCCCG--GTCG-TGGCCCGCTGTTAGCAG-----C-------ACGGTG---TA--------------------ACCCTCGACTGGCCTC--CTCC----CGCGCGGCGTG------CGTGGGCAACTGTCCCGC----------------------------------------TCGTCCCGGGA-TACCGGTCGGCGACGCTACTGCTTTGGGTACTCTTAGGACCCGTCTTGAAACACGGACCAAGGAGTCTAACATGTACGCGAGTCATTGGGA--CT-AGCGATACCTAAAGGCGCAATGAAAGTG-AAGGT--------------------------------CGG----CCCT--GGCC--GCCGACCGAGGGAGGATGGG--CCGCGT------------------CGCGATGCGGCTCCGCACTCCCGGGGCGTCTCGCTCTCATTGCGAGAAGAGGCGCACCCATAGCGTACACGTTGGGACCCGAAAGATGGTGAACTATGCCTGGTCAGGACGAAGTCAGGGGAAACCCTGATGGAGGTCCGTAGCGATTCTGACGTGCAAATCGATCGTCGGAACTGGGTATAGGGGCGAAAGACTAATCGAACCATCTAGTAGCTGGTTCCCTCCGAAGTTTCCCTCAGGATAGCTGGCACTCATCTG------TTCCGC-GCGGAACGGTTGCGAGTCTCATCTGGTAAAGCGAATGATTAGAGGCCTTGGGGCCGAAACGACCTCAACCTATTCTCAAACTTTAAATGGGTGAGATCTCTGGCTTTCTTGAA-----C--CATGAAGCCACGAGC-----------------AT-C---------T----CGGATCAGAGT-GCCAAGTGGGCCATTTTTGGTAAGCAGAACTGGCGCTGTGGGATGAACCAAACGCAGAGTTAAGGCGCCCAACTCGACGCTCATGGGACACCATGAAAGGCGTTGGTTGCTTAAGACAGCAGGACGGTGGCCATGGAAGTCGGAATCCGCTAAGGAGTGTGTAACAACTCACCTGCCGAAGCAACTAGCCCTGAAAATGGATGGCGCTGAAGCGTCGAGCCTATACTCTGCCGTCAGCGGCAAGTGGGGCGGCCCGCCGTGC-----------------------------------------GCTCTCACGG--GCGCGCGC----GC-----GGTCGTCACGAAGCCCTGACGAGTAGGAGGGTCGCGGCGGTGTGCGCAGAAGGGTCTGGGCGCGAGCCTGCCTGGAGCCGCCGTCGGTGCAGATCTTGGTGGTAGTAGCAAATACTCCAGCGAGGCCCTGGAGGACTGACGTGGAGAAGGGT   [9185]
Cerapachys_jacobsoni           ATAATTGATAGTATGCTACCTGCTAAGTACCAACAATTCCACCCTCAACAGTTGTTCTCAAGCGCGAATCCAGGTACCATTCAGGCGTGCACGACGAGTCCGGCCACC------GCGAGCCTAGAATCGAGTTTATCCGCGGCTGCAGTTGCGGCCGTGGCAGTCAATTACGCACAGCAGCACAATTCACCGAGTCCGACGGGTTCGAGTCCTCAGCATTCGGGAAGTTCCGCGTCGACATCACCGGCGGCACGTACGACATCCAGCATGTATCCCTACGTGTCCGCCGCGGCGGCGCATCATCATCATCAGCAACAACAAGCGGTTGCGGCGGCCGCGTTCGGCGCCACGTCCAGCATGGTGCCCGGTTTCGGGTCCACCGCGGCATCCAGCGCAGCCTTGGCTGCTGCCGCCGCCGTGGATGCCGCAACCGTCGGCGACAAGTCCTGTCGTTATACGGCTAGCCTAACTGGTAATGTGGCACCTACGTCGGCCGATCCTATGGTTAACTATACCCTTGGTCACCATCATCAGAATGGCGCTACACCCGGTAGTCTCGTCTCGTCCGCGTCAGCTTCCTCAGCCGTGTCGGCCGCCTCGGCATCCGATATCGCCCTCTGGAAGTTCGAGACCTCCAAGTACTATGTTACGATTATTGACGCTCCAGGACACAGAGATTTCATCAAGAACATGATCACCGGTACCTCGCAGGCTGATTGTGCGGTGCTGATCGTCGCAGCCGGTACCGGTGAGTTTGAGGCTGGTATCTCGAAGAATGGACAGACCCGCGAGCATGCCCTGCTCGCTTTCACCCTCGGTGTGAAACAACTGATTGTCGGTGTCAACAAGATGGACTCGACCGAGCCGCCGTACTCCGAGCCCCGTTTCGAGGAAATCAAGAAGGAAGTATCGTCGTACATCAAAAAGATCGGTTACAATCCGGCTGCGGTCGCGTTCGTGCCGATCTCCGGTTGGCACGGAGACAACATGCTCGAGGTGTCCTCCAAGATGCCCTGGTTCAAGGGATGGAACGTGGAGCGCAAGGAAGGCAAGGCCGAAGGVAAATGCCTGATCGAAGCGCTTGACGCTATCCTGCCACCCACCAGGCCGACCGACAAGGCCCACTTGGTCGACCCTCATTGGTATCAATTCGCACCGATGAACTCCCTGTGGCACGCAATCCTCGGCTTCGTCATCTGTGTCCTCGGCATGGTATCCATCATCGGTAACGGCATGGTGGTATACATTTTCACCACCACCAAGAGCCTCCGTACCCCGAGCAATCTTCTCGTTATCAATCTCGCCGTCTCCGACTTCCTCATGATGGTAGCCATGTCTCCAGCTATGGTGATCAATTGTTATTACGAGACCTGGGTGTTGGGACCCTTGTTGTGTGAACTGTACGGCATGGCGGGCTCCCTGTTCGGATGTGGCTCCATATGGACGATGACGATGATCGCATTCGACAGGTACAACGTAATCGTCAAAGGCTTGTCCGCTAAGCCGATGACTATTAACGGCGCCCTCCTTCGCATATTCGGCATCTGGTTATTCTCGTTGGCTTGGACTATCGCTCCGCTGGAAACCGGCTATGCCAAGCTGGCGGCCTCCGATAGCAAGTCGCTGTTGAAGAAATATCTAACGAAGGAGGTCTTTGATCAACTTAAGACCAGGAAGACATCGTTTGGTTCTACTCTTTTGGACGTTATTCAATCCGGTCTAGAGAATCACGATTCTGGTGTCGGTATCTACGCACCCGACGCTGAGGCGTACACCGTGTTTGCCGAAATTTTCGATCCCATTATTGACGACTATCATGGTGGCTTCAAAAAATCTGACAAGCACCCGCCCAAAGATTTCGGCGATGTCGACACCTTCAGCAATCTCGACCCGGCCGGTGAATATATCGTATCGACTCGTGTGCGATGTGGTCGCTCCTTGGACGGATATCCCTTCAATCCGTGCTTGACCGAGGCCCAGTACAAAGAGATGGAAGAAAAAGTTTCTAGCACGTTGTCGGGCCTCACCGGCGAACTTAAGGGCACTTTCTATCCGCTCACCGGCATGAGCAAGGAAGTACAGCAAAAACTAATCGACGATCACTTCCTCTTCAAGGAAGGTGACCGTTTCCTTCAGGCAGCGAACGCCTGTCGTTTCTGGCCCACTGGACGTGGTATCTTCCACAACGATGATAAGACCTTCTTGGTCTGGTGCAACGAGGAGGACCATCTCCGTATCATCTCCATGCAGGCGTACGAGCCTTTGCCACCTACAGTAAAGTTCTACTATAGCGGCAAAGAGATGAAACTGAGCGAGGAAACCGAAGAGGTCGCGACTTTCTATGCGCGCATGCTGGACCACGATTACACGACCAAGACCGCATTCAACAACAACTTCTTCCATGACTGGCGAGAGGTGATGACCGAAACAGAGCGTGCAAAGATCACTGATCTGTCCAAGTGCAATTTCAAGGAGATGCACGCGTACTTCCTACAGAAAAGCGAGGAACGCAAGGCGATGACCAAGGAGGAAAAACAAAAGATCAAAGAGAAGAACGAAGAGATTCAGAAGGAGTATGGCTTCTGCACCATCGACGGTCACAAGGAGAAGATCGGTAATTTCAAGATCGAACCACCCGGCTTGTTCAGAGGTCGTGGCGAGCATCCCAAAATGGGCAAACTGAAGAAGCGAGTACAACCCGAGGATGTACTGATCAATTGCTCGAAAAATTCGAACATACCGAAGCCGCCACATGGTCACAAGTGGAAGGAAGTGCGACACGATCCTAATGTCACGTGGCTTGCGTCCTGGACGGAGAACATTCAAGGCCAAGTGAAGTACATCATGCTGAATCCATCCAGCAAGCTTAAGGGTGAGAAAGATTGGCAGAAGTATGAGACAGCGCGGAAGCTGGCACAATCTATCGACAAGATTCGTGCCGAGTATCGAGAGGATTGGAAGAGTAAAGAGATGCGTATCAGACAGCGTGCTGTTGCCTTGTATTTCATCGACAAGTTGGCTTTGAGAGCTGGTAACGAGAAGGACGAGGATCAGGCGGATACCGTTGGCTGCTGCTCGTTACGAGTGGAACACATCAAGTTGCATGAGCAAAAGGATGGAAAAGAATACACCGCGGGCGGTTTCTATGGAAGCCATCATCATCAAACAGGAGCGGCGAGTCAACATCATGATCCAGCCACTGCAGCGGCATATCGGAGCTTTCCACTCGGATTGGGTATGTCACCTTATGCCTCGACGCAGCATCATCATCACACATCCTCTTCGTTAGGAATACACCCCGGCGGTGGAAGTAACACAAGACCACCTCAAGACTCACCGTATGATGCGAGCGTTGCGACGGCTTGCAAACTTTACTCGACGACACCCGAAGCAACTGGTCATACTACATCATCATATTCAACAACTGCAACGAAAGACTGTAAGCAACAGGATCAAACGTCAACCCATCAAAATGGTTATGCCGCGGTGATGGCAGCAGCAGCGGTCAAGGACGTTTGG---TCAACGACCTCGGGAGCGAATAGCCAGAGTAATTCAGTCGTACGTCCTTCCGCGTGTACCCCGGAGAGTACAAGGGTTAGTAGCTACGGTGGTCTCGTAGGTGGTGATCCAGCATCGAGTCCCGGTAACAACAGTTCGTCAAGATCCCTCACATCATCTTGGAACACCTGCAGTTTAAACTCGTCCGCGAGTCAACCGGTCGCCACACAACTACATCAGCAACCTAGT---AACCTACCGAACTTCCGCGTGGTCGGCGACAATCTGAAGGACCGCTTCGACGGCGCGTCCCGGGTGATGGTGACCAACTCGGATCGCTCTCGCGGCAAC---GCGAACGCCATCACCAGCAACTCGGCCAGCAACTCCGTGCACCATCAGCGCACTGGTCTCGGGCGTCGGCAACGCTACAACTTCCAGCTGAAGCCGTTCAATCCGGAGCACAAGCCGCCCGGGACCAAGGACCTCGTCTACGTGGAACCGTCGCCGCCGTTCTGCGAGAAGAACCCGAAACTCGGCATCCTGGGTACCCACGGTCGCCAGTGCAACGAGACCAGCATCGGCGTCGACGGCTGCGATCTGATGTGCTGCGGCAGGGGCTACAAGACCCAGGAAGTGACGGTGATCGAGAGGTGCGCCTGCACGAAATCAGTCGAGATGCACCACGAGGCGCTCACGGAGGCCCTGCCGGGTGACAACGTCGGCTTCAACGTGAAGAACATCTCGGTGAAAGAGCTGAGGCGCGGCTACGTGGCTGGTGACTCCAAGAATCAGCCGCCTCGCGGCGCCGCCGACTTCACCGCCCAGGTGATCGTGCTGAATCATCCGGGACAGATCAGCAACGGTTACACACCGGTGCTCGATTGCCACACCGCCCATATCGCCTGCAAATTCGCCGAGATCAAGGAAAAGTGTGACCGCCGTACGGGCAAGACCACCGAGGAGAATCCAAAGAGCATCAAGAGTGGCGACGCCGCCATCGTGATGCTGCAGCCGACCAAGTCGCAGAATCACGGATTTTGCGTCGACGCGACTCAATTACCGGCCAATTGGGAGATTCTGTTCACCAACGCCAACGACAACAGCAACGAGGGTATAGTCCACTCGAGTCTGCCTTACTTCTCCGTTCAGTTCCATCCGGAGCACAACGCGGGCCCCGAGGATCTCGAGTGCCTGTTCGATGTCTTCCTGGAGAGCATTCCCAGAAGGAACGACAGCAATGCGTCTCGTTCG---------CAAATTTCTATAAAGGACATGCTCACTCAGAAGCTGACTTACAAA---CCGTCAGCTCCAATCGCGATCGACCGGCCAAAGAAGGTACTGATCCTGGGCTCCGGGGGACTCAGCATCGGCCAGGCTGGAGAATTCGATTATTCGGGCTCGCAAGCGATAAAAGCACTGAAGGAGGAATCGATACAGACTCTTCTGATAAATCCCAACATCGCCACGGTGCAAACGTCGAAGGGCATGGCCGACAAGATATATTTCCTACCGATCACACCGGAATACGTTGAGCAGGTGATACAGTCGGAGAGACCGGACGGCGTGCTGTTAACATTCGGCGGCCAGACCGCGCTCAACTGCGGCGTGGAACTTGAGAGGAACGGCGTGTTCGCCAAGTACAACATCAAGATACTAGGGACGCCGATCGAATCCATTATACAGACCGAGGACAGGAAGATATTCGCGGATCGTATTAATGAGATAAATGAGAAGGTTGCACCGAGCGCCGCCGTCTACTCCGTGGAAGAGGCATTAGAAGCCGCTGAGAAGCTGGGCTATCCCGTAATGGCGCGCGCCGCATTCTCCCTCGGTGGCCTCGGATCGGGCTTCGCCAACACGCAGACAGAGCTGAGGACACTGGCGCAACAAGCTCTCGCGCACTCCAGTCAACTGATAATCGACAAGTCGCTGAAGGGTTGGAAGGAGGTGGAGTACGAGGTCGTGCGCGACGCGTACGACAATTGCATCACGTCATATGCTTGTCTCAAAGATTAAGCCATGCATGTCTCAGTGCATGCCGCATTAAGGTGAAACCGCGAATGGCTCATTAAATCAGTTATGGTTCATTAGATTGTACCCACATTTACTTGGATAACTGTGGTAATTCTAGAGCTAATACATGCAAAACAGAGTCCCGACCAGTGATGGGA-GGGACGCTTTTATTAGATCAAAACCAATCGGTGGCGCAT----GGCGACCCCTTGC---GTCCACCGTTTATCTTGGCGACTCTGAATAACTTTGTGCTGATCGCACGGTCCTTGTACCGGCGACGCATCTTTCAAATGTCTGCCTTATCAACTTTCGATGGTAGGTTCTGCGCCTACCATGGTTATAACGGGTAACGGGGAATCAGGGTTCGATTCCGGAGAGGGAGCCTGAGAAACGGCTACCACATCCAAGGAAGGCAGCAGGCGCGCAAATTACCCACTCCCGGCACGGGGAGGTAGTGACGAAAAATAACGATACGGGACTCATCCGAGGCCCCGTAATCGGAATGAGTACACTTTAAATCCTTTAACGAGGATCCATTGGAGGGCAAGTCTGGTGCCAGCAGCCGCGGTAATTCCAGCTCCAATAGCGTATATTAAAGTTGTTGCGGTTAAAAAGCTCGTAGTTGAATCTGTGTCACGCACCGTCGGTTCACCGCTCGCG--GTGTCTAACTGGCGTGATGCGGGACGTCCTACCGGTGGGCTTAGCTCCGCGAGGGGCGGCCCAACTGAT---ATCCCGTCACGGTGCTCTTTACTGAGTGTCGCGTCGGGCCGGTACGTTTACTTTGAACAAATTAGAGTGCTTAAAGCAGGCTACCTTCGCCTGAATACTGTGTGCATGGAATAATGGAATAGGACCTCGGTTCTATTTTGTTGGTTTTCGGAACCCCGAGGTAATGATTAATAGGCACAGATGGGGG-CATTCGTATTGCGACGTTAGAGGTGAAATTCTTGGATCGTCGCAAGACGGACAGAAGCGAAAGCATTTGCCAAAAATGTTTTCATTAATCAAGAACGAAAGTTAGAGGTTCGAAGGCGATCAGATACCGCCCTAGTTCTAACCATAAACGATGCCAGCTAGCGATCCGCCGAAGTTCCTCCGATGACTCGGCGGGCAGCTTCCGGGAAACCAAAGCTTTTGGGTTCCGGGGGAAGTATGGTTGCAAAGCTGAAACTTAAAGGAATTGACGGAAGGGCACCACCAGGAGTGGAGCCTGCGGCTTAATTTGACTCAACACGGGAAACCTCACCAGGCCCAGACACCGGAAGGATTGACAGATTGATAGCTCTTTCTTGATTCGGTGGGTGGTGGTGCATGGCCGTTCTTAGTTGGTGGAGCGATTTGTCTGGTTAATTCCGATAACGAACGAGACTCTAGCCTGCTAAATAGGCGTACCTTATGGTATCGCGAAGGCCCCCGGCTT-CG--GCTGGCGGGTTTTTACTACCAACGTACAAACAAATCTTCTTAGAGGGACAGGCGGCTTCTAGCCGCACGAGATTGAGCAATAACAGGTCTGTGATGCCCTTAGATGTTCTGGGCCGCACGCGCGCTACACTGAAGGAATCAGCGTGTGTTCCCTGGCCGAAAGGCCCGGGTAACCCGTTGAACCTCCTTCGTGCTAGGGATTGGGGCTTGCAATTGTTCCCCATGAACGAGGAATTCCCAGTAAGCGCGAGTCATAAGCTCGCGTTGATTACGTCCCTGCCCTTTGTACACACCGCCCGTCGCTACTACCGATTGAATGATTTAGTGAGGTCTTCGGACTGGTGCGCGGCAATGTCTCGGCAT-TGCCGATGTTGCCGGGAAGATGACCAAACTTGATCATTTAGAGGAAGTATACTAAGCGGAGGAAAAGAAACTAACTAGGATTTCCTTAGTAGCGGCGAGCGAACAGGAAACAGCCCAGCACCGAATCCCGCGGTTCCGCCGCAGGGAAATGTGGTGTTCGGGAGGGTCCGCTTAT-CCCTTGGCGTCGCGCCGCGTCCAAGTCCATCTTGAATGGGGCCAATTACCCGCAGAGGGTGCCAGGCCCGTAGCGACCGG--AG-CGCGC-CTCGGGAGGATCTCTCCTTAGAGTCGGGTTGCTTGAGAGTGCAGCTCTAAGTGGGTGGTAAACTCCATCTAAGGCTAAATACGACCACGAGACCGATAGCGAACAAGTACCGTGAGGGAAAGTTGAAAAGAACTTTGAAGAGAGAGTTCAAGAGTACGTGAAACCGTTCAGGGGTAAACCTAAGAAACCCAAAAGA-TCGAAC-GGGGAGATTCATCGTCAGCG-GCGCTGGCTTCGCGTCGGTCGGCGATG-TCCCGC--GGTGCCG-------------------ATGTC----------CTCGGCAC-TCGCGCGGGCACGCTGCCG-TGCG-TCGATGTC-CGGCGC--TCGTCGTCGTGCACTTCTCCCCTAGTAGGACGTCGCGACCCGCTGGGTGTCGGTCTACGGCCCGGG---TGTGTCGTCTGTCACGT-------------------CGCCGGT-AAAAC--GGCACGCG-GCAAACCCCCGG-T-CGCCCGGCCGGCTGCCCGGCGGT-ACACGC---AA---CG-GTATCAGGCCGCGCT-TC----------G-----------CGCGCGTCGAGCCCGTCGCAGGCGG----TTGTCCACGG-----CACCA---CGGAGG---TAC----GGACCCAG-TGCCGTCCCCG--GTCG-TGGCCCGCTGTTAGCAG-----C-------ACGGTG---TA--------------------ACCCTCGACTGGCCTC--CTCC----CGCGCGGCGTG------CGTGGGCGAATGTTCCGC----------------------------------------ACGCCCCGGGA-TACCGGTCGGCGACGCTACTGCTTTGGGTACTCTTAGGACCCGTCTTGAAACACGGACCAAGGAGTCTAACATGTACGCGAGTCATTGGGA--CCGAGCGATACCTAAAGGCGTAATGAAAGTG-AAGGT--------------------------------CGG----CCCT--GGCC--GCCGACCGAGGGAGGATGGG--CCGCGT------------------CGCGATGCGGCTCCGCACTCCCGGGGCGTCTCGTTCTCATCGCGAGAAGAGGCGCACCCAGAGCGTACACGTTGGGACCCGAAAGATGGTGAACTATGCCTGGTCAGGACGAAGTCAGGGGAAACCCTGATGGAGGTCCGTAGCGATTCTGACGTGCAAATCGATCGTCGGAACTGGGTATAGGGGCGAAAGACTAATCGAACCATCTAGTAGCTGGTTCCCTCCGAAGTTTCCCTCAGGATAGCTGGCACTCGGCCG------TTCCGC-ACGGAACGCGCGCGAGTCTCATCTGGTAAAGCGAATGATTAGAGGCCTTGGGGCCGAAACGACCTCAACCTATTCTCAAACTTTAAATGGGTGAGATCTCTGGCTTTCTTGAA-----C--TATGAAGCCACGAGC-----------------AT-C---------TTTCACGGATCAGAGT-GCCAAGTGGGCCATTTTTGGTAAGCAGAACTGGCGCTGTGGGATGAACCAAACGCAGAGTTAAGGCGCCCAACTCGACGCTCATGGGACACCATGAAAGGCGTTGGTTGCTTAAGACAGCAGGACGGTGGCCATGGAAGTCGGAATCCGCTAAGGAGTGTGTAACAACTCACCTGCCGAAGCAACTAGCCCTGAAAATGGATGGCGCTGAAGCGTCGAGCCTATACTCTGCCGTCAGCGGCAAGTGGGGCGGCCCGCCGTGC-----------------------------------------GCTCTCACGGGCGCGCGCGC----GC-----GGTCGTCACGAAGCCCTGACGAGTAGGAGGGTCGCGGCGGTGTGCGCAGAAGGGTCTGGGCGCGAGCCTGCCTGGAGCCGCCGTCGGTGCAGATCTTGGTGGTAGTAGCAAATACTCCAGCGAGGCCCTGGAGGACTGACNNNNNNNNNNNN   [9192]
Cerapachys_sexspinus           ATAATTGATAGTATGCTACCTGCTAAGTACCAACAATTCCACCCTCAACAGTTGTTCTCAAGCGCGAATCCAGGTACCATTCAGGCGTGCACGACGAGTCCGGCCACC------GCGAGCCTAGAATCGAGTTTATCCGCGGCTGCAGTAGCGGCCGCGGCAGTCAATTACGCACAGCAGCACAATTCACCGAGTCCGACGGGTTCGAGTCCTCAGCACTCAGGAAGCTCCGCGTCGACATCACCGGCGGCACGTACGACATCCAGCATGTATCCCTACGTGTCCGCTGCGGCGGCGCATCATCATCATCAGCAACAGCAAGCAGTTGCGGCCGCCGCGTTCGGTGCCACATCCAGCATGGTGCCCGGTTTCGGGTCCACCGCGGCATCCAGCGCAGCCCTGGCTGCCGCCGCCGCCGTGGACGCCGCAACCGCCGGCGATAAGTCCTGTCGTTACACGGCCAGCTTGACTGGTAATGTGGCACCTACATCGGCCGATCCTATGGTTAATTATACCCTCGGTCACCATCATCAGAATGGCGCTACACCCGGTAGTCTCGTCTCGTCCGCGTCAGCTTCCTCAGCCGTATCAGCGGCTTCGGCATCCGATATTGCTCTCTGGAAGTTCGAGACCTCTAAGTACTATGTCACGATCATTGACGCTCCAGGACACAGGGATTTCATCAAGAACATGATCACTGGTACCTCGCAGGCTGACTGCGCGGTGCTGATCGTCGCTGCCGGTACCGGTGAGTTCGAAGCCGGTATCTCGAAGAACGGACAGACTCGCGAGCACGCCCTGCTCGCCTTCACCCTTGGTGTCAAACAACTAATCGTCGGTGTCAATAAGATGGACTCGACCGAGCCCCCGTATTCCGAGGCCCGTTTCGAGGAAATCAAGAAGGAAGTCTCATCATACATCAAAAAGATCGGTTACAACCCGGCTGCGGTCGCGTTCGTGCCAATCTCTGGCTGGCATGGAGACAACATGCTCGAGGTATCCTCCAAGATGCCTTGGTTCAAGGGATGGAATGTAGAGCGCAAAGAAGGCAAGGCTGAAGGCAAGTGCCTCATCGAAGCCCTCGATGCTATCCTGCCACCCACCAGGCCGACCGACAAGGCCCACTTGGTCGACCCTCACTGGTATCAATTCGCACCAATGAATCCTTTATGGCACGGGATCCTTGGCTTGGTTATTGGTATCCTTGGCATGGTATCCGTCCTCGGTAACGGCATGGTGGTATACATTTTCAGCAGCACCAAAAACCTTCGTACTCCAAGCAACCTCCTCGTGATCAATCTCGCCCTCTCCGACTTCCTCATGATGTTATGTATGTCTCCGACTATGGTGATCAATTGCTATTACGAGACGTGGGTGCTGGGACCGTTGTTCTGTGAACTATACGCCATGGCGGGCTCCCTGTTCGGATGTGGCTCCATATGGACGATGACAATGATCGCATTCGACAGATATAACGTAATCGTCAAGGGCTTGTCCGGTAAACCGATGACCATTAACAGCGCCCTCATTCGCATATTGGGCATCTGGTTCTTCTCGTTGATTTGGACTATCGCCACGCTGGAGACCGGCTTCGCCAAGCTGGCGGCGTCCGACAGCAAGTCGTTGCTGAAGAAATATCTCACGAAGGAGGTCTTCGATCAGCTCAAGACCAGGAAGACGTCGTTTGGCTCCACTCTCCTGGACGTTATCCAATCCGGTCTGGAGAATCATGATTCCGGTGTCGGTATTTACGCGCCCGACGCTGAAGCGTACACCGTGTTCGCCGAAATCTTCGATCCCATTATCGACGATTACCACGGTGGCTTCAAAAAAACCGACAAGCACCCGCCCAAAGATTTTGGTGACGTCGACACCTTCGCCAATCTCGACCCGGCCGGTGAATTCATCGTATCGACTCGTGTGCGATGTGGTCGCTCCCTGGACGGATATCCCTTCAATCCGTGCTTGACCGAGGCCCAGTACAAAGAGATGGAGGAGAAGGTTTCCAGCACGTTGTCGGGCCTCACCGGCGAGCTTAAGGGCACTTTCTATCCGCTTACCGGCATGAGCAAAGAGGTGCAGCAGAAACTAATCGACGATCACTTCCTCTTCAAGGAAGGTGACCGTTTCCTTCAAGCGGCTAACGCCTGCCGTTTCTGGCCCACCGGACGTGGTATCTTCCACAACGATGATAAGACCTTCTTGGTCTGGTGCAACGAGGAGGATCATCTCCGTATCATCTCCATGCAAGCGTATGAGTCTTTGCCGCCTACTGTAAAGTTCTATTACAACGGCAAAGAGATGAAACTGAGCGAGGAAACGGAGGAGGTCGCGACTTTCTACGCTCGCATGTTGGACCACGATTATACGACCAAGACCGCGTTCAACAACAATTTCTTTCATGACTGGCGAGAGGTGATGACTGAATCGGAGCGCGCCAGAATCGTCGATCTGTCCAAGTGCAACTTCAAGGAGATGCACGCATATTTCCTGCAAAAGAGCGAGGAACGCAAGGCAATGACTAAGGAGGAGAAACAGAAGATCAAGGAGAAGAACGAGGAGATCCAGAAGGAGTACGGCTTCTGCAGCATTGACGGTCACAAGGAGAAAATTGGTAATTTTAAGATCGAACCGCCCGGCTTGTTCAGAGGTCGCGGTGAGCATCCCAAGATGGGTAAACTGAAGAAACGAGTACAGCCCGAGGACGTGCTGATCAATTGCTCGAAAGGTTCGAACATACCGAAGCCGCCAATCGGTCATAAGTGGAAGGAAGTGCGACATGATTCCAATGTTACGTGGCTTGCCTCCTGGACGGAAAACATTCAGGGCCAAGTGAAATACATCATGCTGAATCCATCTAGTAAACTCAAAGGTGAAAAAGATTGGCAGAAGTATGAAACAGCACGAAAGTTGGCGCAGTCCATCGACAAAATTCGCGCCGAATACCGTGAAGATTGGAAGAGTAAGGAAATGCGCATCAGGCAGCGTGCTGTTGCCCTGTATTTCATTGACAAATTGGCTCTGAGAGCTGGTAATGAGAAGGACGAGGATCAGGCGGACACCGTGGGCTGTTGCTCGTTGCGAGTGGAACACATCAAACTGCATGAACAAAAGGACGGGAAAGAATACACTGCGGGCGGTTTCTATGGAAGCCACCATCATCAAACAGGAGCGGCAAGTCAACATCATGATCCAGCTACTGCAGCAGCATATCGGAGCTTTCCACTCGGATTGGGTATGTCACCTTATGCCTCGACGCAGCATCATCATCACACATCCTCTTCGTTAGGGATACACCCCGGCGGTGGAAGTAACACAAGACCGCCTCAAGATTCACCATATGATGCGAGCGTTGCGACGGCTTGCAAACTTTACTCAACGACACCCGAAGCAACTGGTCACACTACGTCATCGTATTCAACAACCGCAACGAAAGACTGTAAGCAACAAGATCAAACGTCAACCCATCAAAATGGTTATGCTGCGGTGATGGCAGCAGCAGCAGTCAAGGACGTTTGG---TCAACGACCTCGGGAGCGAATAGCCAGAGTAATTCAGTCGTACGTCCTTCTGCGTGTACCCCGGAGAGTACAAGAGTTAGTAGCTACGGTGGTCTCGTAGGTGGTGATCCAGCATCGAGTCCCGGTAACAACAGTTCGTCAAGATCCCTCACATCATCTTGGAATACCTGCAGTTTAAACTCATCCGCGAGTCAACCGGTCGCCACACAACTACATCAGCAACCTACTGCTAACCTGCCGAACTTCCGCGTGGTCGGCGACAACCTGAAGGACCGCTTCGACGGCGCGTCCCGGGTGATGGTGAGCAACTCGGACCGCGCCCGGGGCAAC---GCGAACGCCATCACCAGCAACTCGGCCAGCAACTCCGTGCACCATCACCGCGCCGGTCTCCGTCGTCGGCAGCGCTACAACTTCCAGCTGAAGCCGTACAATCCGGAGCACAAGCCGCCCGGGACGAAGGACCTCGTCTACGTGGAGACGTCGCCGCCGTTCTGCGAGAGGAACCCGCAGCTCGGCATCCTGGGCACCCACGGCCGGCAGTGCAACGAGACCAGCATCGGCGTCGACGGCTGCGACCTGATGTGCTGCGGCAGGGGCCACACGAGCGAGGAGGTGACGGTGATCGAGAGGTGCGCCTGCACGAAGTCGGTCGAGATGCACCACGAGGCGCTCACGGAGGCTCTGCCGGGCGACAATGTCGGCTTCAACGTGAAGAACATCTCCGTGAAGGAGCTGAGGCGCGGTTACGTGGCCGGTGACTCGAAGAACCAGCCGCCTCGCGGCGCCGCCGACTTCACTGCCCAGGTGATCGTGCTGAATCATCCCGGACAGATCAGCAACGGTTACACGCCGGTGCTTGATTGCCACACCGCCCATATCGCCTGCAAATTCGCCGAAATCAAAGAGAAGTGCGACCGCCGCACGGGTAAGACCACCGAGGAGAATCCGAAGAGCATCAAGAGCGGCGACGCCGCCATCGTGATGCTGCAGCCGACTAAGTCGCAGAATCACGGATTCTGCGTCGATGCGACTCACATATCGGCCAATTGGGAGGTCCTCTTCACCAATGCCAACGACAACAGCGTCGAGGGTATAGTCCACTCGAATCTACCTTACTTCTCCGTACAGTTCCATCCGGAGCACACTGCGGGTCCCGAGGATCTCGAGTGCCTTTTTGACGTCTTTCTCGAAAGTATTCCTAGGAAGAACGAGAGCTACCAGCCTTGTTCT---------CAAATTTCTATAAAGGACAGGCTCATACAAAAGCTGACTTACAAA---CCATCAGCTCCAATCGCAGTCAATCGACCGAAGAAGGTGCTGATTCTGGGCTCCGGAGGGCTCAGCATCGGCCAGGCCGGAGAATTCGATTACTCAGGCTCGCAAGCGATAAAAGCGCTAAAAGAGGAGTCGATACAGACCCTGCTGATAAATCCCAACATCGCCACGGTGCAAACGTCGAAAGGCATGGCCGACAAGATATATTTCTTACCGATTACGCCGGAATACGTTGAGCAGGTAATACGATCGGAGAGACCAGACGGCGTGTTGTTAACGTTCGGTGGACAAACTGCGCTCAACTGCGGCGTGGAGCTCGAGAGGAACGGTGTGTTCGCGAAGTACAATGTCAAGATTCTAGGGACGCCAATCGAATCCGTTATACAGACCGAAGATAGGAAGATATTCGCGGATCGCATTAGCGAAATAAATGAGAAGGTCGCACCGAGTGCTGCCGTGTATTCGATAGAAGAGGCATTAGAAGCCGCTGAGAAACTGGGCTATCCGGTAATGGCACGCGCCGCGTTCTCTCTCGGTGGCCTCGGATCGGGCTTCGCCAACACGCAGAAAGAACTGAGWACGCTAGCGCATAAAGCTTTCGCGCACACCAGTCAATTAATAATCGATAAATCCTTGAAGGGCTGGAAGGAAGTGGAGTACGAAGTCGTTCGCGACGCGTACGACAATTGCATTACATCATATGCTTGTCTCAAAGATTAAGCCATGCATGTCTCAGTGCATGCCGAATTAAGGTGAAACCGCGAATGGCTCATTAAATCAGTTATGGTTCATTAGATTGTACCCACATTTACTTGGATAACTGTGGTAATTCTAGAGCTAATACATGCAAAACAGAGTCCCGACCAGTGATGGGA-GGGACGCTTTTATTAGATCAAAACCAATCGGTGGCGCGC----GGTCCC--CGTGC---GTCCACCGTTTGTCTTGGTGACTCTGAATAACTTTGAGCTGATCGCACGGTCCTCGTACCGGCGACGCATCTTTCAAATGTCTGCCTTATCAACTTTCGATGGTAGGTTCTGCGCCTACCATGGTTGTAACGGGTAACGGGGAATCAGGGTTCGATTCCGGAGAGGGAGCCTGAGAAACGGCTACCACATCCAAGGAAGGCAGCAGGCGCGCAAATTACCCACTCCCGGCACGGGGAGGTAGTGACGAAAAATAACGATACGGGACTCATCCGAGGCCCCGTAATCGGAATGAGTACACTTTAAATCCTTTAACGAGGATCCATTGGAGGGCAAGTCTGGTGCCAGCAGCCGCGGTAATTCCAGCTCCAATAGCGTATATTAAAGTTGTTGCGGTTAAAAAGCTCGTAGTTGAATCTGTGTCGCACACCGTCGGTTCACCGCTCGCG--GTGTCTAACTGGCGTGATGTGGGACGTCCTACCGGTGGGCTTAGCCCCGCGAGGGGCGGCCCAACTGATCAAATCCCGTCGCGGTGCTCTTTACTGAGTGTCGAGTCGGGCCGGTACGTTTACTTTGAACAAATTAGAGTGCTTAAAGCAGGCTACCTTCGCCTGAATACTGTGTGCATGGAATAATGGAATAGGACCTCGGTTCTATTTTGTTGGTTTTCGGAACCCCGAGGTAATGATTAATAGGGACAGATGGGGG-CATTCGTATTGCGACGTTAGAGGTGAAATTCTTGGATCGTCGCAAGACGGACAGAAGCGAAAGCATTTGCCAAAAATGTTTTCATTAATCAAGAACGAAAGTTAGAGGTTCGAAGGCGATCAGATACCGCCCTAGTTCTAACCATAAACGATGCCAGCTAGCGATCCGCCGAAGTTCCTCCGATGACTCGGCGGGCAGCTTCCGGGAAACCAAAGCTTTTGGGTTCCGGGGGAAGTATGGTTGCAAAGCTGAAACTTAAAGGAATTGACGGAAGGGCACCACCAGGAGTGGAGCCTGCGGCTTAATTTGACTCAACACGGGAAACCTCACCAGGCCCAGACACCGGAAGGATTGACAGATTGATAGCTCTTTCTTGATTCGGTGGGTGGTGGTGCATGGCCGTTCTTAGTTGGTGGAGCGATTTGTCTGGTTAATTCCGATAACGAACGAGACTCTAGCCTGCTAAATAGGCGTACCTTATGGTATCGCGAAGGCCCCCGGCCT-CG--GCCGGCGGGTTTTTACTACCAACGTACAAACAAATCTTCTTAGAGGGACAGGCGGCTTCTAGCCGCACGAGATTGAGCAATAACAGGTCTGTGATGCCCTTAGATGTTCTGGGCCGCACGCGCGCTACACTGAAGGAATCAGCGTGTGTTCCCTGGCCGAAAGGCCCGGGTAACCCGCTGAACCTCCTTCGTGCTAGGGATTGGGGCTTGCAATTGTTCCCCATGAACGAGGAATTCCCAGTAAGCGCGAGTCATAAGCTCGCGTTGATTACGTCCCTGCCCTTTGTACACACCGCCCGTCGCTACTACCGATTGAATGATTTAGTGAGGTCTTCGGACTGGTGCGCGGCAATGTCTCGGCAT-TGCCGATGTTGCCGGGAAGATGACCAAACTTGATCATTTAGAGGAAGTATACTAAGCGGAGGAAAAGAAACTAACCAGGATTTCCTCAGTAGCGGCGAGCGAACAGGAAAGAGCCCAGCACCGAATCCCGCGGTTCCGCCGCAGGGAAATGTGGTGTTCGGGAGGGTCCGCTTAT-CCCTTGGCGTCGCGCCGCGTCCAAGTCCATCTTGAATGGGGCCACTTACCCGCAGAGGGTGCCAGGCCCGTAGCGACCGG--CG-CGCGT-CTCGGGAGGATCTCTCCTTAGAGTCGGGTTGCTTGAGAGTGCAGCTCTAAGCGGGTGGTAAACTCCATCTAAGGCTAAATACGACCACGAGACCGATAGCGAACAAGTACCGTGAGGGAAAGTTGAAAAGAACTTTGAAGAGAGAGTTCAAGAGTACGTGAAACCGTTCAGGGGTAAACCTAAGAAACCCAAAAGA-TCGAAC-GGGGAGATTCATCGTCAGCG-GCGCTGGCTTCGCGTCGGTGGGCGATG-TCCCGC--GGCGCCG-------------------CG-TCAAT-------CGCGGTGC-TCGCGCGGGCACGCTGCCG-CGCG-TCGATGTC-CGGCGC--TCGTCGTCGTGCACTTCTCCCCTAGTAGGACGTCGCGACCCGCTGGGTGTCGGTCTACGGCCCGGG---TGCGGTGACTGTCGCGT-------------------CGCCGGT-AAAAC--GGCACGCG-GCAAACCCCCGG-T-CGCCCGGCCGGCTGCCCGGCGGT-ACGAGT--AAA---CG-GTATCAGGCCGCGCC-TC----------G-----------CGCGCGTCGAGCCCGTCGCAAGCGA----GCG-CCACGG-----TAACC---CGGAGG---TAC----GGACCCAG-CGCCGTCCCCG--GTCC-TGGCCCGCTGCTGGCAA----GT-------ACGGTGCATTT-------C------------ACCTTCGACAGGCCTA--ATCG----TCCCGGCGGCG------CGCGCCCTCGGGCGCGCGC---------------------------------------GCGCGCGGGAT-TACCGGTCGGCGACGCTACTGCTTTGGGTACTCTTAGGACCCGTCTTGAAACACGGACCAAGGAGTCTAACATGTACGCGAGTCATTGGGACTCC-AGCGATACCTAAAGGCGCAATGAAAGTG-AAGGT--------------------------------CGG----CCCT--GGCC--GCCGATCGAGGGAGGATGGG--CCGCGT------------------CGCGATGCGGCTCCGCACTCCCGGGGCGTCTCGCTCTCATCGCGAGAGGAGGCGCACCCAGAGCGTACACGTTGGGACCCGAAAGATGGTGAACTATGCCTGGTCAGGACGAAGTCAGGGGAAACCCTGATGGAGGTCCGTAGCGATTCTGACGTGCAAATCGATCGTCGGAACTGGGTATAGGGGCGAAAGACTAATCGAACCATCTAGTAGCTGGTTCCCTCCGAAGTTTCCCTCAGGATAGCTGGCACTCGGCCG------TTCCGC-ACGGAACGCGCGCGAGTCTCATCTGGTAAAGCGAATGATTAGAGGCCTTGGGGCCGAAACGACCTCAACCTATTCTCAAACTTTAAATGGGTGAGATCTCTGGCTTTCTTGAA-----C--TGTGAAGCCACGAGC-----------------AT-C---------T----CGGATCAGAGT-GCCAAGTGGGCCATTTTTGGTAAGCAGAACTGGCGCTGTGGGATGAACCAAACGCAGAGTTAAGGCGCCCAACTCGACGCTCATGGGACACCATGAAAGGCGTTGGTTGCTTAAGACAGCAGGACGGTGGCCATGGAAGTCGGAATCCGCTAAGGAGTGTGTAACAACTCACCTGCCGAAGCAACTAGCCCTGAAAATGGATGGCGCTGAAGCGTCGAGCCTATACTCTGCCGTCAGCGGCAAGTGGGGCGGCCGTGCGTCGTGTCGCGTGTC--CCACCCGGTCCTCTTTCGGGGGGGGTGGGCGGGCGCGCGCGCGCGCGC----GC-----GGTTGTCACGAGGCCCTGACGAGTAGGAGGGTCGCGGCGGTGTGCGCAGAAGGGTCTGGGCGTGAGCCTGCCTGGAGCCGCCGTCGGTGCAGATCTTGGTGGTAGTAGCAAATACTCCAGCGAGGCCCTGGAGGACTGACGTGGAGAAGGGT   [9240]
Vicinopone_conciliatrix        ATAATTGATAGTATGCTACCTGCTAAGTACCAACAATTCCACCCTCAACAATTGTTCTCAAGCGCAAACCCAGGTACCATTCAGGCGTGCACGACGAGTCCGGCCACC------GCGAGCCTAGAATCGAGTTTATCCGCGGCTGCAGTAGCGGCCGCGGCAGTCAATTACGCACAGCAGCACAATTCACCGAGTCCGACGGGTTCGAGTCCTCAGCACTCAGGAAGCTCCGCGTCGACATCACCGGCGGCACGT---ACATCCAGCATGTATCCCTACGTGTCCGCTGCGGCGGCGCATCATCATCATCAGCAACAGCAAGCAGTTGCGGCCGCCGCGTTCGGCGCCACATCCAGCATGGTACCCGGTTTCGGGTCCACCGCGGCATCCAGCGCAGCCCTGGCTGCCGCCGCCGCCGTGGACGCCGCAACCGCCGGCGACAAATCCTGCCGTTATACGGCCAGTCTGACTGGTAATGTGGCACCGACATCGGCCGATCCTATGGTTAACTATACCCTCGGTCACCATCATCAGAATGGCGCAACACCCGGTAGTCTTGTCTCATCCGCGTCAGCTTCCTCAGCCGTTTCGGCCGCTTCGGCATCCGACATCGCCCTCTGGAAATTTGAAACCGCGAAATACTACGTCACGATCATTGACGCTCCCGGACACAGAGATTTTATCAAGAACATGATCACCGGTACCTCGCAGGCCGATTGTGCGGTGCTGATCGTCGCCGCCGGTACCGGTGAGTTTGAAGCTGGTATTTCGAAGAACGGGCAGACTCGTGAGCACGCTCTGCTCGCCTTCACCCTCGGTGTGAAACAACTGATCGTCGGTGTCAACAAGATGGACTCTACCGAGCCCCCATACTCCGAGACCCGTTTCGAGGAAATCAAAAAGGAAGTGTCGTCGTACATTAAGAAGATCGGTTACAATCCGGCCGCGGTCGCGTTCGTGCCGATCTCCGGCTGGCATGGAGACAACATGCTCGAAGTGTCCTCCAAGATGCCCTGGTTCAAGGGATGGAACGTGGAGCGCAAGGAAGGCAAGGCTGAAGGCAAATGCCTCATCGAAGCTCTTGACGCTATCCTCCCACCTACCAGACCGACCGATAAGGCTCATATGGTTGACGTTCACTGGTATCAATTCGCACCGATGAACCCTCTGTGGCATGCTCTCCTTGGCTTCGCCATTGGTGTTCTTGGTCTGATATCCTTCATTGGTAACGGCATGGTGATGTACATTTTCACCACTACCAAGAGTCTTCGTACCCCGAGCAATCTCCTCGTTGTTAATCTCGCCTTCTCCGACTTTCTCATGATGGTGGCCATGTGTCCGGCCATGGTGATCAATTGCTATTACGAGACGTGGGTGCTGGGACCTTTGCTCTGTGAACTATACGGCATGGCGGGCTCCCTGTTCGGATGTGGCTCCATATGGACAATGACGATGATCGCATTCGACAGATATAACGTAATCGTCAAAGGCTTGTCCGCTAAGCCGATGACCACTAACAACGCTCTTCTTCGTATATTCGGTGTCTGGTTCTTCTCGTTGGCTTGGACTCTTGCTCCACTGGAAACCGGCTATGCCAAACTGGCGGCATCCGATAGCAAATCATTGTTGAAGAAACATCTGACGAAGGAAATCTTTGATCAACTCAAAACCAGAAAAACCTCCTTTGGCTCTACTCTTCTGGACGTCATCCAATCTGGTCTAGAGAATCACGATTCTGGTGTCGGCATCTACGCGCCCGATGCTGAAGCGTACACTGTGTTTGCTGAAATTTTCGATCCCATTATTGATGATTATCATGGTGGCTTTAAAAAAACCGACAAGCATCCACCAAAAGATTTTGGCGATGTTGATTCTTTTGGCAATCTCNNNNNNNNNNNNNNNNNNNNTGTGTCGACTCGTGTACGATGTGGTCGTTCACTGGAAGGATATCCCTTCAATCCGTGCTTGACTGAGGCTCAATATAAAGAGATGGAAGAAAAAGTTTCCAGCACTTTGTCGGGGCTCACCGGTGAACTTAAGGGCACTTTTTACCCGCTTACCGGCATGAGTAAGGAAGTGCAACAAAAGCTAATTGATGATCACTTCCTCTTCAAGGAAGGTGACCGTTTCCTTCAAGCAGCGAATGCCTGTCGTTTCTGGCCCACTGGACGTGGTATTTTTCACAATGATGATAAGACTTTTTTGGTCTGGTGCAATGAAGAAGACCATCTGCGTATCATCTCCATGCAACCGTATGAGTCCTTGCCGCCCACCGTCAAGTTCTACTACAACGGCAAGGAGATGAAGCTCAGTGAGGAAACGGAGGAGGTCGCGACCTTCTATGCGCGCATGCTCGACCATGATTACACCACCAAGGCCGCGTTCAACAGCAACTTCTTCCACGACTGGCGAGAAGTGATGACCGAATCGGAGCGCGCAAAGATCACGGATCTATTCAAGTGCAACTTTAAGGAAATGCACGCGTACTTCCTGCAGAAGAGTGAGGAACGCAAAGCGATGACCAAGGAAGAGAAACAAAAGATCAAGGAGAAGAATGAGGAGATCCAAAAGGAGTACGGCTTCTGCACCATCGATGGTCACAAGGAGAAGATCGGTAACTTTAAAATTGAACCCCCTGGCTTGTTCCGGGGTCGCGGTGAGCATCCAAAGATGGGAAAACTGAAGAGGCGAGTGCAGCCCGAGGATGTGCTGATCAATTGCTCGAAGGATTCCAACATACCGAAGCCGCCAACTGGTCACAAGTGGAAGGAAGTGCGGCATGATCCTAACGTCACGTGGCTCGCATCCTGGACTGAAAACATTCAGGGCCAAGTGAAGTACATCATGTTGAACCCTTCCAGCAAGCTCAAGGGCGAGAAAGACTGGCAGAAATACGAGACGGCGCGAAAGTTGGCACAATCCATCGACAAGATTCGCGCCGAATACCGGGAGGATTGGAAGAGTAAAGAGATGCGTATTAGGCAGCGTGCCGTTGCCTTGTATTTCATCGACAAGCTGGCTCTGAGAGCTGGTAATGAGAAGGATGAGGATCAGGCGGACACTGTGGGCTGTTGCTCGCTACGAGTGGAACACATCAAGCTGCATGAGCAGAAGGATGGAAGAGAATACACCGCGGGCGGTTTCTATGGAAGCCATCATCATCAAACGGGAGCGGCAAGTCAACATCATGATCCAGCTACTGCTGCGGCGTATCGGAGCTTTCCACTCGGATTGGGTATGTCACCTTATGCCTCGACGCAGCATCATCATCACACATCCTCTTCGTTAGGGATACACCCCGGCGGTGGAAGTAACACAAGACCTCCTCAAGACTCACCGTATGATGCGAGCGTTGCGACGGCTTGCAAACTTTACTCGACGACACCCGAAGCAACTGGTCACACTACATCATCATATTCAACAACTGCAACGAAAGACTGTAAGCAACAGGATCAAACGTCAACCCATCAAAATGGCTATGCCGCGGTGATGGCAGCAGCAGCGGTCAAGGACGTTTGG---TCAACAACCTCGGGAGCGAACAGCCAGAGTAATTCAGTTGTACGTCCTTCCGCGTGTACCCCGGAGAGTACAAGGGTTAGTAGCTACGGTGGTCTCGTAGGTGGCGATCCAGCATCGAGTCCCGGTAACAACAGTTCGTCAAGATCCCTTACATCGTCTTGGAACACCTGCAGTTTAAACTCGTCTGCGAGTCAACCGGTTGCCACACAACTACATCAGCAACCTACTGCTAACCTGCCCAACTTCCGCGTGGTCGGCGACAACCTGAAGGACCGCTTCGATGGCGCGTCCCGAGTAATGGTGACTAACTCGGACCGCGCTCGCGGC---------AATGCTATTATCAGCAACTCGGCCAGCAACTCTGTGCATCATCAGCGCACTGGTCTCGCACGTCGGCAACGCTACAACATTCAACTGAAACCGTACAATCCGGAGCACAAGCCGCCCGGGACTAAGGACCTCGTCTACGTGGAACCGTCGCCGCCGTTCTGCGAAAAGAATCCGAAACTCGGGATCCTGGGCACCCACGGTCGGCAGTGCAACGACACCAGTATCGGCGTCGACGGATGCGACTTGATGTGCTGCGGCAGAGGCTATAAGACCCAGGAGGTGACGGTGATCGAGAGATGCGCTTGCACTAAATCAGTCGAAATGCATCACGAGGCGCTCACGGAGGCCTTGCCGGGTGACAACGTCGGCTTCAACGTGAAGAACATTTCTGTGAAGGAGCTGAGACGTGGCTACGTGGCCGGTGATTCCAAAAATCAACCGCCTCGCGGCGCCGCCGATTTCACTGCCCAGGTGATCGTGCTGAATCATCCGGGACAGATCAGCAACGGTTACACGCCGGTGCTCGACTGCCACACCGCCCATATCGCCTGCAAATTCGCCGAGATCAAGGAGAAGTGTGACCGCCGTACGGGCAAGACCACCGAGGAGAATCCAAAGAGCATCAAGAGCGGCGACGCCGCCATCGTGATGCTGCAGCCGACCAAATCTCAGAATCATGGATTTTGCGTCGACGCGACGCGATTACCGGCGAATTGGGAGATYCTCTTCACCAACGCCAACGATAATAGCAACGAGGGCATAGTCCACTCGAACCTACCTTATTTCTCCGTTCAGTTTCATCCGGAACACAGTGCGGGACCCGAAGATCTCGAGTGCCTCTTTGATGTCTTTTTGGAAAGCATTCCTAGAAAGAACAAGAGCGACGAGTCTTGC---------TCTCAAATTTCCGTAAAGGATAGGCTCACTCAGAAGCTGGCCTACAAA---CCATTAGTTCCAATCGCAATTAACCGGCCGAAAAAGGTGCTGATTCTGGGCTCTGGAGGACTCAGCATCGGCCAGGCTGGAGAATTCGATTACTCGGGCTCGCAGGCGATAAAAGCACTAAAAGAAGAATCGATACAGACCCTTCTGATAAATCCCAACATTGCCACGGTGCAAACATCGAAAGGGATGGCCGACAAGATATATTTCTTGCCGATTACACCGGAATACGTGGAGCAAGTAATACAATCGGAGAGACCGGACGGCGTATTGTTAACATTCGGTGGACAAACCGCGCTCAACTGCGGCGTGGAACTTCAGAGGAACGGCGTGTTCGCAAAGTACAATATCAAGATTTTGGGGACGCCGATCGAATCGATTATACAGACTGAGGACAGAAAGATATTCGCGAATCGCATCAGCGAGATAAACGAAAAGATTGCGCCGAGTGCTGCCGTGTACTCCGTGGAAGAGGCATTAGAAGCCGCTGAGAAACTGGGCTATCCCATAATGGCACGCGCCGCGTTCTCTCTCGGTGGCCTCGGATCGGGTTTCGCCAACTCGCAGACGGAACTGAGGACGTTGGCGCAACAAGCTTTCGCGCATTCCAGCCAACTGATAATCGACAAGTCGCTGAAGGGTTGGAAGGAGGTGGAATACGAGGTTGTCCGCGACGCGTACGACAACTGCATTACGTCATATGCTTGTCTCAAAGATTAAGCCATGCATGTCTCAGTGCATGCCGAATTAAGGTGAAACCGCGAATGGCTCATTAAATCAGTTATGGTTCATTAGATTGTACCCACATTTACTTGGATAACTGTGGTAATTCTAGAGCTAATACATGCAAAACAGAGTCCCGACCAGTGATGGGA-GGGACGCTTTTATTAGATCAAAACCAATCGGTGGCGCGC----GGTCTC--CGTGC---GTCCACCGTTTATTTTGGTGACTCTGAATAACTTTGAGCTGATCGCACGGTCCTCGTACCGGCGACGCATCTTTCAAATGTCTGCCTTATCAACTTTCGATGGTAGGTTCTGCGCCTACCATGGTTGTAACGGGTAACGGGGAATCAGGGTTCGATTCCGGAGAGGGAGCCTGAGAAACGGCTACCACATCCAAGGAAGGCAGCAGGCGCGCAAATTACCCACTCCCGGCACGGGGAGGTAGTGACGAAAAATAACGATACGGGACTCATCCGAGGCCCCGTAATCGGAATGAGTACACTTTAAATCCTTTAACGAGGATCCATTGGAGGGCAAGTCTGGTGCCAGCAGCCGCGGTAATTCCAGCTCCAATAGCGTATATTAAAGTTGTTGCGGTTAAAAAGCTCGTAGTTGAATCTGTGTCGCACACCGTCGGTTCACCGCTCGCG--GTGTCTAACTGGCGTGATGTGGGACGTCCTACCGGTGGGCTTAGCCTCGCGAGGGGCGGCCCAACTGAT---ATCCCGTCGCGGTGCTCTTTACTGAGTGTCGAGTCGGGCCGGTACGTTTACTTTGAACAAATTAGAGTGCTTAAAGCAGGCTACCTTCGCCTGAATACTGTGTGCATGGAATAATGGAATAGGACCTCGGTTCTATTTTGTTGGTTTTCGGAACCCCGAGGTAATGATTAATAGGGACAGATGGGGG-CATTCGTATTGCGACGTTAGAGGTGAAATTCTTGGATCGTCGCAAGACGGACAGAAGCGAAAGCATTTGCCAAAAATGTTTTCATTAATCAAGAACGAAAGTTAGAGGTTCGAAGGCGATCAGATACCGCCCTAGTTCTAACCATAAACGATGCCAGCTAGCGATCCGCCGAAGTTCCTCCGATGACTCGGCGGGCAGCTTCCGGGAAACCAAAGCTTTTGGGTTCCGGGGGAAGTATGGTTGCAAAGCTGAAACTTAAAGGAATTGACGGAAGGGCACCACCAGGAGTGGAGCCTGCGGCTTAATTTGACTCAACACGGGAAACCTCACCAGGCCCAGACACCGGAAGGATTGACAGATTGATAGCTCTTTCTTGATTCGGTGGGTGGTGGTGCATGGCCGTTCTTAGTTGGTGGAGCGATTTGTCTGGTTAATTCCGATAACGAACGAGACTCTAGCCTGCTAAATAGGCGTACCTTATGGTATCGCGAAGGCCCCCGGCTT-CG--GCCGGCGGGTTTTTACTACCAACGTACAAACAAATCTTCTTAGAGGGACAGGCGGCTTCTAGCCGCACGAGATTGAGCAATAACAGGTCTGTGATGCCCTTAGATGTTCTGGGCCGCACGCGCGCTACACTGAAGGAATCAGCGTGTGTTCCCTGGCCGAAAGGCCCGGGTAACCCGCTGAACCTCCTTCGTGCTAGGGATTGGGGCTTGCAATTGTTCCCCATGAACGAGGAATTCCCAGTAAGCGCGAGTCATAAGCTCGCGTTGATTACGTCCCTGCCCTTTGTACACACCGCCCGTCGCTACTACCGATTGAATGATTTAGTGAGGTCTTCGGACTGGTGCGCGGCAATGTCTCGGCAT-TGCCGATGTTGCCGGGAAGATGACCAAACTTGATCATTTAGAGGAAGTATACTAAGCGGAGGAAAAGAAACTAACCAGGATTTCCTTAGTAGCGGCGAGCGAACAGGAAAGAGCCCAGCACCGAATCCCGCGGTTCCGCCGCAGGGAAATGTGGTGTTCGGGAGGGTCCGCTTATCCCCTTGGCGTCGCGCCGCGTCCAAGTCCATCTTGAATGGGGCCACTTACCCGCAGAGGGTGCCAGGCCCGTAGCGACCGG--CG-CGCGC-CTCGGGAGGATCTCTCCTTAGAGTCGGGTTGCTTGAGAGTGCAGCTCTAAGTGGGTGGTAAACTCCATCTAAGGCTAAATACAACCACGAGACCGATAGCGAACAAGTACCGTGAGGGAAAGTTGAAAAGAACTTTGAAGAGAGAGTTCAAGAGTACGTGAAACCGTTCAGGGGTAAACCTAAGAAACCCAAAAGA-TCGAAC-GGGGAGATTCATCGTCAGCG-GGGCTGGCTTCGCGTCGGTGGGCGATG-TTCCGC--GGTGCCG-------------------TT-T-----------CTCGGCTC-CCGCGCGGGCACGCTACCG-TGCG-TCGATGTC-CGGCGT--TCGTCGTCGTGCACTTCTCCCCTAGTAGGACGTCGCGACCCGCTGGGTGTCGGTCTACGGCCCGGG---TGCGGTGACTGCCGCGT-------------------CGCCGGT-AAAAC--GGCACGCG-GCAAACTCCCGG-T-CGCCCGGCCGACTGCCCGGCGGT-ACACGC---AC---CACGTATCAGGCCGCGCT-GC----------G-----------CGCGCGTCGAGCCCGTCGCAAGCGA----GCG-CCACGG-----TACT----CGGAGG---TAC----GGACCTAG-CGCCGTCCCCG--GTCC-TGGCCCGCTGTTAGCTG-----T-------ACGGTG---TA--------------------ACCTTCGACAGGCCTC--CCCT----TGCGGTAA-------------------------------------------------------------------CACGCGAGGGA-TACAGGTCGGCGACGCTACTGCTTTGGGTACTCTTAGGACCCGTCTTGAAACACGGACCAAGGAGTCTAACATGTACGCGAGTCATTGGGA--CT-AGCGATACCTAAAGGCGCAATGAAAGTG-AAGGT--------------------------------CGG----CCCT--GGCC--GCCGACCGAGGGAGGATGGG--CCGCGT------------------CACGATGCGGCTCCGCACTCCCGGGGCGTCTCGTCCTCATTGCGAGAAGAGGCGCACCCAGAGCGTACACGTTGGGACCCGAAAGATGGTGAACTATGCCTGGTCAGGACGAAGTCAGGGGAAACCCTGATGGAGGTCCGTAGCGATTCTGACGTGCAAATCGATCGTCGGAACTGGGTATAGGGGCGAAAGACTAATCGAACCATCTAGTAGCTGGTTCCCTCCGAAGTTTCCCTCAGGATAGCTGGCACTCGGCCG------TTCCGC-GCGGAACGCGTGCGAGTCTCATCTGGTAAAGCGAATGATTAGAGGCCTTGGGGCCGAAACGACCTCAACCTATTCTCAAACTTTAAATGGGTGAGATCTCTGGCTTTCTTGAA-----C--TATGAAGCCACGAGC-----------------AT-C---------T----CGGATCAGAGT-GCCAAGTGGGCCATTTTTGGTAAGCAGAACTGGCGCTGTGGGATGAACCAAACGCAGAGTTAAGGCGCCCAACTCGACGCTCATGGGACACCATGAAAGGCGTTGGTTGCTTAAGACAGCAGGACGGTGGCCATGGAAGTCGGAATCCGCTAAGGAGTGTGTAACAACTCACCTGCCGAAGCAACTAGCCCTGAAAATGGATGGCGCTGAAGCGTCGAGCCTATACTCTGCCGTCAGCGGCAAGTGGGGCGGCCTCGTGCGC---------------------------------------------------------TCGC----GC-----GGTCGTCACGAAGCCCTGACGAGTAGGAGGGTCGCGGCGGTGTGCGCAGAAGGGTCTGGGCGCGAGCCTGCCTGGAGCCGCCGTCGGTGCAGATCTTGGTGGTAGTAGCAAATACTCCAGCGAGGCCCTGGAGGACTGACGTGGAGAAGGGT   [9140]
Sphinctomyrmex_stali           ATAATTGATAGTATGCTACCAGCTAAGTACCAACAGTTTCACCCTCAACAATTGTTCTCAAGCGCGAATCCAGGTACCATCCAGGCGTGCACG---AATCCGGCCACC------GCGAGCCTAGAATCGAGTTTATCCGCGGCTGCAGTAGCGGCCGCGGCAGTCAATTACGCACATCAGCATAATTCACCGAGCCCGACGGGTTCGAGTCCTCAGCACTCGGGAAGCTCCGCGTCGACATCACCGGCGGCACGTACGACATCCAGCATGTATCCTTACGTATCCGCCGCGGCAGCGCATCATCATCATCAGCAACAGCAGGCAGTTGCGGCCGCCGCGTTCGGCGCCACGTCCAGCATGGTGCCCGGTTTCGGCTCCACCGCGGCATCCAGCGCAGCCCTGGCTGCCGCCGCCGCCGTAGACGCCGCGACCGCCGGCGACAAGTCCTGTCGTTACACGGCCAGCCTAACTGGTAATGTGGCACCTACATCGGCCGATCCTATGGTTAACTATACCCTCGGTCACCATCATCAGAATGGCGCTACACCGGGTAGTCTCGTCTCGTCCGCGTCAGCTTCCTCAGCCGTGTCGGCCGCTTCGGCATCCGATATCGCCCTCTGGAAGTTCGAGACCGCCAAGTACTACGTGACGATCATTGACGCTCCGGGACACAGGGACTTCATCAAGAACATGATCACTGGTACCTCGCAAGCCGACTGTGCGGTATTGATCGTCGCCGCTGGTACTGGTGAATTCGAAGCCGGTATTTCGAAAAACGGACAAACTCGTGAACACGCCCTGCTCGCCTTCACCCTCGGTGTGAAACAACTGATTGTCGGTGTCAACAAGATGGACTCGACCGAGCCTCCATACTCGGAGGCCCGTTTCGAGGAAATCAAGAAGGAAGTATCGTCGTACATCAAAAAGATCGGTTACAACCCGGCCGCGGTCGCCTTCGTGCCGATCTCTGGCTGGCATGGAGACAACATGCTCGAGGTGTCCTCCAAGATGCCCTGGTTCAAGGGATGGAACGTGGAGCGCAAGGAAGGCAAGGGTGAAGGCAAGTGCCTCATCGAAGCGCTCGACGCTATCCTGCCACCCTCCAGGCCAACCGACAAGGCCCACTTGATCGACCCTCACTGGTATCAATTCGCACCGATGAACGCTCTGTGGCACGCACTCCTCGGCTTCGTCATTGGTGTCCTCGGCACGGTATCCATCATTGGTAACGGCATGGTGGTATACATCTTCACCACCACCAAGAGCCTCCGTACTCCGAGTAATCTCCTCGTCATCAATCTTGCCCTCTCCGATTTCCTCATGATGTTAGCCATGTCACCGGCTATGATGATCAATTGCTATTACGAGACGTGGGTGCTGGGACCCTTGTTCTGCGAACTGTACGCCATGGCGGGCTCCCTGTTCGGATGTGGCTCCATATGGACGATGACGATGATCGCATTCGACAGGTACAACGTAATCGTCAAAGGCCTGTCCGCTAAGCCGATGACCATTAAAGGCGGCCTCATTCGCATTTTCGGCATCTGGCTCTTCTCGGTGGTCTGGACTATCGCTCCGCTGGAAACCGGCTATGCCAAGCTGGCGGCGTCCGACAGCAAGTCGCTGTTGAAGAAATATCTAACGAAGGAGGTGTTTGATCAACTCAAGACCAGGAAGACCTCGTTTGGCTCCACTCTTCTGGACGTTATCCAATCCGGTCTGGAGAATCACGATTCCGGTGTCGGTATCTACGCGCCCGACGCTGATGCGTACACCGTGTTCGCCGAAATTTTCGATCCCATTATCGATGACTACCACGGTGGCTTCAAAAAAACCGACAAGCACCCGCCCAAAGATTTCGGCGATGTCGACATCTTCGGCAATCTCGACCCGGCCGGTGAATACATCGTATCGACTCGTGTGCGATGTGGTCGCTCCCTGGACGGGTATCCTTTCAATCCGTGCTTGACCGAGGCCCAGTACAAAGAGATGGAAGAAAAGGTTTCTAGCACGTTGTCGGGCCTCACTGGCGAACTGAAGGGCACTTTTTACCCGCTTACCGGCATGAGCAAGGAGGTGCAACAAAAATTAATCGACGATCACTTCCTCTTCAAGGAAGGTGATCGTTTCCTTCAGGCAGCGAACGCTTGTCGTTTCTGGCCCACTGGACGTGGTATCTTCCACAACGATGATAAGACCTTCTTGGTTTGGTGCAACGAAGAGGACCATCTTCGTATCATTTCTATGCAGTTGTATGAGCCTCTGCCGCCCACTGTGAAATTCTACTACAACGGCAAAGAGATGAAGCTGAGCGAAGAAACGGAGGAGGTGGCGACTTTCTACGCACGTATGCTGGACCACGAATACACGACCAAACCCGCGTTCAACAACAACTTCTTCCATGACTGGCGGGAAGTCATGACCGAATCGGAGCGCGCGAAGATCATCGATCTGTCCAAGTGCAACTTCAAGGAGATGCATGTGTACTTCCTGCAGAAGAGCGAGGAACGCAAAGCGATGACCAAAGAGAAGAAACAGAAGATCAAGGAGAAGAACGAGGAGACTCAGAAAGAGTACGGCTTCTGCACCATCGACGGTCACAAGGAGAAGATCGGTAATTTCAAGATCGAACCGCCCGGCTTGTTCAGAGGTCGCGGCGAGCATCCCAAGATGGGCAAACTGAAGAAGCGAGTGCAGCCCGAGGACATACTGATCAATTGCTCGAAAGATTCGAACATACCAAAACCGCCAACTGGCCATAAGTGGAAGGAGGTGCGACACGATCCTAATGTCACGTGGCTCGCGTCCTGGACAGAGAACATTCAGGGTCAAGTGAAGTACATCATGCTGAATCCTTCCAGCAAGCTCAAGGGCGAGAAGGACTGGCAGAAGTACGAAACAGCGCGGAAGTTGGCGCAGTCCATCGACAAGATTCGCGCGGAGTACCGGGAGGATTGGAAGAGTAAAGAGATGCGCATCAGACAGCGTGCTGTCGCCTTGTATTTCATCGACAAGCTAGCTTTGAGAGCTGGTAACGAAAAGGACGAGGATCAGGCAGACACCGTGGGCTGTTGCTCGTTACGAGTGGAGCACATCAAGCTGCATGAACAAAAGGATGGAAAAGAATACACCGCGGGCGGTTTCTATGGAAGTCACCATCATCAAACAGGAGCAGCGAGTCAACATCATGATCCAGCTACTGCAGCGGCATATCGGAGCTTTCCACTCGGATTGGGTATGTCACCTTATGCTTCGACGCAGCATCATCATCACACATCGTCTTCGTTAGGGATACATCCTGGTGGAGGAAGTAACACAAGACCACCTCAAGACTCACCGTATGATGCGAGCGTTGCGACGGCTTGCAAACTTTACTCGACGACACCCGAAGCAACTGGTCACACTACGTCATCGTATTCAACAACTGCAACGAAAGACTGTAAGCAACAGGATCAAACATCAACCCATCAAAATGGCTATGCCGCGGTAATGGCAGCAGCAGCGGTCAAGGACGTTTGG---TCAACGACCTCGGGAGCGAATAGCCAGAGTAATTCAGTCGTACGTCCTTCCGCATGTACCCCGGAGAGTACGAGGGTTAGTAGCTACGGTGGTCTCGTAGGTGGCGATCCAGCATCGAGTCCCGGTAACAACAGTTCGTCAAGATCCCTCACATCATCTTGGAACACCTGCAGTTTAAACTCGTCCGCGAGTCAACCGGTCGCTACACAACTACATCAGCAACCTACTGCTAACCTGCCGAACTTCCGCGGGGTCGGCGACAACCTGAAGGATCGCTTCGACGGCGCGTCCCGGGTGATGGTGACCAACTCGGACCGCAGTCGC---------GCTAACGCGATCATCAGCAACTCGGCCAGCAACTCGGTGCACCATCACCGCGGTGGTCTCGGACGTCGACAGCGCTACAACTTCCAGTTGAAGCCGTACAATCCGGAGCACAAGCCGCCCGGGAGCAAGGACCTCGTCTATGTGGAACCGTCGCCGCCGTTCTGCGAGAAGAACCCGAAACTCGGCATCCTGGGCACCCACGGTCGGCAGTGCAACGACACCAGCATCGGCGTCGACGGCTGCGACCTGATGTGCTGCGGCCGGGGTTACAAGACTCAGGAGGTGTTAGTGATCGAAAGGTGCGCCTGCACGAAATCGGTCGAGATGCACCACGAGGCGCTCACGGAGGCCCTGCCGGGTGACAATGTCGGCTTCAACGTGAAGAACATCTCGGTGAAGGAACTGAGACGCGGCTACGTGGCTGGTGACTCCAAAAATCAGCCACCCCGCGGCGCCGCGGACTTCATCGCCCAGGTGATCGTGCTGAATCATCCGGGACAGATCAGCAACGGTTACACGCCGGTGCTCGACTGCCACACCGCCCATATCGCTTGCAAATTCGCCGAGATTAAGGAAAAGTGTGACCGCCGTACGGGCAAGACCACCGAGGAGAATCCAAAGAGCATCAAGAGCGGCGACGCCGCCATCGTGATGCTGCAGCCGACCAAATCGCAGAATCACGGATTTTGCGTCGATGCAACTCGATTACCAGCTAATTGGGAAGTTCTTTTCACCAACGCTAACGACGACAGCAACGAGGGTATAGTTCACTCGAATCTACCTTACTTCTCCGTTCAGTTTCATCCGGAACACACCGCGGGTCCCGAGGATCTCGAATGTCTCTTCGATGTCTTCCTGGAAAGCATTCCTAGAAAGAACGAGAGCGACGAGCCTCGT---------TCTGAAATTTCTATAAAGGATAGACTCATTCAGAAGCTGGCTTACAAA---CCATCAGCTCCAATCGCGGTCAATCGACCGAAGAAGGTGCTGATTCTGGGCTCCGGAGGGCTTAGCATCGGCCAGGCTGGAGAATTCGATTATTCAGGCTCGCAGGCGATCAAAGCGCTAAAAGAGGAATCGATACAGACTCTTCTGATAAATCCCAACATTGCCACGGTGCAAACGTCGAAAGGCATGGCCGACAAAATATATTTCTTACCGATTACATCGGAATACGTTGAGCAGGTAATACGATCGGAGAGACCGGATGGTGTATTGTTAACATTCGGTGGACAAACCGCGCTAAATTGCGGTGTGGAGCTTGAGAGGAATGGTGTGTTCTCCAAGTACAATATCAAGATTCTAGGGACGCCGATCGAGTCGATTATACAGACCGAGGACAGGAAAATATTCGCGGATCGTATCAGCGAGATAAATGAGAAAGTTGCTCCGAGTGCTGCCGTGTACTCTGTGGATGAGGCATTAGAAGCTGCTGAGAAACTGGGCTACCCCGTAATGGCACGCGCCGCGTTCTCTCTCGGTGGTCTCGGATCGGGCTTCGCCAACACGCAAACTGAACTGAGGACGCTAGCGCAACAGGCTTTCGCGCACTCCAGTCAACTGATAATTGACAAGTCCTTGAAGGGTTGGAAGGAGGTGGAATACGAAGTCGTCCGCGACGCGTACGACAACTGCATTACATCATATGCTTGTCTCAAAGATTAAGCCATGCATGTCTCAGTGCATGCCGAAATAAGGTGAAACCGCGAATGGCTCATTAAATCAGTTATGGTTCATTAGATTGTACCCACATTTACTTGGATAACTGTGGTAATTCTAGAGCTAATACATGCAAAACAGAGTCCCGACCAGTGATGGGA-GGGACGCTTTTATTAGATCAAAACCAATCGGTGGCGCGC----GGTCTC--CGTGC---GTCCACCGTTTATCTTGGTGACTCTGAATAACTTTGAGCTGATCGCACGGTCCTCGTACCGGCGACGCATCTTTCAAATGTCTGCCTTATCAACTTTCGATGGTAGGTTCTGCGCCTACCATGGTTGTAACGGGTAACGGGGAATCAGGGTTCGATTCCGGAGAGGGAGCCTGAGAAACGGCTACCACATCCAAGGAAGGCAGCAGGCGCGCAAATTACCCACTCCCGGCACGGGGAGGTAGTGACGAAAAATAACGATACGGGACTCATCCGAGGCCCCGTAATCGGAATGAGTACACTTTAAATCCTTTAACGAGGATCCATTGGAGGGCAAGTCTGGTGCCAGCAGCCGCGGTAATTCCAGCTCCAATAGCGTATATTAAAGTTGTTGCGGTTAAAAAGCTCGTAGTTGAATCTGTGTCGCACACCGTCGGTTCACCGCTCGCG--GTGTCTAACTGGCGTGATGTGGGACGTCCTACCGGTGGGCTTAGCCTCGCGAGGGGCGGCCCAACTGAT---ATCCCGTCGCGGTGCTCTTTACBGAGTGTCGAGTCGGGCCGGTACGTTTACTTTGAACAAATTAGAGTGCTTAAAGCAGGCTACCTTCGCCTGAATACTGTGTGCATGGAATAATGGAATAGGACCTCGGTTCTATTTTGTTGGTTTTCGGAACCCCGAGGTAATGATTAATAGGGACAGATGGGGG-CATTCGTATTGCGACGTTAGAGGTGAAATTCTTGGATCGTCGCAAGACGGACAGAAGCGAAAGCATTTGCCAAAAATGTTTTCATTAATCAAGAACGAAAGTTAGAGGTTCGAAGGCGATCAGATACCGCCCTAGTTCTAACCATAAACGATGCCAGCTAGCGATCCGCCGAAGTTCCTCCGATGACTCGGCGGGCAGCTTCCGGGAAACCAAAGCTTTTGGGTTCCGGGGGAAGTATGGTTGCAAAGCTGAAACTTAAAGGAATTGACGGAAGGGCACCACCAGGAGTGGAGCCTGCGGCTTAATTTGACTCAACACGGGAAACCTCACCAGGCCCAGACACCGGAAGGATTGACAGATTGATAGCTCTTTCTTGATTCGGTGGGTGGTGGTGCATGGCCGTTCTTAGTTGGTGGAGCGATTTGTCTGGTTAATTCCGATAACGAACGAGACTCTAGCCTGCTAAATAGGCGTACCTTATGGTATCGCGAAGGCCCCCGGCCT-CG--GTCGGCGGGTTTTTACTACCAACGTAAAAACAAATCTTCTTAGAGGGACAGGCGGCTTCTAGCCGCACGAGATTGAGCAATAACAGGTCTGTGATGCCCTTAGATGTTCTGGGCCGCACGCGCGCTACACTGAAGGAATCAGCGTGTGTTCCCTGGCCGAAAGGCCCGGGTAACCCGCTGAACCTCCTTCGTGCTAGGGATTGGGGCTTGCAATTGTTCCCCATGAACGAGGAATTCCCAGTAAGCGCGAGTCATAAGCTCGCGTTGATTACGTCCCTGCCCTTTGTACACACCGCCCGTCGCTACTACCGATTGAATGATTTAGTGAGGTCTTCGGACTGGTGCGCGGCAATGTCTCGGCAT-TGCCGATGTTGCCGGGAAGATGACCAAACTTGATCATTTAGAGGAAGTATATTAAGCGGAGGAAAAGAAACTAACCAGGATTTCCACAGTAGCGGCGAGCGAACTGGAAAGAGCCCAGCACCGAATCCCGCGGTTCCGCCGCAGGGAAATGTGGTGTTCGGGAGGGTCCGCTTAT-CCCTTGGCGTCGCGTCGCGTCCAAGTCCATCTTGAATGGGGCCACTTACCCGCAGAGGGTGCCAGGCCCGTAGCGACCGA--CG-CGCGC-CTCGGGAGGATCTCTCCTTAGAGTCGGGTTGCTTGAGAGTGCAGCTCTAAGTGGGTGGTAAACTCCATCTAAGGCTAAATACGACCACGAGACCGATAGCGAACAAGTACCGTGAGGGAAAGTTGAAAAGAACTTTGAAGAGAGAGTTCAAGAGTACGTGAAACCGTTCAGGGGTAAACCTAAGAAACCCAAAAGA-TCGAAC-GGGGAGATTCATCGTCAGCG-GCGCAGGCTTCGCGTCGGTCGGCGATG-CCCCGC--GGGGCCG-------------------TT-C-----------CACGGCTC-TCGCGCGGGCACGCTGCCG-TGCG-TCGATGTC-CGGCGA--TCGTCGTCGTGCACTTCTCCCCTAGTAGGACGTCGCGACCCGCTGGGTGTCGGTCTACGGCCCGGG---TGCGGTGACTGTCGCGT-------------------CGCCGGT-AAAAC--GGCACGCG-GCAAACTCCCGG-T-CGCCCGGCCGGCTGCCCGGCGGT-ACACAC---AA---TG-GTATCAGGCCGCGCC-AT----------G-----------CGCGCGTCGAGCCCGTCGCAAGCGA----GCG-CCACGG-----TACC----CGGAGG---TAC----GGACCTAG-CGCCGTCCCCG--ATCC-TGGCCCGCTGTTAGCTG-----T-------ACGGTG---TA--------------------ACCTTCGACAGGCCTC--CTCC----CGCGACCACCG--------------------------------------------------------------------CGGGAGA-TACCGGTCGGCGACGCTACTGCTTTGGGTACTCTTAGGACCCGTCTTGAAACACGGACCAAGGAGTCTAACATGTACGCGAGTCATTGGGA--CT-AGCGATACCTAAAGGCGAAATGAAAGTG-AAGGT--------------------------------CGG----CCCT--GGCC--GCCGACCGAGGGAGGATGGG--CCGCGT------------------CGCGATGCGGCTCCGCACTCCCGGGGCGTCTCGCTCTCATCGCGAGAAGAGGCGCACCCAGAGCGTACACGTTGGGACCCGAAAGATGGTGAACTATGCCTGGTCAGGACGAAGTCAGGGGAAACCCTGATGGAGGTCCGTAGCGATTCTGACGTGCAAATCGATCGTCGGAACTGGGTATAGGGGCGAAAGACTAATCGAACCATCTAGTAGCTGGTTCCCCCCGAAGTTTCCCTCAGGATAGCTGGCACTCGCCTG------TTCCGC-GCGGAACGCGTGCGAGTCTCATCTGGTAAAGCGAATGATTAGAGGCCTTGGGGCCGAAACGACCTCAACCTATTCTCAAACTTTAAATGGGTGAGATCTCTGGCTTTCTTGAA-----C--TATGAAGCCACGAGC-----------------AT-C---------T----CGGATCAGAGT-GCCAAGTGGGCCATTTTTGGTAAGCAGAACTGGCGCTGTGGGATGAACCAAACGCAGAGTTAAGGCGCCAAACTCGACGCTCATGGGACACCATGAAAGGCGTTGGTTGCTTAAGACAGCAGGACGGTGGCCATGGAAGTCGGAATCCGCTAAGGAGTGTGTAACAACTCACCTGCCGAAGCAACTAGCCCTGAAAATGGATGGCGCTGAAGCGTCGAGCCTATACTCTGCCGTCAGCGGCAAGTGGGGCGGCCGCCCTCACGG---------------------------------------------------------------GC-----GGTCGTCACGAAGCCCTGACGAGTAGGGGGGTCGCGGCGGTGTGCGCAGAAGGGTCTGGGCGCGAGCCTGCCTGGAGCCGCCGTCGGTGCAGATCTTGGTGGTAGTAGCAAATACTCCAGCGAGGCCCTGGAGGACTGACGTGGAGAAGGGT   [9135]
Cerapachys_augustae            ATAATTGATAGTATGCTACCGGCTAAGTATCAACAATTCCACCCTCAACAGTTGTTCTCAAGCGCGAATCCAGGTACCATTCAAGCGTGTACGACGAGTCCGGCCACC------GCAAGCCTAGAATCGAGTTTATCCGCGGCTGCAGTGGCGGCCGCGGCAGTCAATTACGCACAGCAACACAATTCACCGAGTCCGACGGGTTCGAGTCCCCAGCACTCAGGAAGCTCTGCCTCGACATCACCGGCGGCACGTACGACATCCACCATGTATCCCTACGTGTCCGCCGCGGCGGCGCATCATCATCATCAACAACAGCAAGCAGTCGCGGCCGCCGCGTTTGGCGCTACGTCCAGCATGGTCCCCGGTTTTGGGTCCACCGCAGCATCCAGCGCAGCCTTGGCTGCTGCCGCCGCCGTGGACGCCGCAACC---GGTGACAAGTCCTGTCGTTATACCGCCAGCCTCACTGGTAATGTGGCACCCACATCGGCCGATCCTATGGTTAACTATACCCTCGGTCACCATCATCAGAATGGTGCTACGCCCGGTAGTCTCGTCTCGTCCGCATCTGCATCCTCAGCCGTGTCGGCTGCTTCGGCATCCGATATCGCCCTCTGGAAGTTCGAGACCTCCAAGTACTACGTCACGATCATCGACGCCCCGGGACACAGAGATTTCATCAAGAACATGATCACCGGTACCTCGCAGGCTGACTGCGCGGTGCTGATCGTCGCAGCCGGTACCGGCGAGTTCGAGGCCGGTATCTCGAAGAACGGACAGACCCGCGAGCACGCTCTGCTCGCGTTCACCCTCGGTGTGAAACAGCTGATCGTCGGTGTGAACAAGATGGACTCGACCGAGCCGCCGTACTCGGAGACCCGTTTCGAGGAGATCAAGAAGGAGGTCTCGTCGTATATCAAGAAGATCGGTTACAACCCGGCCGCTGTCGCGTTCGTACCGATCTCGGGCTGGCACGGCGACAACATGCTCGAGGCGTCCTCCAAGATGCCCTGGTTCAAGGGATGGAACGTGGAGCGCAAGGAGGGCAAGGCCGAGGGCAAATGCCTCATTGAGGCGCTCGACGCTATCCTGCCACCCAGCAGGCCGACCGACAAGGCCCACCTGGTCGACCCACACTGGTATCAATTCGCACCGATAAACCCCCTCTGGCACGCGATCCTCGGCCTTGTCATCGGTACCCTGGGTGTGATATCCGTCATCGGTAACGGCATGGTGGTATACATTTTCACGGTCACGAAGAATCTCCGTACCCCCAGCAACCTCCTCGTTATCAATCTTGCCTTCTCCGACTTCCTCATGATGTTGTGTATGTCTCCGACTATGGTGATCAATTGCTATTACGAGACATGGGTGCTGGGACCCTTCTTCTGCGAACTGTACGGCATGGTGGGTTCCCTGCTCGGATGTAGCTCCATATGGACGATGACGATGATCGCATTCGACAGGTACAATGTAATCGTCAAAGGCTTGTCCGCCAAGCCGATGACCATTAACAGCGCACTACTTCGCATACTCGGCATCTGGGCCTTCGCGTTGATCTGGACTATCGCCCCGCTGGAAACCGGCTATGCCAAGCTGGTGGCATCCGATAGCAAGTCGCTGCTGAAGAAACATCTGACGAAGGAAATCTTCGATCAACTCAAGACCAGGAAGACCTCGTTTGGCTCCACTCTCTTGGACATTATCCAATCCGGTCTGGAGAATCACGATTCCGGTGTCGGTATCTACGCGCCCGACGCCGAGGCGTACACCGTGTTCGCCGAAATCTTCGACCCCATTATTGATGACTACCACGGTGGTTTTAAAAAAACCGACAAGCATCCGCCTAAAGATTTCGGCGATGTCGACTCCTTCGCCAATCTCGATCCGGCTGGTGAATACATCGTATCTACTCGTGTGCGATGTGGTCGCTCCCTGGAAGGATATCCGTTCAATCCGTGCTTGACCGAGGCCCAGTACAAAGAGATGGAAGAAAAAGTTTCTAGCACATTGTCGGGCCTGACCGGTGAACTTAAGGGCACTTTTTACCCGCTCACCGGCATGAGCAAGGAGGTACAGCAAAAACTGATCGACGATCACTTCCTCTTCAAGGAAGGCGATCGTTTCCTTCAGGCAGCAAACGCCTGTCGTTTCTGGCCAACTGGACGTGGTATATTCCACAACGATGATAAGACCTTCTTGGTCTGGTGCAACGAAGAGGATCATCTCCGTATTATTTCTATGCAGGCGTACGACCCTCTACCGCCCACCGTCAAGTTCTACTACAATGGCAGAGAGATGAAGCTGAGCGAGGAAACGGAGGAGGTCGCGACTTTCTACGCGCGCATGCTGGATCACGATTACACGACCAAGCCCGCGTTCAACAACAACTTTTTCCACGACTGGCGAGACGTGATGATCGAGTCGGAGCGCGCCAAGATCACCGATCTGTCCAAGTGCAACTTCAAGGAGATGCACACGTACTTCCTGCAGAAGAGCGAGGAACGCAAGGCGATGACCAAAGAGGAGAAACTGAAGATCAAGGAGAAGAACGAGGAGATCCAGAAGGAGTACGGCTTCTGCAGCATCGACGGCCACAAGGAGAAGATCGGTAACTTCAAGATCGAACCGCCCGGCTTGTTCAGAGGTCGCGGCGAGCATCCCAAGATGGGTAAGCTGAAGAAGCGAGTGCAGCCCGAGGACGTGATGATCAATTGCTCGAAAGGCTCGAACATACCGAAGCCGCCGGCTGGCCACAAGTGGAAGGAGGTGCGACACGATCCCAATGTCACGTGGCTCGCGTCCTGGACGGAGAACATTCAGGGCCAAGTGAAGTACATCATGCTGAATCCATCCAGCAAGCTCAAGGGTGAGAAGGACTGGCAAAAGTACGAGACGGCACGGAGATTGGCGCAGTCCATCGATAAGATTCGCGCCGAGTACCGCGACGATTGGAAGAGCAAAGAGATGCGCATCAGGCAGCGTGCCGTCGCCTTGTATTTCATTGACAAGCTGGCTCTGAGAGCTGGTAACGAGAAGGACGAAGATCAGGCGGACACCGTGGGCTGTTGCTCGTTGCGAGTCGAGCACATCAAGCTTCACGAGCAAAGGGAAGGGAAGGAATACACCGCGGGCGGTTTCTATGGAAGCCACCATCATCAAACAGGAGCGGCAAGTCAACATCATGATCCAGCTACTGCAGCGGCGTATCGCAGTTTTCCACTCGGATTGGGTATGTCACCTTATGCCTCGACGCAGCATCATCATCACACATCCTCTTCGTTAGGGATACACCCCGGCGGTGGAAGTAACACGAGACCACCTCAAGACTCACCGTATGATGCGAGCGTTGCGACGGCTTGCAAACTTTACTCGACGACACCTGAAGCAACTGGACACACTACGTCATCCTATTCAACAACTGCAACGAAAGACTGTAAGCAACAGGATCAAACGTCAACCCATCAAAATGGCTATGCCGCGGTGATGGCAGCAGCAGCGGTCAAGGACGTTTGG---TCAACGACCTCGGGAGCGAACAGTCAGAGTAATTCAGTCGTACGTCCTTCCGCGTGTACCCCGGAAAGTACAAGGGTTAGTAGCTACGGTGGTCTCGTAGGTGGCGATCCAGCATCGAGTCCCGGTAACAACAGTTCGTCAAGATCCCTCACCTCATCTTGGAACACCTGCAGTTTAAACTCGTCTGCGAGTCAACCGGTCGCTACACAACTGCATCAGCAACCTAGTGCTAACCTGCCGAACTTCCGCGTGGTCGGCGACAACCTGAAGGACCGCTTCGACGGCGCGTCCCGGGTGATGGTGACCAACTCGGATCGCTCCCGCGGCAAC---GCGAACGCCATCACCAGCAACTCGGCCAGCAACTCGGTGCACCATCACCGCGGCGGTCTCGGACGTCGGCAACGCTACAACTTCCACCTGAAGCCGTACAATCCGGAGCATAAACCGCCCGGTGACAAGGACCTCGTCTACGTAGAGCCGTCGCCGGCGTTCTGCGAGAAGAACCCGAAACTCGGCATCCTGGGCACCCACGGCCGGCAGTGCAACGACACTAGCATCGGCGTCGACGGCTGCGACCTCATGTGCTGCGGCAGGGGCTACAAGACCCAGGAGGTGACGGTGATCGAGAGGTGCGCCTGCACGAAGTCAGTCGAGATGCACCACGAGGCGCTGACGGAAGCCCTGCCGGGTGACAACGTCGGCTTTAATGTGAAGAACATCTCCGTGAAGGAGCTGAGGCGCGGCTACGTGGCCGGTGACTCCAAGAACCAGCCGCCTCGCGGCGCCGCCGACTTCACTGCCCAGGTGATCGTGTTGAATCACCCGGGACAGATCAGCAACGGCTACACGCCGGTGCTCGACTGCCACACTGCTCATATCGCCTGCAAATTCGCCGAGATCAAAGAGAAGTGTGACCGCCGTACGGGCAAGACCACCGAGGAGAATCCAAAGAGCATCAAGAGCGGCGACGCCGCCATCGTGATGCTGCAGCCGACCAAGTCGCAGAATCATGGATTCTGCGTCGACGCCACTCGATTACCGTCTAATTGGGAAGTCCTCTTCACCAACGCTAACGACAACAGTAACGAGGGTATAGTCCACTCGTACCTGCCTTACTTCTCCGTCCAGTTCCATCCGGAGCACACGGCGGGTCCCGAAGATCTCGAGTGCCTCTTCGACGTGTTCCTCGACAGCATTCCTAGGAAAAAGGAGAACGACGAGTCTAATCAATTTTTAAATAAGATTTCCATAAAGGATCGGCTCACTCAGAAACTGACTTACAAG---CCATCAGCTTCGATTGCGATCGATCGACCGAAGAAGGTGATGATTTTAGGCTCCGGCGGGCTGAGCATCGGCCAGGCCGGAGAATTCGATTACTCGGGCTCGCAAGCGATCAAAGCACTGAAGGAGGAATCGATACAGATCCTTTTGATAAATCCCAACATCGCCACGGTACAAACGTCGAAAGGCATGGCCGACAAGATATACTTCTTACCGATTACACCGGAATACGTTGAGCAGGTGATACGATCGGAGAGGCCAGACGGCATACTGTTAACATTCGGTGGACAAACCGCGCTCAACTGCGGCGTGGAACTCGAGCGGAACTGCGTGTTCGCAAAGTACAACATCAAGATTCTGGGGACGCCGATCGAATCCATCATACAGACCGAAGACAGGAAGATATTCGCCGATCGTATCAGCGAGATAAACGAAAAGGTTGCACCGAGTGCTGCCGTGTACTCCGTGGAAGAGGCGTTAGAAGCCGCTGACAAACTGGGTTACCCCGTAATGGCACGTGCCGCGTTTTCTCTCGGCGGCCTCGGGTCTGGCTTCGCCAACACTCGGATAGAGCTGAAGACGCTGGCGCAACAAGCGTTCGCGCACTCCAGTCAACTGATAATCGACAAGTCGCTGAAGGGTTGGAAGGAGGTGGAGTACGAGGTCGTCCGCGACGCGTACGACAACTGCATTACGTCATATGCTTGTCTCAAAGATTAAGCCATGCATGTCTCAGTGCATGCCGAATTAAGGTGAAACCGCGAATGGCTCATTAAATCAGTTATGGTTCATTGGATTGTACCCACATTTACTTGGATAACTGTGGTAATTCTAGAGCTAATACATGCAAAACAGAGTCCCGACCAGTGATGGGA-GGGACGCTTTTATTAGATCAAAACCAATCGGTGGCGCGC----GGTCCC-CCGTGC---GTCCACCGTTTATCTTGGTGACTCTGAATAACTTGGAGCTGATCGCACGGTCCTCGTACCGGCGACGCATCTTTCAAATGTCTGCCTTATCAACTTTCGATGGTAGGTTCTGCGCCTACCATGGTTGTAACGGGTAACGGGGAATCAGGGTTCGATTCCGGAGAGGGAGCCTGAGAAACGGCTACCACATCCAAGGAAGGCAGCAGGCGCGCAAATTACCCACTCCCGGCACGGGGAGGTAGTGACGAAAAATAACGATACGGGACTCATCCGAGGCCCCGTAATCGGAATGAGTACACTTTAAATCCTTTAACGAGGATCCATTGGAGGGCAAGTCTGGTGCCAGCAGCCGCGGTAATTCCAGCTCCAATAGCGTATATTAAAGTTGTTGCGGTTAAAAAGCTCGTAGTTGAATCTGTGTCGCACACCGTCGGTTCACCGCTCGCG--GTGTCTAACTGGCGTGATGTGGGACGTCCTACCGGTGGGCTTAGCCTCGCGAGGGGCGGCCCAACTGAT---ATCCCGTCGCGGTGCTCTTTACTGAGTGTCGAGTCGGGCCGGTACGTTTACTTTGAACAAATTAGAGTGCTTAAAGCAGGCTACCTTCGCCTGAATACTGTGTGCATGGAATAATGGAATAGGACCTCGGTTCTATTTTGTTGGTTTTCGGAACCCCGAGGTAATGATTAATAGGGACAGATGGGGG-CATTCGTATTGCGACGTTAGAGGTGAAATTCTTGGATCGTCGCAAGACGGACAGAAGCGAAAGCATTTGCCAAAAATGTTTTCATTAATCAAGAACGAAAGTTAGAGGTTCGAAGGCGATCAGATACCGCCCTAGTTCTAACCATAAACGATGCCAGCTAGCGATCCGCCGAAGTTCCTCCGATGACTCGGCGGGCAGCTTCCGGGAAACCAAAGCTTTTGGGTTCCGGGGGAAGTATGGTTGCAAAGCTGAAACTTAAAGGAATTGACGGAAGGGCACCACCAGGAGTGGAGCCTGCGGCTTAATTTGACTCAACACGGGAAACCTCACCAGGCCCAGACACCGGAAGGATTGACAGATTGATAGCTCTTTCTTGATTCGGTGGGTGGTGGTGCATGGCCGTTCTTAGTTGGTGGAGCGATTTGTCTGGTTAATTCCGATAACGAACGAGACTCTAGCCTGCTAAATAGGCGTACCTTATGGTATCGCGAAGGCCCCCGGCTT-CG--GCCGGCGGGTTTTTACTACCAACGTACAAACAAATCTTCTTAGAGGGACAGGCGGCTTCTAGCCGCACGAGATTGAGCAATAACAGGTCTGTGATGCCCTTAGATGTTCTGGGCCGCACGCGCGCTACACTGAAGGAATCAGCGTGTGTTCCCTGGCCGAAAGGCCCGGGTAACCCGCTGAACCTCCTTCGTGCTAGGGATTGGGGCTTGCAATTGTTCCCCATGAACGAGGAATTCCCAGTAAGCGCGAGTCATAAGCTCGCGTTGATTACGTCCCTGCCCTTTGTACACACCGCCCGTCGCTACTACCGATTGAATGATTTAGTGAGGTCTTCGGACTGGTGCGCGGCAATGTCTCGGCAT-TGCCGATGTTGCCGGGAAGATGACCAAACTTGATCATTTAGAGGAAGTATACTAAGCGGAGGAAAAGAAACTAACCAGGATTTCCTTAGTAGCGGCGAGCGAACAGGAAAGAGCCCAGCACCGAATCCCGCGGTTCCGCCGCAGGGAAATGTGGTGTTCGGGAGGGTCCGCTTAT-CCCTTGGCGTCGCGCCGCGTCCAAGTCCATCTTGAATGGGGCCACTTACCCGCAGAGGGTGCCAGGCCCGTAGCGACCGA--CG-CGCGC-CTCGGGAGGATCTCTCCTTAGAGTCGGGTTGCTTGAGAGTGCAGCTCTAAGTGGGTGGTAAACTCCATCTAAGGCTAAATACGACCACGAGACCGATAGCGAACAAGTACCGTGAGGGAAAGTTGAAAAGAACTTTGAAGAGAGAGTTCAAGAGTACGTGAAACCGTTCAGGGGTAAACCTAAGAAACCCAAAAGA-TCGAAC-GGGGAGATTCATCGTCAGCG-GCGCTGGCTTCGCGTCGGTGGGCGATG-TCCCGC--GGTGCCG-------------------TT-C-----------CTCGGCTC-TCGCGCGGGCACGCTACCG-TGCG-TCGATGTC-CGGCGA--TCGTCGTCGTGCACTTCTCCCCTAGTAGGACGTCGCGACCCGCTGGGTGTCGGTCTACGGCCCGGG---TGCGGTGACTGTCACGT-------------------CGCCGGT-AAAAC--GGCACGCG-GCAAACTCCCGG-T-CGCCCGGCCGGCTGCCCGGCGGT-ACGCGC---AA---CG-GTATCAGGCCGCGCCTAC----------G-----------CGCGCGTCGAGCCCGTCGCAAGCGA----GCG-CCACGG-----TACC----CGGAGG---TAC----GGACTCAG-CGCCGTCCCCG--GTCC-TGGCCCGCTGTTAGCTG-----T-------ACGGTG---TA--------------------ACCTTCGACAGGCCTC--CTCC----CGCGCGCGTCA----------------------------------------------------------------GCGCGCGGGAA-TACCGGTCGGCGACGCTACTGCTTTGGGTACTCTTAGGACCCGTCTTGAAACACGGACCAAGGAGTCTAACATGTACGCGAGTCATTGGGACTCT-AGCGATACCTAAAGGCGAAATGAAAGTG-AAGGT--------------------------------CGG----CCCT--GGCC--GCCGACCGAGGGAGGATGGG--CCGCGC------------------CGCGGTGCGGCTCCGCACTCCCGGGGCGTCTCGCTCTCATCGCGAGGGGAGGCGCACCCAGAGCGTACACGTTGGGACCCGAAAGATGGTGAACTATGCCTGGTCAGGACGAAGTCAGGGGAAACCCTGATGGAGGTCCGTAGCGATTCTGACGTGCAAATCGATCGTCGGAACTGGGTATAGGGGCGAAAGACTAATCGAACTATCTAGTAGCTGGTTCCCTCCGAAGTTTCCCTCAGGATAGCTGGCACTCGGCCG------TTCCGC-GCGGAACGCGTGCGAGTCTCATCTGGTAAAGCGAATGATTAGAGGCCTTGGGGCCGAAACGACCTCAACCTATTCTCAAACTTTAAATGGGTGAGATCTCTGGCTTTCTTGAA-----C--TTTGAAGCCACGAGC-----------------AT-C---------T----CGGATCAGAGT-GCCAAGTGGGCCATTTTTGGTAAGCAGAACTGGCGCTGTGGGATGAACCAAACGCAGAGTTAAGGCGCCCAACTCGACGCTCATGGGACACCATGAAAGGCGTTGGTTGCTTAAGACAGCAGGACGGTGGCCATGGAAGTCGGAATCCGCTAAGGAGTGTGTAACAACTCACCTGCCGAAGCAACTAGCCCTGAAAATGGATGGCGCTGAAGCGTCGAGCCTATACTCTGCCGTCAGCGGCAAGTGGGGCGGCCGCCGCCAC-------------------------------------------------------GCGCGC----GC-----GGTCGTCACGAGGCCCTGACGAGTAGGAGGGTCGCGGCGGTGTGCGCAGAAGGGTCTGGGCGTGAGCCTGCCTGGAGCCGCCGTCGGTGCAGATCTTGGTGGTAGTAGCAAATACTCCAGCGAGGCCCTGGAGGACTGACGTGGAGAAGGGT   [9162]
Cerapachys_typhlus             ATAATTGATAGTATGCTACCGGCTAAGTACCAACAATTCCACCCTCAACAGTTGTTCTCAAGCGCGAATCCAGGTACCATTCAGGCGTGCACGACGAGTCCGGCCACC------GCGAGCCTAGAATCGAGTTTATCCGCGGCTGCAGTGGCGGCCGCGGCAGTCAATTACGCACAGCAACACAATTCACCGAGCCCGACGGGTTCGAGTCCTCAGCACTCGGGTAGCTCTGCCTCGACATCACCGGCGGCGCGT---ACGTCCACCATGTATCCCTACGTGTCCGCCGCGGCGGCGCATCATCATCATCAACAACAGCAAGCGGTCGCGGCCGCCGCGTTCGGCGCTACGTCCAGCATGGTCCCCGGTTTTGGGTCCACCGCAGCATCCAGCGCAGCCCTGGCTGCCGCCGCCGCCGTGGACGCCGCAACC---GGTGACAAGTCATGTCGTTATACCGCCAGCCTGACTGGTAATGTGGCACCCACATCGGCTGATCCTATGGTTAACTATACCCTCGGTCACCATCATCAGAACGGTGCTACACCCGGTAGTCTCGTCTCGTCCGCATCAGCTTCCTCCGCCGTGTCGGCTGCTTCGGCATCCGATATCGCCCTCTGGAAGTTCGAGACCGCCAAGTACTACGTAACGATCATTGACGCCCCGGGACACAGGGATTTCATCAAGAACATGATCACCGGTACCTCGCAGGCTGACTGCGCGGTGCTGATCGTCGCTGCCGGTACCGGCGAGTTCGAAGCCGGTATCTCGAAGAACGGACAGACCCGCGAGCACGCTCTGCTCGCCTTCACCCTCGGTGTGAAACAGCTGATCGTCGGCGTCAACAAGATGGACTCGACCGAGCCGCCGTACTCGGAGACCCGTTTCGAGGAGATCAAGAAGGAGGTCTCGTCGTACATCAAAAAGATCGGTTACAACCCGGCCGCGGTCGCGTTCGTACCGATCTCGGGCTGGCACGGAGACAACATGCTCGAGGTGTCGTCCAAGATGCCTTGGTTCAAGGGCTGGAACGTGGAGCGCAAGGAAGGCAAGGCCGAGGGCAAGTGCCTCATCGAGGCGCTCGACGCTATCCTGCCACCCACCAGGCCGACCGACAAGGCCCACATGGTCGACCCACACTGGTACCAATTCGCACCGATGAACCCCCTCTGGCACGCGATCCTCGGCCTAGTCATCGGTACCCTGGGTGTGATATCCGTCATCGGTAACGGCATGGTCGTGTACATCTTCACGGTCACGAAGAGTCTGCGTACCCCCAGCAACCTCCTCGTTATCAATCTTGCCTTCACCGACTTCCTCATGATGTTGTGTATGTCTCCGACTATGGTGATCAATTGCTATTACGAGACGTGGGTGCTGGGACCCTTCTTCTGCGAACTGTACGGCATGATTGGTTCCCTGCTCGGATGTGGCTCCATATGGACGATGACGATGATCGCATTCGACAGGTACAATGTAATAGTCAAAGGCTTGTCCGCCAAGCCGATGACCATTAATGGCACGCTCCTTCGCATACTCGGCATCTGGGCCTTCGCGCTGATCTGGACCATCGCCCCGCTGGAAACCGGCTATGCCAAGTTGGTGGCATCCGATAGCAAGTCGCTGCTGAAGAAACATCTGACGAAGGAGATCTTCGATCAACTCAAGACCAGGAAGACTTCGTTTGGCTCCACTCTCCTGGACGTTATCCAATCCGGTCTGGAGAATCACGATTCCGGTGTCGGTATCTACGCGCCCGACGCCGAGGCATACACCGTGTTCGCCGAAATCTTCGATCCCATTATTGATGATTACCACGGTGGTTTCAAAAAAACCGATAAGCACCCGCCTAAAGATTTCGGCGATGTCGACTCCTTCGCCAATCTCGATCCAGCTGGTGAATACATCGTATCGACTCGTGTGCGATGTGGTCGCTCCCTGGAAGGATATCCGTTCAATCCGTGCTTGAACGAGGCCCAGTACAAAGAGATGGAAGAAAAAGTTTCTAGCACGTTGTCGGGCCTGACCGGTGAACTTAAGGGCACCTTTTACCCGCTCACTGGCATGAGCAAGGAGGTACAGCAGAAACTGATCGATGATCACTTTCTCTTCAAGGAAGGCGATCGTTTCCTTCAAGCAGCGAACGCCTGTCGTTTCTGGCCCACTGGACGTGGTATATTCCACAACGATGATAAGACCTTCTTGGTCTGGTGCAACGAGGAGGATCATCTCCGTATTATCTCTATGCAGGCGTACGAGCCTCTACCGCCCACCGTCAAGTTCTACTACAACGGCAAAGAGATGAAGCTGAGCGAGGAGACGGAGGAGGTCGCGACTTTCTACGCGCGCATGTTGGATCACGATTACACGACCAAGCCCGCGTTCAACACCAACTTCTTCCACGACTGGCGAGACGTGATGACAGAGTCGGAACGCGCCAAGATCATCGACCTGTCCAAGTGCAACTTCAAGGAGATGCACACGTACTTCCTGCAGAAGAGCGAGGAACGCAAGGCGATGACCAAAGAGGAGAAACAGAAGATCAAGGAGAAGAACGAAGAGATCCAGAAGGAGTACGGCTTCTGCAGCATCGATGGCCACAAGGAGAAGATCGGTAACTTCAAGATCGAACCGCCCGGCTTGTTCCGAGGTCGCGGCGAGCATCCCAAGATGGGTAAACTGAAGAAGCGAGTGCAGCCCGAGGACGTGATGATCAATTGCTCGAAAGGCTCGAACATACCGAAGCCGCCGGCTGGCCACAAGTGGAAGGAAGTGCGACACGATTCTAATGTCACGTGGCTCGCGTCCTGGACGGAGAACATTCAGGGCCAAGTGAAGTACATCATGCTGAATCCATCGAGCAAGCTTAAGGGCGAGAAGGACTGGCAAAAGTATGAGACAGCACGGAGATTGGCGCAGTCCATCGATAAGATTCGCTCCGAGTACCGCGATGATTGGAAGAGTAAAGAGATGCGCATCAGGCAGCGTGCCGTTGCCTTGTATTTCATTGACAAGCTGGCTCTCAGAGCTGGTAACGAGAAGGATGAAGATCAGGCGGACACCGTGGGCTGTTGCTCGTTGCGAGTCGAGCACATCAAGCTTCACGAGCAACGAGATGGAAAGGAATACACCGCGGGCGGTTTCTATGGAAGCCACCATCATCAAGCAGGAGCGGCAAGTCAACATCATGATCCAGCTACCGCAGCGGCGTATCGCAGTTTTCCACTCGGATTGGGTATGTCACCTTACGCCTCGACGCAGCATCATCATCACACATCCTCCTCGTTAGGGATACACCCCGGCGGTGGAAGTAACACGAGACCACCTCAAGACTCACCGTATGATGCGAGCGTTGCGACGGCTTGCAAACTTTACTCGACGACACCTGAAGCGACTGGACACACCACGTCATCATACTCGACAACTGCAACGAAAGACTGTAAGCAACAGGATCAAACGTCAACCCATCAAAATGGCTATGCCGCGGTGATGGCAGCAGCAGCGGTCAAGGACGTTTGG---TCAACGACCTCGGGAGCGAACAGTCAGAGTAATTCAGTCGTACGTCCTTCCGCGTGTACCCCGGAAAGTACGAGGGTTAGTAGCTACGGTGGTCTCGTAGGTGGCGATCCAGCATCGAGTCCCGGTAACAACAGTTCGTCAAGATCCCTCACCTCATCTTGGAACACCTGCAGTTTAAACTCGTCTGCGAGTCAACCGGTCGCTACGCAACTGCATCAGCAGCCTAGTGCTAACCTGCCGAACTTCCGCGTGGTCGGCGACAATCTGAAGGACCGCTTCGACGGGGCGTCCCGGGTGATGGTGACCAACTCGGATCGCTCCCGCGGCAAC---GCGAACGCCATCACCAGCAACTCGGCCAGCAACTCGGTGCACCATCACCGCGGCGGTCTCGGACGCCGGCACCGCTACAACTTCCACCTGAAGCCGTACAATCCGGAGCACAAACCGCCCGGCGACAAGGACCTCGTCTACGTGGAACCGTCGCCGGCGTTCTGCGAGAAGAACCCCAAGCTCGGCATCCTGGGCACCCACGGCCGGCAGTGCAACGACACCAGCATCGGCGTCGACGGCTGCGACCTCATGTGCTGCGGCAGGGGCTACAAGACCCAGGAGGTGACGGTGATCGAGAGGTGCGCCTGCACGAAGTCAGTCGAGATGCACCACGAGGCGCTGACGGAAGCCCTGCCGGGTGACAACGTCGGCTTCAACGTGAAGAACATCTCCGTGAAGGAGCTGAGGCGCGGCTACGTGGCCGGTGACTCCAAGAACCAGCCGCCTCGCGGCGCCGCCGACTTCACTGCCCAGGTGATCGTGTTGAATCACCCGGGACAGATCAGCAACGGCTACACGCCGGTGCTCGACTGCCACACTGCTCATATCGCCTGCAAATTCGCCGAGATCAAGGAGAAGTGTGACCGCCGTACGGGCAAGACCACCGAGGAGAATCCAAAGAGCATCAAGAGCGGCGACGCCGCCATCGTGATGCTGCAGCCGACCAAGTCGCAGAATCATGGATTCTGCGTCGACGCCACTCGATTACCGCCTAATTGGGAAGTACTCTTCACCAACGCCAACGACAACAGTAACGAGGGTATAGTCCACTCGTACCTGCCTTACTTCTCCGTCCAGTTCCATCCGGAGCACACGGCGGGTCCCGAAGATCTCGAGTGCCTCTTCGACGTGTTCCTCGAAAGCATTCCCCAAAAAAAGGAGAACGCCGAGTCTAATCTATTTTTTAATAAAATTTCCGTAAAGGATCGGCTCACTCAGAAACTGACTTACAAG---CCATCAGCTTCGATCGCGATCGATCGACCGAAGAAGGTGATGATTTTAGGCTCCGGCGGGCTCAGCATCGGCCAAGCTGGAGAATTCGATTACTCAGGCTCGCAAGCGATCAAAGCACTGAAGGAGGAATCGATACAGACCCTTTTGATAAATCCCAACATCGCCACGGTGCAAACGTCGAAAGGCATGGCCGACAAGATATACTTCTTACCGATTACACCGGAATACGTTGAGCAGGTGATACGATCGGAGAGGCCAGACGGCATACTGTTAACATTCGGTGGACAAACCGCGCTCAACTGCGGCGTGGAACTCGAACGCAATGGCGTGTTCGCCAAGTACAACATCAAGATTCTAGGGACGCCGATCGAATCCATCATACAGACCGAAGACAGAAAGATATTCGCCGATCGTATCAGCGAGATAAACGAGAAGGTTGCACCGAGTGCTGCCGTGTACTCCGTGGAAGAGGCGTTAGAAGCAGCTGATAAACTGGGTTATCCCGTAATGGCACGTGCCGCGTTTTCTCTCGGCGGCCTCGGGTCTGGCTTCGCCAACACGCAGATAGAGCTGAAGACGCTGGCGCAACAAGCGTTCGCGCACTCCAGTCAACTGATAATCGACAAGTCGCTGAAGGGTTGGAAGGAGGTGGAGTACGAGGTCGTCCGCGACGCGTACGACAACTGCATTACGTCATATGCTTGTCTCAAAGATTAAGCCATGCATGTCTCAGTGCATGCCGAATTAAGGTGAAACCGCGAATGGCTCATTAAATCAGTTATGGTTCATTGGATTGTACCCACATTTACTTGGATAACTGTGGTAATTCTAGAGCTAATACATGCAAAACAGAGTCCCTCCCAGTGATGGGA-GGGACGCTTTTATTAGATCAAAACCAATCGGTGGCGCGC----GGAT-C-CCGTGC---GTCCACCGTTTATCTTGGTGACTCTGAATAACTTTGAGCTGATCGCACGGTCCTCGTACCGGCGACGCATCTTTCAAATGTCTGCCTTATCAACTTTCGATGGTAGGTTCTGCGCCTACCATGGTTGTAACGGGTAACGGGGAATCAGGGTTCGATTCCGGAGAGGGAGCCTGAGAAACGGCTACCACATCCAAGGAAGGCAGCAGGCGCGCAAATTACCCACTCCCGGCACGGGGAGGTAGTGACGAAAAATAACGATACGGGACTCATCCGAGGCCCCGTAATCGGAATGAGTACACTTTAAATCCTTTAACGAGGATCCATTGGAGGGCAAGTCTGGTGCCAGCAGCCGCGGTAATTCCAGCTCCAATAGCGTATATTAAAGTTGTTGCGGTTAAAAAGCTCGTAGTTGAATCTGTGTCGCACACCGTCGGTTCACCGCTCGCG--GTGTCTAACTGGCGTGATGTGGGACGTCCTACCGGTGGGCTTAGCCCCGCGAGGGGCGGCCCAACTGAT---ATCCCGTCGCGGTGCTCTTTACTGAGTGTCGAGTCGGGCCGGTACGTTTACTTTGAACAAATTAGAGTGCTTAAAGCAGGCTACCTTCGCCTGAATACTGTGTGCATGGAATAATGGAATAGGACCTCGGTTCTATTTTGTTGGTTTTCGGAACCCCGAGGTAATGATTAATAGGGACAGATGGGGG-CATTCGTATTGCGACGTTAGAGGTGAAATTCTTGGATCGTCGCAAGACGGACAGAAGCGAAAGCATTTGCCAAAAATGTTTTCATTAATCAAGAACGAAAGTTAGAGGTTCGAAGGCGATCAGATACCGCCCTAGTTCTAACCATAAACGATGCCAGCTAGCGATCCGCCGAAGTTCCTCCGATGACTCGGCGGGCAGCTTCCGGGAAACCAAAGCTTTTGGGTTCCGGGGGAAGTATGGTTGCAAAGCTGAAACTTAAAGGAATTGACGGAAGGGCACCACCAGGAGTGGAGCCTGCGGCTTAATTTGACTCAACACGGGAAACCTCACCAGGCCCAGACACCGGAAGGATTGACAGATTGATAGCTCTTTCTTGATTCGGTGGGTGGTGGTGCATGGCCGTTCTTAGTTGGTGGAGCGATTTGTCTGGTTAATTCCGATAACGAACGAGACTCTAGCCTGCTAAATAGGCGTACCTTATGGTATCGCGAAGGCCCCCGGCTT-CG--GCCGGCGGGTTTTTACTACCAACGTACAAACAAATCTTCTTAGAGGGACAGGCGGCTTCTAGCCGCACGAGATTGAGCAATAACAGGTCTGTGATGCCCTTAGATGTTCTGGGCCGCACGCGCGCTACACTGAAGGAATCAGCGTGTGTTCCCTGGCCGAAAGGCCCGGGTAACCCGCTGAACCTCCTTCGTGCTAGGGATTGGGGCTTGCAATTGTTCCCCATGAACGAGGAATTCCCAGTAAGCGCGAGTCATAAGCTCGCGTTGATTACGTCCCTGCCCTTTGTACACACCGCCCGTCGCTACTACCGATTGAATGATTTAGTGAGGTCTTCGGACTGGTGCGCGGCAATGTCTCGGCAT-TGCCGATGTTGCCGGGAAGATGACCAAACTTGATCATTTAGAGGAAGTATACTAAGCGGAGGAAAAGAAACTAACCAGGATTTCCTTAGTAGCGGCGAGCGAACAGGAAAGAGCCCAGCACCGAATCCCGCGGTTCCGCCGCAGGGAAATGTGGTGTTCGGGAGGGTCCGCTTAT-CCCTTGGCGTCGCGCCGCGTCCAAGTCCATCTTGAATGGGGCCACTTACCCGCAGAGGGTGCCAGGCCCGTAGCGACCGA--CG-CGCGC-CTCGGGAGGATCTCTCCTTAGAGTCGGGTTGCTTGAGAGTGCAGCTCTAAGTGGGTGGTAAACTCCATCTAAGGCTAAATACGACCACGAGACCGATAGCGAACAAGTACCGTGAGGGAAAGTTGAAAAGAACTTTGAAGAGAGAGTTCAAGAGTACGTGAAACCGTTCAGGGGTAAACCTAAGAAACCCAAAAGA-TCGAAC-GGGGAGATTCATCGACAGCG-GCGCTGGCTTCGCGTCGGTGGGCGATG-CCTCGC--GGTGCCG-------------------TT-C-----------CTCGGCTC-TCGCGCGGGCACGCTACCG-TGCG-CCGATGTC-CGGCGC--TCGTCGTCGTGCACTTCTCCCCTAGTAGGACGTCGCGACCCGCTGGGTGTCGGTCTACGGCCCGGG---TGCGGTGACTGTCACGT-------------------CGCCGGT-AAAAC--GGCACGCG-GCAAACTCCCGG-T-CGCCCGGCCGGCTGCCCGGCGGT-ACGCGC---AA---CG-GTATCAGGCCGCGCC-TC----------G-----------CGCGCGTCGAGCCCGTCGCAAGCGA----GCG-CCACGG-----TACC----CGGAGG---TAC----GGACCCAG-TGCCGTCCCCG--GTCC-TGGCCCGCTGTTAGCTG-----G-------ACGGTG---TA--------------------ACCTTCGACAGGCCTC--CTCC----CGCGCGTGTCA----------------------------------------------------------------GCGCGCGGGAA-TACCGGTCGGCGACGCTACTGCTTTGGGTACTCTTAGGACCCGTCTTGAAACACGGACCAAGGAGTCTAACATGTACGCGAGTCATTGGGACTCT-AGCGATACCTAAAGGCGAAATGAAAGTG-AAGGT--------------------------------CGG----CCCT--GGCC--GCCGACCGAGGGAGGATGGG--CCGCGC------------------CGCGGTGCGGCTCCGCACTCCCGGGGCGTCTCGCTCTCATCGCGAGGGGAGGCGCACCCAGAGCGTACACGTTGGGACCCGAAAGATGGTGAACTATGCCTGGTCAGGACGAAGTCAGGGGAAACCCTGATGGAGGTCCGTAGCGATTCTGACGTGCAAATCGATCGTCGGAACTGGGTATAGGGGCGAAAGACTAATCGAACTATCTAGTAGCTGGTTCCCTCCGAAGTTTCCCTCAGGATAGCTGGCACTCGGCCG------TTCCGC-GCGGAACGCGTGCGAGTCTCATCTGGTAAAGCGAATGATTAGAGGCCTTGGGGCCGAAACGACCTCAACCTATTCTCAAACTTTAAATGGGTGAGATCTCTGGCTTTCTTGAA-----T--CTTGAAGCCACGAGC-----------------AT-C---------T----CGGATCAGAGT-GCCAAGTGGGCCATTTTTGGTAAGCAGAACTGGCGCTGTGGGATGAACCAAACGCAGAGTTAAGGCGCCCAACTCGACGCTCATGGGACACCATGAAAGGCGTTGGTTGCTTAAGACAGCAGGACGGTGGCCATGGAAGTCGGAATCCGCTAAGGAGTGTGTAACAACTCACCTGCCGAAGCAACTAGCCCTGAAAATGGATGGCGCTGAAGCGTCGAGCCTATACTCTGCCGTCAGCGGCAAGTGGGGCGGCCGCCGCCAC-------------------------------------------------------GCGCGC----GC-----GGTCGTCACGAGGCCCTGACGAGTAGGAGGGTCGCGGCGGTGTGCGCAGAAGGGTCTGGGCGCGAGCCTGCCTGGAGCCGCCGTCGGTGCAGATCTTGGTGGTAGTAGCAAATACTCCAGCGAGGCCCTGGAGGACTGACGTGGAGAAGGGT   [9157]
Cerapachys_biroi               ATAATTGATAGTATGCTACCTGCTAAGTACCAACAATTCCACCCTCAACAGTTGTTCTCAAGCGCGAATCCAGGTACTATTCAGGCGTGCACGACGAGTCCGGCCACC------GCAAGCCTAGAATCGAGTTTATCCGCGGCTGCAGTGGCGGCCGCGGCAGTCAATTACGCACAACAGCACAATTCACCGAGTCCGACGGGTTCGAGTCCTCAGCACTCAGGAAGCTCCGCGTCGACATCACCGGCGGCACGT---ACATCCACCATGTATCCCTACGTGTCCGCCGCGGCGGCGCATCATCATCATCAGCAACAGCAAGCAGTTGCGGCCGCCGCGTTCGGCGCCACGTCCAGCATGGTCCCCGGTTTTGGGTCCACA------TCCAGCGCAGCCTTGGCTGCTGCCGCCGCCGTGGACGCCGCAACC---GGCGACAAGTCCTGTCGTTATACGGCCAGCCTGACTGGCAATGTGGCACCTACATCGGCTGATCCTATGGTTAATTATACCCTCGGTCACCATCATCAGAATGGTGCTACACCCGGTAGTCTCGTCTCGTCTGCATCAGCATCCTCGGCCGTGTCGGCTGCTTCGGCGTCCGATATCGCTCTCTGGAAGTTCGAGACCGCCAAGTACTATGTCACGATCATTGACGCCCCGGGACACAGAGATTTCATCAAGAACATGATCACTGGTACGTCGCAGGCTGACTGCGCGGTACTCATTGTCGCCGCCGGTACTGGTGAGTTCGAGGCTGGTATCTCGAAGAACGGACAGACCCGCGAGCACGCCCTGCTCGCCTTCACCCTCGGTGTGAAACAGCTGATCGTCGGTGTCAACAAGATGGACTCGACCGAGCCTCCGTACTCGGAGTCTCGTTTCGAGGAAATCAAGAAGGAAGTATCGTCGTACATCAAGAAGATCGGTTACAACCCGGCTGCGGTCGCGTTCGTGCCGATCTCGGGTTGGCATGGAGACAACATGCTTGAGGTGTCCGCCAAGATGCCTTGGTTCAAGGGATGGACCGTGGAGCGCAAGGAAGGCAAGGGTGAAGGCAAATGCCTCATCGAAGCGCTCGACGCTATCCTGCCACCCACCAGGCCAACCGACAAGGCTCACCTGGTCGACCCTCACTGGTATCAATTCGCACCGATGAACCCTCTATGGCACGCAATCCTCGGCTTGGTCATTGGTGTCCTCGGCATGGTATCCATCATCGGTAATGGCATGGTGGTGTACATTTTCATCGCCACCAAGAACCTCCGTACCCCGAGCAACCTCCTCGTTATCAATCTCGCCGCCTCCGACTTCTGCATGATGCTAGCCATGTCTCCGGCTATGATTATCAATTGCTATTACGAGACGTGGGTGCTGGGTCCTTTGTTCTGTGAACTGTACGGCATGTTGGGCTCCCTGTTCGGATGTGGCTCCATATGGACGATGACGATGATCGCATTCGACAGGTACAACGTAATCGTCAAAGGATTGTCCATTAAGCCGATGACCGTTAACGGCGCTCTCCTTCGCGTACTCGGCATCTGGCTCTTCTCGTTGGCTTGGACTATCGCCCCGCTGGAAACCGGCTATGCCAAGCTGGCGGCGTCCGATAGCAAATCGCTATTGAAGAAACATCTGACGAAGGAGGTCTTTGATCAACTCAAGACCAGGAAGACGTCGTTTGGCTCCACTCTTCTGGACGTTATCCAATCCGGTCTGGAGAATCACGATTCTGGTGTTGGTATCTATGCACCCGACGCTGAGGCATACACCGTGTTCGCCGAAATTTTCGACCCCATTATTGATGATTACCACGGTGGTTTCAAAAAAACCGACAAGCACCCACCCAAAGATTTTGGCGATGTCGACTGCTTCGGCAATCTTGATCCGGCTGGTGAATACATCGTGTCGACTCGCGTGCGATGTGGTCGCTCCCTGGACGGATATCCCTTCAACCCGTGCTTGACCGAGGCTCAGTACAAAGAGATGGAAGAAAAAGTTTCTAGCACGTTGTCGGGCCTCACCAGTGAACTTAAGGGCACTTTTTACCCGCTTACCGGCATGAGCAAGGATGTGCAGCAAAAACTAATCGACGATCACTTCCTCTTCAAGGAGGGTGACCGTTTCCTCCAGGCAGCGAATGCCTGTCGTTTCTGGCCCACTGGACGTGGTATATTCCACAACGATGATAAGACCTTCCTGGTCTGGTGCAACGAAGAGGACCATCTCCGTATCATCTCCATGCAGTCGTACGATCGCCTGCCGCCCACCGTGAAGTTCTACTACAACGGCAAGGAGATGAAGCTGAGCGAGGAAGCGGAGGAGGTCGCGACCTTCTACGCGCGCATGCTGGACCACGATTACACGACCAAGGAGGCGTTCAACAACAACTTCTTCCACGACTGGCGAGAGGTGATGACTGAATCGGAGCGCGCGAGGATCACCGATCTGTCCAAGTGCAACTTCAAGGAGATGCACACGTACTTCCTGCAGAAGAGCGAGGAACGCAAGGCGATGAGCAAGGAGGAGAAACAGAAGATCAAGGAGAAGAACGAGGAGATCCAGAAGGAGTACGGCTTCTGCAGTATCGATGGCCACAAGGAGAAAATCGGTAACTTCAAGATCGAGCCGCCCGGCTTGTTCAGGGGTCGTGGCGAGCATCCCAAGATGGGTAAACTGAAGAAGCGAGTGCAGCCCGAGGACGTGCTGATCAACTGCTCGAAAGATTCCAACATACCGAAACCGCCACCTGGCCACAAGTGGAAGGAAGTGCGGCACGATTCTAACGTCACGTGGCTCGCGTCCTGGACCGAGAACATTCAGGGCCAAGTGAAGTACATCATGCTGAATCCATCCAGCAAGCTCAAGGGTGAGAAGGACTGGCAGAAGTACGAAACGGCGCGGAAGTTGGCGCAGTCCATCGATAAGATTCGCGCCGAGTACCGAGAGGATTGGAAGAGTAAAGAGATGCGCATCAGGCAGCGTGCCGTCGCCCTCTACTTCATTGACAAGCTGGCCCTGAGAGCTGGTAACGAGAAGGATGAGGATCAGGCGGACACCGTGGGCTGCTGCTCGTTGCGAGTGGAACACATCAAGCTGCACGAACAAAAGGATGGAAGAGAATACACCGCGGGCGGTTTCTATGGAAGCCACCATCATCAAACAGGAGCGGCAAGTCAACATCATGATCCAGCCACTGCAGCTGCATATCGCAGCTTTCCACTCGGATTGGGTATGTCACCTTATGCCTCAACGCAGCATCATCATCACACATCCTCTTCGTTAGGGATACACCCCGGCGGTGGAAGTAACACAAGACCACCTCAAGACTCACCGTATGATGCGAGCGTTGCGACGGCTTGCAAACTTTACTCAACGACACCCGAAGCAACTGGTCACACTACGTCATCATATTCAACAACTGCAACGAAAGACTGTAAACAACAGGATCAAACGTCAACCCATCAAAATGGCTATGCTGCGGTGATGGCAGCAGCAGCGGTCAAGGACGTTTGG---TCAACGACCTCGGGAGCGAATAGTCAGAGTAATTCAGTCGTACGTCCTTCCGCGTGTACTCCGGAGAGCACAAGGGTCAGTAGCTACAGTGGTCTCGTAGGTGGCGATCCAGCATCGAGTCCCGGTAACAACAGTTCGTCAAGATCCCTCACA---TCTTGGAACACCTGCAGTTTAAACTCGTCCGCGAGTCAACCGGTCGCCACACAACTACATCAGCAACCTAGT---AACCTGCCGAACTTCCGCGTGGTCGGCGACAACCTGAAGGACCGCTTCGACGGCGCGTCCCGGGTGATGGTGACCAATTCGGATCGCTCTCGC---------GCGAACGCCATCACCAGCAACTCGGCCAGCAATTCTGTCCACCATCACCGCGGTGGTCTCGGACGTCGGCAGCGCTACAACTTCCAGCTGAAGCCGTACAATCCGGAGCACAAGCCGCCCGGCAACAAGGACCTCGTTTACGTAGAACCGTCGCCGGGGTTCTGCGAAAAGAACCCGAAACTCGGCATCCTGGGCACCTACGGCCGGCAGTGCAACGACACGAGCATCGGTGTCGACGGTTGCGACCTGATGTGCTGCGGCAGGGGTCATAAGACCCAGGAGGTGACGGTGATCGAGAGATGCGCCTGCACGAAATCGGTCGAGATGCACCATGAAGCGCTGACGGAAGCCCTGCCGGGTGACAATGTCGGCTTCAACGTGAAGAACATCTCCGTGAAGGAGCTGAGGCGCGGCTACGTGGCGGGTGACTCCAAGAACCAGCCGCCTCGCGGCGCCGCCGACTTCACTGCCCAGGTGATCGTGTTGAATCATCCGGGACAGATCAGCAACGGCTACACGCCGGTGCTCGACTGCCACACTGCTCATATTGCCTGCAAATTCGCCGAGATTAAGGAGAAGTGTGACCGCCGTACGGGCAAGACCACCGAGGAGAATCCAAAGAGCATCAAGAGCGGCGACGCCGCCATCGTGATGCTGCAGCCGACCAAGTCACAGAATCACGGATTTTGCGTCGATGCAACTCAATTACCATGTAATTGGGAGGTCCTCTTCATCAACGCCAACGACAACAGCAACGAGGGGATAGTCCACTCGCACCTGCCTTACTTCTCTGTCCAGTTCCATCCTGAGCACACGGCGGGTCCCGAGGATCTCGAGTGTCTCTTTGATATCTTCCTTGAAAGCATTCCTAGAAAAAACGAGAGCGAG---TCTAACTTTTCTTTAAATCAAATTTCCATAAAGGACAGGCTCACTCAGAAGCTGACTTACAAA---CCGTCAGTTCCAATCGCAATTGATCGACCGAAGAAGGTGCTGATCCTGGGCTCCGGAGGACTCAGCATCGGCCAGGCTGGAGAATTCGATTATTCAGGCTCGCAAGCGATAAAAGCGCTAAAAGAGGAATCAATACAGACCCTCCTGATAAATCCCAACATCGCCACGGTGCAAACGTCGAAAGGCCTGGCCGACAAGATATATTTCTTACCGATTACACCAGAGTATGTTGAGCAGGTGATACGATCGGAGAGACCAGACGGCGTATTGTTAACGTTCGGTGGACAAACCGCGCTCAACTGCGGCGTGGAACTTGAAAGGAACGGCGTGTTCGCCAAGTACAACATCAAAATTCTAGGAACGCCGATCGAGTCCATTATACAGACAGAGGACAGAAAGATTTTCGCTGATCGTGTCAGCGAGATAAATGAAAAAGTTGCTGCGAGTGCTGCGGTGTACTCCGTCGAGGAGGCGTTAGCAGCCGCTAACAAACTGGGCTACCCCGTAATGGCGCGCGCTGCGTTTTCTCTCGGTGGTCTCGGATCTGGCTTTGCCAACACGCAGACAGAGCTGAAGACGCTAGCGCAACAAGCTTTAGCGCACTCCAGTCAATTGATAATCGACAAGTCCCTGAAAGGTTGGAAGGAGGTGGAGTACGAGGTCGTCCGCGATGCGTACGACAACTGCATCACATCATATGCTTGTCTCAAAGATTAAGCCATGCATGTCTCAGTGCATGCCGAATTAAGGTGAAACCGCGAATGGCTCATTAAATCAGTTATGGTTCATTAGATTGTACCCACATTTACTTGGATAACTGTGGTAATTCTAGAGCTAATACATGCAAAACAGAGTCCCGACCAGTGATGGGA-GGGACGCTTTTATTAGATCAAAACCAATCGGTGGCGCGC----GGTC-C-CCGTGC---GTCCGCCGTTTATCCTGGTGACTCTGAATAACTTTGAGCTGATCGCACGGTCCTCGTACCGGCGACGCATCTTTCAAATGTCTGCCTTATCAACTTTCGATGGTAGGTTCTGCGCCTACCATGGTTGTAACGGGTAACGGGGAATCAGGGTTCGATTCCGGAGAGGGAGCCTGAGAAACGGCTACCACATCCAAGGAAGGCAGCAGGCGCGCAAATTACCCACTCCCGGCACGGGGAGGTAGTGACGAAAAATAACGATACGGGACTCATCCGAGGCCCCGTAATCGGAATGAGTACACTTTAAATCCTTTAACGAGGATCCATTGGAGGGCAAGTCTGGTGCCAGCAGCCGCGGTAATTCCAGCTCCAATAGCGTATATTAAAGTTGTTGCGGTTAAAAAGCTCGTAGTTGAATCTGTGTCGCACACCGTCGGTTCACCGCTCGCG--GTGTCTAACTGGCGTGATGTGGGACGTCCTACCGGTGGGCTTAGCCTCGCGAGGGGCGGCCCAACTGAT---ATCCCGTCGCGGTGCTCTTTACTGAGTGTCGAGTCGGGCCGGTACGTTTACTTTGAACAAATTAGAGTGCTTAAAGCAGGCTACCTTCGCCTGAATACTGTGTGCATGGAATAATGGAATAGGACCTCGGTTCTATTTTGTTGGTTTTCGGAACCCCGAGGTAATGATTAATAGGGACAGATGGGGG-CATTCGTATTGCGACGTTAGAGGTGAAATTCTTGGATCGTCGCAAGACGGACAGAAGCGAAAGCATTTGCCAAAAATGTTTTCATTAATCAAGAACGAAAGTTAGAGGTTCGAAGGCGATCAGATACCGCCCTAGTTCTAACCATAAACGATGCCAGCTAGCGATCCGCCGAAGTTCCTCCGATGACTCGGCGGGCAGCTTCCGGGAAACCAAAGCTTTTGGGTTCCGGGGGAAGTATGGTTGCAAAGCTGAAACTTAAAGGAATTGACGGAAGGGCACCACCAGGAGTGGAGCCTGCGGCTTAATTTGACTCAACACGGGAAACCTCACCAGGCCCAGACACCGGAAGGATTGACAGATTGATAGCTCTTTCTTGATTCGGTGGGTGGTGGTGCATGGCCGTTCTTAGTTGGTGGAGCGATTTGTCTGGTTAATTCCGATAACGAACGAGACTCTAGCCTGCTAAATAGGCGTACCTTATGGTATCGCGAAGGCCCCCGGCCT-CG--GCCGGCGGGTTTTTACTACCAACGTACAAACAAATCTTCTTAGAGGGACAGGCGGCTTCTAGCCGCACGAGATTGAGCAATAACAGGTCTGTGATGCCCTTAGATGTTCTGGGCCGCACGCGCGCTACACTGAAGGAATCAGCGTGTGTTCCCTGGCCGAAAGGCCCGGGTAACCCGCTGAACCTCCTTCGTGCTAGGGATTGGGGCTTGCAATTGTTCCCCATGAACGAGGAATTCCCAGTAAGCGCGAGTCATAAGCTCGCGTTGATTACGTCCCTGCCCTTTGTACACACCGCCCGTCGCTACTACCGATTGAATGATTTAGTGAGGTCTTCGGACTGGTGCGCGGCAATGTCTCGGCAT-TGCCGATGTTGCCGGGAAGATGACCAAACTTGATCATTTAGAGGAAGTATACTAAGCGGAGGAAAAGAAACTAACCAGGATTTCCTTAGTAGCGGCGAGCGAACAGGAAAGAGCCCAGCACCGAATCCCGCGGTTCCGCCGCAGGGAAATGTGGTGTTCGGGAGGGTCCGCTTAT-CCCGTGGCGTCGCTTCGCGTCCAAGTCCATCTTGAATGGGGCCACTTACCCGCAGAGGGTGCCAGGCCCGTAGCGACCGA--GG-CGCGC-CGCGGGAGGATCTCTCCTTAGAGTCGGGTTGCTTGAGAGTGCAGCTCTAAGTGGGTGGTAAACTCCATCTAAGGCTAAATACGACCACGAGACCGATAGCGAACAAGTACCGTGAGGGAAAGTTGAAAAGAACTTTGAAGAGAGAGTTCAAGAGTACGTGAAACCGTTCAGGGGTAAACCTAAGAAACCCAAAAGA-TCGAAC-GGGGAGATTCATCGTCAGCG-GCGCTGGCTTCGCGTCGGTGGGCGATG-TCCCGC--GGTGCCG-------------------AT-AAC---------CTCGGCCC-TAGCGCGGGCACGCTACCG-TGCG-CCGATGTC-CGGCGT--CCGTCGTCGTGCACTTCTCCCCTAGTAGGACGTCGCGACCCGCTGGGTGTCGGTCTACGGCCCGGG---TGGTAAGACTGACGCGT-------------------CGCCGGT-AAAAC--GGCACGCG-GCAAACCCCCGG-T-CGCCCGGCCGGCTGCCCGGCGGT-ATGCGA---AA---CG-GTACCAGGCCGCGCC-AC----------G-----------CGCGCGTCGAGCCCGTCGCAAGCGA----GCG-CCACGG-----CACC----CGGAGG---TAC----GGACCCAG-CGCCGTCCCCG--GTCC-TGGTCCGCTGTTAGCTG-----T-------ACGGTG---TA--------------------ACCTTCGACAGGCCTT--GCCC----TCGCGGCCCCG----------------------------------------------------------------CGCCGCGAGTC-TACCGGTCGGCGACGCTACTGCTTTGGGTACTCTTAGGACCCGTCTTGAAACACGGACCAAGGAGTCTAACATGTACGCGAGTCATTGGGA--CT-AGCGATACCTAAAGGCGCAATGAAAGTG-AAGGT--------------------------------CGG----CCCT--GGCC--GCCGACCGAGGGAGGATGGG--CCGCGT------------------CGCGATGCGGCTCCGCACTCCCGGGGCGTCTCGCCCTCATCGCGAGGAGAGGCGCACCCAGAGCGTACACGTTGGGACCCGAAAGATGGTGAACTATGCCTGGTCAGGACGAAGTCAGGGGAAACCCTGATGGAGGTCCGTAGCGATTCTGACGTGCAAATCGATCGTCGGAACTGGGTATAGGGGCGAAAGACTAATCGAACTATCTAGTAGCTGGTTCCCTCCGAAGTTTCCCTCAGGATAGCTGGCACTCGGCCG------TTCCGCAACGGAACGCGCGCGAGTCTCATCTGGTAAAGCGAATGATTAGAGGCCTTGGGGCCGAAACGACCTCAACCTATTCTCAAACTTTAAATGGGTGAGATCTCTGGCTTTCTTGAA-----T--TATGAAGCCACGAGC-----------------AT-C---------T----CGGATCAGAGT-GCCAAGTGGGCCATTTTTGGTAAGCAGAACTGGCGCTGTGGGATGAACCAAACGCAGAGTTAAGGCGCCCAACTCGACGCTCATGGGACACCATGAAAGGCGTTGGTTGCTTAAGACAGCAGGACGGTGGCCATGGAAGTCGGAATCCGCTAAGGAGTGTGTAACAACTCACCTGCCGAAGCAACTAGCCCTGAAAATGGATGGCGCTGAAGCGTCGAGCCTATACTCTGCCGTCAGCGGCAAGTGGGGCGGCCGCACCCCC------------------------------------------------CTCGCGGGGG-CC----GC-----GGTCGTCACGAGGCCCTGACGAGTAGGAGGGTCGCGGCGGTGTGCGCAGAAGGGTCTGGGCGTGAGCCTGCCTGGAGCCGCCGTCGGTGCAGATCTTGGTGGTAGTAGCAAATACTCCAGCGAGGCCCTGGAGGACTGACGTGGAGAAGGGT   [9143]
Cerapachys_TH02                ATAATTGATAGTATGCTACCTGCTAAGTACCAACAATTCCACCCGCAACAGTTGTTCTCAAGCGCGAATCCAGGTACCATTCAGGCGTGCACGACGAGTCCGGCCACC------GCAAGCCTAGAATCGAGTTTATCCGCGGCTGCAGTGGCGGCCGCGGCAGTCAATTACGCACAACAGCACAATTCACCGAGTCCGACGGGTTCGAGTCCTCAGCACTCAGGAAGCTCCGCGTCGACATCACCGGCGGCACGT---ACATCCACCATGTATCCCTACGTGTCCGCCGCGGCGGCGCATCATCATCATCAGCAACAGCAAGCGGTTGCGGCCGCCGCGTTCGGCGCCACGTCCAGCATGGTCCCCGGTTTTGGGTCCACCGCAGCATCCAGCGCAGCCTTGGCTGCTGCCGCCGCCGTGGACGCCGCAACCGCCGGCGACAAGTCCTGTCGTTATACGGCCAGCCTGACTGGCAATGTGGCACCTACATCGGCTGATCCTATGGTTAATTATACCCTCGGTCACCATCATCAGAATGGTGCTACACCCGGTAGTCTCGTCTCGTCTGCATCGGCTTCCTCAGCCGTGTCGGCTGCTTCGGCGTCCGATATCGCTCTCTGGAAGTTCGAGACCGCGAAGTACTATGTCACGATCATTGATGCCCCGGGACACAGAGATTTCATCAAGAACATGATCACTGGTACGTCACAGGCTGACTGTGCGGTGTTGATCGTCGCAGCTGGTACTGGTGAGTTCGAAGCTGGCATCTCGAAGAACGGACAGACCCGCGAGCACGCCCTGCTCGCCTTCACCCTTGGTGTGAAACAGCTGATAGTTGGCGTCAACAAGATGGACTCGACCGAGCCACCCTACTCGGAGGCCCGTTTCGAGGAAATCAAGAAGGAAGTATCGTCGTACATCAAGAAGATCGGTTACAACCCGGCTGCGGTCGCGTTCGTGCCGATCTCAGGTTGGCATGGAGACAACATGCTTGAGGTGTCTGCCAAGATGCCTTGGTTCAAGGGATGGACTGTGGAGCGCAAGGAAGGCAAGGGTGAAGGCAAATGCCTCATCGAAGCGCTTGACGCTATCCTGCCACCCACCAGGCCAACCGATAAGGCTCACCTGGTCGACCCTCACTGGTATCAATTCGCACCGATGAACTCTTTATGGCACGCAATCCTCGGCTTAGTCATTGGTGTCCTCGGCATGGTATCCATCATCGGTAATGGCATGGTAGTGTACATTTTCACTACCACCAAGAACCTCCGTACCCCAAGCAACCTCCTCGTTGTCAATCTCGCCATCTCCGACTTCTTCATGATGCTAGCCATGTCTCCGGCTATGGTGATCAATTGCTATTACGAGACGTGGGTGCTGGGTCCCTTGTTCTGTGAACTGTACGGCATGATGGGCTCCCTGTTCGGATGTGGCTCCATATGGACTATGACGATGATCGCATTCGACAGGTACAACGTAATCGTCAAAGGATTATCCGCTAAGCCGATGACTATTAACGGCGCTCTCCTTCGCGTACTCGGTATCTGGCTCTTCTCGTTGGCTTGGACCATCGCCCCGCTGGAAACCGGCTATGCCAAGCTGGCGGCTTCTGATAGCAAATCGCTATTGAAGAAATATCTGACGAAGGAGGTCTTTGATCAACTCAAGACCAGGAAGACGTCGTTTGGCTCCACTCTCCTGGACGTTATCCAATCCGGTCTGGAGAATCACGATTCTGGTGTTGGTATCTACGCACCCGACGCTGAGGCGTACACCGTGTTCGCCGAAATTTTCGATCCCATTATTGATGATTACCACGGTGGTTTCAAAAAAACCGACAAGCACCCACCCAAAGATTTTGGCGATGTCGACTCCTTCGGCAATCTTGATCCGGCTGGTGAATTCATCGTGTCGACTCGCGTGCGATGTGGTCGCTCCCTGGACGGATATCCTTTCAACCCGTGCTTGACCGAGGCTCAGTACAAAGAGATGGAAGAAAAAGTTTCCAGCACGTTGTCGGGCCTCACCGGTGAACTTAAGGGGACTTTTTACCCGCTTACCGGCATGAGCAAGGAAGTGCAGCAAAAACTAATCGACGATCACTTCCTCTTCAAGGAGGGTGACCGTTTCCTTCAGGCAGCGAATGCCTGTCGTTTCTGGCCCACTGGACGTGGTATATTCCACAACGATGATAAGACCTTCCTGGTGTGGTGCAACGAAGAGGACCATCTCCGTATCATCTCCATGCAGGCGTACGATCCTCTGCCGCCCACCGTGAAGTTCTACTACAACGGCAAGGAGATGAAGCTGAGCGAGGAAGCGGAGGAAGTCGCGACCTTCTACGCGCGCATGCTGGACCACGATTACACGACCAAGCCTGCATTCAACAGTAACTTCTTCAGCGACTGGCGAGAGGTGATGACTGAATCGGAGCGCGCGAAGATCATTGATCTGTCCAAGTGCAACTTCAAGGAGATGCACACGTACTTCCTGCAGAAGAGCGAGGAACGCAAGGCGATGAGCAAGGAAGAGAAACAAAAGATCAAAGAAAAGAACGAGGAGATCCAGAAGGAGTACGGCTTCTGCACTATCGATGGCCACAAGGAGAAAATCGGTAACTTCAAGATCGAGCCGCCCGGCTTGTTCAGAGGTCGTGGCGAGCATCCCAAGATGGGTAAACTGAAGAAGCGAGTGCAGCCCGAAGACGTGCTGATCAACTGCTCGAAAGATTCGAACATACCAAAACCGCCACCTGGCCACAAGTGGAAGGAAGTGCGACACGATTCTAATGTCACGTGGCTCGCGTCCTGGACCGAGAACATTCAGGGTCAAGTGAAATACATTATGTTGAATCCATCCAGCAAGCTCAAGGGTGAGAAAGACTGGCAGAAGTATGAAACGGCACGGAAGTTGGCGCAGTCCATCGATAAGATTCGCGCCGAGTACCGAGAGGATTGGAAGAGCAAAGAGATGCGTATCAGGCAGCGTGCCGTTGCTCTGTATTTCATTGACAAGCTGGCTCTGAGAGCTGGTAACGAGAAGGATGAGGATCAGGCGGACACCGTGGGCTGTTGTTCGTTGCGAGTGGAACACATCAAACTGCATGAACAAAAAGATGGAAAAGAATACACCGCGGGCGGTTTCTATGGAAGCCACCATCATCAAACAGGAGCGGCAAGTCAACATCATGATCCAGCCACTGCAGCTGCATATCGCAGCTTTCCACTCGGATTGGGTATGTCACCTTATGCCTCGACGCAGCATCATCATCACACATCCTCTTCGTTAGGGATACATCCCGGCGGTGGAAGTAACACAAGACCACCTCAAGACTCACCGTATGATGCGAGCGTTGCGACGGCTTGCAAACTTTACTCAACGACACCCGAAGCAACTGGTCACACCACGTCATCATATTCAACAACTGCAACGAAAGACTGTAAACAACAGGATCAAACGTCAACCCATCAAAATGGCTATGCCGCGGTGATGGCAGCAGCAGCGGTCAAGGACGTTTGG---TCAACGACCTCGGGAGCGAATAGTCAGAGTAATTCAGTCGTACGTCCTTCCGCGTGTACTCCGGAGAGCACAAGGGTCAGTAGCTATGGTGGTCTCGTAGGTGGCGATCCAGCATCGAGTCCCGGTAACAACAGTTCATCAAGATCCCTCACATCATCTTGGAACACCTGCAGTTTAAACTCGTCTGCGAGTCAACCGGTCGCCACACAACTACATCAGCAACCTACT---AACCTGCCGAACTTCCGCGTGGTCGGCGACAACCTGAAGGACCGCTTCGACGGCGCGTCCCGGGTGATGGTGACCAATTCGGATCGCTCTCGC---------GCGAACGCCATCACCAGCAACTCGGCCAGCAATTCTGTCCACCATAACCGCGGTGGTCTCGGACGTCGGCAGCGCTATAACTTCCAACTGAAGCCGTACAATCCGGAGCACAAGCCGCCCGGGAACAAGGACCTCGTTTACGTAGAACCGTCACCGGGATTCTGCGAAAAGAACCCGAAACTCGGCATCCTGGGCACTCACGGCCGGCAGTGCAACGACACAAGTATCGGTGTCGACGGTTGCGACTTGATGTGCTGCGGCAGGGGTCATAAGACCCAGGAGGTGACCGTGATCGAGAGATGCGCCTGCACGAAATCGGTCGAGATGCACCATGAAGCGCTCACGGAAGCCCTGCCAGGTGACAACGTCGGCTTCAACGTGAAGAACATCTCCGTGAAGGAGCTGAGGCGCGGCTACGTGGCCGGTGACTCCAAGAATCAGCCGCCTCGCGGCGCCGCCGACTTCACTGCCCAGGTGATCGTGTTGAATCATCCGGGACAGATCAGCAACGGTTACACGCCGGTGCTCGACTGCCACACTGCTCATATTGCCTGCAAATTCGCCGAGATTAAGGAGAAGTGTGACCGCCGTACGGGCAAGACCACCGAGGAGAATCCAAAGAGCATCAAGAGCGGCGACGCCGCCATCGTGATGCTGCAGCCGACCAAGTCACAGAATCACGGATTTTGCGTCGATGCAACTCAATTACCATCTAATTGGGAGGTTCTCTTCACCAACGCCAACGACAACAGCAACGAGGGAATAGTCCACTCGCATCTGCCTTACTTCTCTGTTCAGTTCCATCCTGAACACACGGCGGGTCCCGAGGATCTCGAGTGCCTCTTCGATGTCTTCCTTGAAAGCATTCCTAGAAAAAAGGAGAGCGATGAGTCTCGCTTTTCTTTAAGTCAAATTTCCGTAAAGGATAGGCTCACTCAGAAGCTGACTTACGAA---CCATCAGTCCCAATCGCGACTGATCGGCCGAAGAAGGTTCTGATCCTGGGCTCGGGAGGACTCAGCATAGGCCAGGCTGGAGAATTCGATTACTCAGGCTCGCAAGCGATAAAAGCGCTGAAAGAGGAATCAATACAGACCCTCCTGATCAATCCCAACATCGCCACGGTGCAGACGTCGAAAGGCATGGCTGACAAGATATATTTCTTACCGATTACACCGGAATATGTTGAGCAGGTGATACGATCGGAGAGGCCAGACGGCGTGTTGTTAACGTTCGGTGGACAAACCGCGCTTAATTGCGGCGTGGAACTTGAAAGGAACGGCGTGTTCGCCAAATACAACATCAAGATTCTAGGAACGCCGATTGAATCTATCATACAGACGGAGGACAGGAAGATTTTCGCTGATCGTATCAGCGAGATAAATGAAAAGGTTGCTCCGAGTGCTGCGGTGTACTCCGTGGAGGAGGCGTTAGAAGCCGCTAACAAGCTGGGCTACCCCGTAATGGCGCGCGCCGCGTTTTCTCTCGGTGGTCTCGGATCTGGCTTTGCCAACACGCAGACAGAACTGAAGACGCTGGCGCAGCAAGCCTTCGCGCACTCCAGTCAATTGATAATCGACAAGTCCTTGAAAGGTTGGAAGGAGGTGGAGTACGAGGTCGTCCGCGATGCATACGACAACTGCATCACATCATATGCTTGTCTCAAAGATTAAGCCATGCATGTCTCAGTGCATGCCGAATTAAGGTGAAACCGCGAATGGCTCATTAAATCAGTTATGGTTCATTAGATTGTACCCACATTTACTTGGATAACTGTGGTAATTCTAGAGCTAATACATGCAAAACAGAGTCCCGACCAGTGATGGGA-GGGACGCTTTTATTAGACCAAAACCAATCGGTGGCGCGC----GGTT-C-CCGTGC---GTCCGCCGTTTATCCTGGTGACTCTGAATAACTTTGAGCTGATCGCACGGTCCTCGTACCGGCGACGCATCTTTCAAATGTCTGCCTTATCAACTTTCGATGGTAGGTTCTGCGCCTACCATGGTTGTAACGGGTAACGGGGAATCAGGGTTCGATTCCGGAGAGGGAGCCTGAGAAACGGCTACCACATCCAAGGAAGGCAGCAGGCGCGCAAATTACCCACTCCCGGCACGGGGAGGTAGTGACGAAAAATAACGATACGGGACTCATCCGAGGCCCCGTAATCGGAATGAGTACACTTTAAATCCTTTAACGAGGATCCATTGGAGGGCAAGTCTGGTGCCAGCAGCCGCGGTAATTCCAGCTCCAATAGCGTATATTAAAGTTGTTGCGGTTAAAAAGCTCGTAGTTGAATCTGTGTCGCACACCGTCGGTTCACCGCTCGCG--GTGTCTAACTGGCGTGATGTGGGACGTCCTACCGGTGGGCTTAGCCTCGCGAGGGGCGGCCCAACTGAT---ATCCCGTCGCGGTGCTCTTTACTGAGTGTCGAGTCGGGCCGGTACGTTTACTTTGAACAAATTAGAGTGCTTAAAGCAGGCTACCTTCGCCTGAATACTGCGTGCATGGAATAATGGAATAGGACCTCGGTTCTATTTTGTTGGTTTTCGGAACCCCGAGGTAATGATTAATAGGGACAGATGGGGG-CATTCGTATTGCGACGTTAGAGGTGAAATTCTTGGATCGTCGCAAGACGGACAGAAGCGAAAGCATTTGCCAAAAATGTTTTCATTAATCAAGAACGAAAGTTAGAGGTTCGAAGGCGATCAGATACCGCCCTAGTTCTAACCATAAACGATGCCAGCTAGCGATCCGCCGAAGTTCCTCCGATGACTCGGCGGGCAGCTTCCGGGAAACCAAAGCTTTTGGGTTCCGGGGGAAGTATGGTTGCAAAGCTGAAACTTAAAGGAATTGACGGAAGGGCACCACCAGGAGTGGAGCCTGCGGCTTAATTTGACTCAACACGGGAAACCTCACCAGGCCCAGACACCGGAAGGATTGACAGATTGATAGCTCTTTCTTGATTCGGTGGGTGGTGGTGCATGGCCGTTCTTAGTTGGTGGAGCGATTTGTCTGGTTAATTCCGATAACGAACGAGACTCTAGCCTGCTAAATAGGCGTACCTTATGGTATCGCGAAGGCCCCCGGCCT-CG--GCCGGCGGGTTTTTACTACCAACGTACAAACAAATCTTCTTAGAGGGACAGGCGGCTTCTAGCCGCACGAGATTGAGCAATAACAGGTCTGTGATGCCCTTAGATGTTCTGGGCCGCACGCGCGCTACACTGAAGGAATCAGCGTGTGTTCCCTGGCCGAAAGGCCCGGGTAACCCGCTGAACCTCCTTCGTGCTAGGGATTGGGGCTTGCAATTGTTCCCCATGAACGAGGAATTCCCAGTAAGCGCGAGTCATAAGCTCGCGTTGATTACGTCCCTGCCCTTTGTACACACCGCCCGTCGCTACTACCGATTGAATGATTTAGTGAGGTCTTCGGACTGGTGCGCGGCAATGTCTCGGCAT-TGCCGATGTTGCCGGGAAGATGACCAAACTTGATCATTTAGAGGAAGTATACTAAGCGGAGGAAAAGAAACTAACCAGGATTTCCTTAGTAGCGGCGAGCGAACAGGAAAGAGCCCAGCACCGAATCCCGCGGTTCCGCCGCAGGGAAATGTGGTGTTCGGGAGGGTCCGCTTAT-CCCGTGGCGTCGCTTCGCGTCCAAGTCCATCTTGAATGGGGCCACTTACCCGCAGAGGGTGCCAGGCCCGTAGCGACCGA--GG-CGCGC-CGCGGGAGGATCTCTCCTTAGAGTCGGGTTGCTTGAGAGTGCAGCTCTAAGTGGGTGGTAAACTCCATCTAAGGCTAAATACGACCACGAGACCGATAGCGAACAAGTACCGTGAGGGAAAGTTGAAAAGAACTTTGAAGAGAGAGTTCAAGAGTACGTGAAACCGTTCAGGGGTAAACCTAAGAAACCCAAAAGA-TCGAAC-GGGGAGATTCATCGTCAGCG-GCGCTGGCTTCGCGTCGGTGGGCGATG-TCCCGC--GGTGCCG-------------------AT-AAC---------CTCGGCGC-TAGCGCGGGCACGCTACCG-TGCG-CCGATGTC-CGGCGT--CCGTCGTCGTGCACTTCTCCCCTAGTAGGACGTCGCGACCCGCTGGGTGTCGGTCTACGGCCCGGG---TGGTAAGACTGACGCGT-------------------CGCCGGT-AAAAC--GGCACGCG-GCAAACCCCCGG-T-CGCCCGGCCGGCTGCCCGGCGGT-ATGCGA---AA---CG-GTACAAGGTCGCGCC-AC----------G-----------CGCGCGTCGAGCCCGTCGCAAGCGA----GCG-CCACGG-----CACT----CGGAGG---TAC----GGACCCAG-CGCCGTCCCCG--GTCC-TGGCCCGCTGTTAGCTG-----T-------ACGGTG---TA--------------------ACCTTCGACAGGCCTT--GCAC----TCGCGGCCC------------------------------------------------------------------CGCCGCGAGTC-TACCGGTCGGCGACGCTACTGCTTTGGGTACTCTTAGGACCCGTCTTGAAACACGGACCAAGGAGTCTAACATGTACGCGAGTCATTGGGA--CT-AGCGATACCTAAAGGCGAAATGAAAGTG-AAGGT--------------------------------CGG----CCCT--GGCC--GCCGACCGAGGGAGGATGGG--CCGCGT------------------CGCGATGCGGCTCCGCACTCCCGGGGCGTCTCGCCCTCATCGCGAGGAGAGGCGCACCCAGAGCGTACACGTTGGGACCCGAAAGATGGTGAACTATGCCTGGTCAGGACGAAGTCAGGGGAAACCCTGATGGAGGTCCGTAGCGATTCTGACGTGCAAATCGATCGTCGGAACTGGGTATAGGGGCGAAAGACTAATCGAACTATCTAGTAGCTGGTTCCCTCCGAAGTTTCCCTCAGGATAGCTGGCACTCGGCCG------TTCCGCAACGGAACGCGCGCGAGTCTCATCTGGTAAAGCGAATGATTAGAGGCCTTGGGGCCGAAACGACCTCAACCTATTCTCAAACTTTAAATGGGTGAGATCTCTGGCTTTCTTGAA-----C--CATGAAGCCACGAGC-----------------AT-C---------T----CGGATCAGAGT-GCCAAGTGGGCCATTTTTGGTAAGCAGAACTGGCGCTGTGGGATGAACCAAACGCAGAGTTAAGGCGCCCAACTCGACGCTCATGGGACACCATGAAAGGCGTTGGTTGCTTAAGACAGCAGGACGGTGGCCATGGAAGTCGGAATCCGCTAAGGAGTGTGTAACAACTCACCTGCCGAAGCAACTAGCCCTGAAAATGGATGGCGCTGAAGCGTCGAGCCTATACTCTGCCGTCAGCGGCAAGTGGGGCGGCCGCACCCCC------------------------------------------------CTCGCGGGGGCCC----GC-----GGTCGTCACGAGGCCCTGACGAGTAGGAGGGTCGCGGCGGTGTGCGCAGAAGGGTCTGGGCGTGAGCCTGCCTGGAGCCGCCGTCGGTGCAGATCTTGGTGGTAGTAGCAAATACTCCAGCGAGGCCCTGGAGGACTGACGTGGAGAAGGGT   [9157]
Cerapachys_edentatus           ATAATTGATAGTATGCTACCTGCTAAGTACCAACAATTCCACCCTCAACAGTTGTTCTCAAGCGCGAATCCAGGTACCATTCAGGCGTGCACGACGAGTCCGGCCACC------GCAAGCCTAGAATCGAGTTTATCCGCGGCTGCAGTGGCGGCCGCGGCAGTCAATTACGCACAACAGCACAATTCACCGAGTCCGACGGGTTCGAGTCCTCAGCACTCAGGAAGCTCTGCGTCGACATCACCGGCGGCACGT---ACATCCACCATGTATCCCTACGTGTCCGCCGCGGCGGCGCATCATCATCATCAGCAACAGCAAGCAGTTGCGGCCGCCGCATTCGGCGCCACGTCCAGCATGGTCCCCGGTTTTGGGTCCACCGCAGCATCCAGCGCAGCCTTGGCTGCTGCCGCCGCCGTGGACGCCGCAACC---GGCGACAAGTCCTGTCGTTATACGGCTAGCCTGACTGGCAATGTGGCACCTACATCGGCTGATCCTATGGTTAATTATACCCTCGGTCACCATCATCAGAATGGTGCTACACCCGGTAGTCTCGTCTCGTCTGCATCAGCTTCCTCAGCCGTGTCGGCTGCTTCGGCATCCGATATCGCTCTCTGGAAGTTCGAGACCGCCAAGTACTATGTCACGATCATTGATGCCCCAGGACACAGAGATTTCATCAAGAACATGATCACTGGTACGTCGCAGGCTGACTGCGCGGTGCTGATCGTCGCCGCCGGTACTGGTGAGTTCGAAGCTGGTATCTCGAAGAACGGACAGACCCGCGAGCACGCCCTGCTCGCCTTCACCCTTGGTGTGAAGCAGCTGATCGTCGGCGTCAACAAGATGGACTCGACCGAGCCGCCATACTCGGAGCCCCGTTTCGAGGAAATCAAGAAGGAAGTATCGTCGTACATCAAGAAGATCGGTTACAATCCGGCTGCGGTCGCGTTCGTGCCGATCTCAGGTTGGCATGGAGACAACATGCTTGAGGTGTCCGCCAAGATGCCTTGGTTCAAAGGATGGACCGTGGAACGCAAGGAAGGCAAGGCTGAAGGCAAATGCCTCATCGAAGCGCTCGACGCTATCCTGCCACCCACCAGGCCAACCGACAAGGCTCACCTGGTCGACCCTCACTGGTATCAATTCGCACCGATGAACCCTCTATGGCACGCAATCCTCGGCTTAGTCATTGGTGTCCTCGGCATGGTATCAATCATCGGTAATGGCATGGTGGTGTACATTTTCACCACCACCAAGAACCTCCGTACCCCAAGCAACCTCCTCGTTATCAATCTCGCCATCTCCGACTTCTTCATGATGCTAGCCATGTCTCCGGCTATGGTGATCAATTGCTATTACGAGACGTGGGTGATGGGTCCTTTGTTCTGTGAACTGTACGGCATGGCGGGCTCCCTGTTCGGATGTGGCTCCATATGGACGATGACGATGATCGCATTCGACAGGTACAACGTAATCGTCAAAGGATTGTCCGCTAAGCCGATGACTATTAACGGCGCTCTCCTTCGCGTACTCGGTATCTGGCTCTTCTCGTTGGCTTGGACTATCGCCCCGCTGGAAACCGGCTATGCCAAGCTGGCGGCGTCTGATAGCAAATCGCTGTTGAAGAAACATCTGACGAAGGAGGTCTTTGATCAGCTCAAGACCAGGAAGACGTCGTTCGGCTCCACTCTCCTGGACGTTATCCAATCCGGTCTGGAGAATCACGATTCTGGTGTTGGTATCTATGCACCCGACGCTGAGGCGTACACCGTGTTCGCCGAAATTTTCGACCCGATTATTGATGATTACCACGGTGGTTTCAAAAAAACCGACAAGCACCCACCCAAGGATTTTGGCGATGTCGACTCCTTCGGCAATCTTGATCCGGCTGGTGAATACATCGTGTCGACTCGCGTGCGATGTGGTCGCTCCCTGGACGGATATCCCTTCAACCCGTGCTTGACCGAGGCTCAGTACAAAGAGATGGAAGAAAAAGTTTCTAGCACGTTGTCGGGCCTCACCGGTGAACTTAAGGGCACTTTTTACCCGCTTACCGGCATGAGCAAGGACGTGCAGCAAAAACTAATCGACGATCACTTCCTCTTCAAGGAGGGTGATCGTTTCCTTCAGGCAGCGAATGCCTGTCGTTTCTGGCCCACTGGACGTGGTATATTCCACAACGATGATAAGACCTTCCTAGTCTGGTGCAACGAAGAGGACCATCTCCGTATCATCTCCATGCAGGCGTACGATCCTCTGCCGCCCACTGTGAAGTTCTACTACAACGGCAAGGAGATGAAGCTGAGCGAGGAAGCGGAAGAGGTTGCAACCTTCTACGCGCGCATGCTGGACCACGATTACACGACCAAGCCCGCGTTCAACAACAACTTCTTCCACGACTGGCGAGAGGTGATGACTGAATCGGAGCGCGCGAAGATCACTGATCTGTCCAAGTGCAACTTCAAGGAGATGCACACACACTTCCTGCAGAAGAGTGAGGAACGCAAAGCGATGAGCAAGGAGGAGAAACAGAAGATCAAGGAGACTAACGAAGAAATCCAGAAGGAGTATGGTTTCTGTACTATCGATGGGCACAAGGAGAAAATCGGTAACTTCAAGATCGAGCCGCCCGGCTTGTTCAGAGGTCGTGGCGAGCATCCCAAGATGGGTAAACTGAAGAAGCGAGTGCAGCCTGAGGACGTGCTGATCAACTGCTCGAAAGATTCGAACATACCGAAACCACCACCTGGCCACAAGTGGAAGGAAGTGCGACACGATTCTAATGTCACGTGGCTCGCGTCCTGGACCGAGAACATTCAGGGCCAAGTGAAGTACATTATGTTGAATCCATCTAGCAAGCTCAAGGGTGAGAAGGACTGGCAGAAGTATGAAACGGCACGGAAGTTGGCGCAGTCCATCGATAAGATTCGCGCAGAGTACCGAGAGGATTGGAAGAGTAAAGAGATGCGTATCAGGCAGCGTGCCGTCGCCCTGTATTTCATTGACAAGCTGGCTCTGCGAGCTGGTAACGAGAAGGATGAAGATCAGGCGGACACCGTGGGCTGTTGCTCGTTGCGAGTGGAACACATCAAGCTGCATGAACAAAAGGATGGAAAAGAATACACCGCGGGCGGTTTCTATGGAAGCCACCATCATCAAACAGGAGCGGCAAGTCAACATCATGATCCAGCCACTGCAGCTGCATATCGCAGCTTTCCACTCGGATTGGGTATGTCACCTTATGCCTCGACGCAGCATCATCATCACACATCCTCTTCGTTAGGGATACACCCCGGCGGTGGAAGTAACACAAGACCACCTCAAGACTCACCGTATGATGCGAGCGTTGCGACGGCTTGCAAACTTTATTCAACGACACCCGAAGCAACTGGTCACACTACGTCATCATATTCAACAACTGCAACGAAAGACTGTAAACAACAGGATCAAACGTCAACCCATCAAAATGGCTATGCTGCGGTGATGGCAGCAGCAGCGGTCAAGGACGTTTGG---TCAACGACCTCGGGAGCGAATAGTCAGAGTAATTCAGTCGTACGTCCTTCCGCGTGTACTCCGGAGAGCACAAGGGTCAGTAGCTACGGTGGGCTCGTAGGTGGCGATCCAGCATCGAGTCCCGGTAACAACAGTTCATCAAGATCCCTCACATCATCTTGGAACACCTGCAGTTTAAACTCGTCCGCGAGTCAACCGGTCGCCACACAACTACATCAGCAACCTACT---AACCTGCCGAACTTCCGCGTGGTCGGTGACAACCTGAAGGACCGCTTCGACGGCGCGTCCCGGGTGATGGTGACCAATTCGGATCGCTCTCGC---------GCGAACGCCATCACCAGCAACTCGGCCAGCAATTCTGTCCACCATCACCGCGGTGGTCTCGGACGTCGGCAGCGCTACAACTTCCAGCTGAAGCCGTACAATCCGGAGCACAAGCCGCCCGGGAACAAGGACCTCGTTTACGTAGAACCATCGCCGGGATTCTGCGAAAAGAACCCGAAACTCGGCATCCTGGGCACCCATGGCCGGCAGTGCAACGACACAAGCATCGGTGTCGACGGTTGCGACCTGATGTGCTGTGGCAGGGGTCATAAGACCCAGGAGGTGACGGTGATCGAGAGATGCGCCTGCACGAAATCGGTCGAGATGCACCACGAAGCGCTCACGGAAGCCCTGCCGGGTGACAACGTCGGCTTCAACGTGAAGAACATCTCCGTGAAGGAGCTGAGGCGCGGCTACGTGGCCGGTGACTCTAAGAACCAGCCGCCTCGCGGCGCCGCCGACTTCACTGCCCAGGTGATCGTGTTGAATCATCCGGGACAGATCAGCAACGGTTACACGCCGGTGCTCGACTGCCACACTGCTCATATTGCCTGCAAATTCGCCGAGATTAAGGAGAAGTGTGACCGCCGTACGGGCAAGACCACCGAGGAGAATCCAAAGAGCATCAAGAGCGGCGACGCCGCCATCGTGATGCTGCAGCCGACCAAGTCACAGAATCACGGATTTTGCGTCGATGCAACTCAATTACCATGTAATTGGGAGGTTCTCTTCACTAACGCCAACGACAACAGCAACGAGGGTATAGTCCACTCGCACCTGCCCTACTTCTCTGTCCAGTTCCATCCGGAGCATACGGCGGGTCCCGAGGATCTCGAGTGTCTCTTTGATGTCTTCCTTGAAAGCATTCCTAGAAAAAACGAGAGCGAG---TCTCACTTTTCTTTAAATCAAATTTCCATAAAGGATAGGCTCACTCAGAAGCTGACTTACAAA---CCATCAGTTCCAATCGCAACTGATCGACCGAAGAAGGTGCTGATCCTGGGCTCCGGAGGACTCAGCATCGGCCAGGCTGGAGAATTCGATTACTCAGGCTCGCAAGCGATAAAAGCGCTAAAAGAGGAATCAATACAGACCCTCCTGATAAATCCCAACATTGCCACGGTGCAAACGTCGAAAGGCATGGCCGACAAGATATATTTCTTACCGATTACACCAGAATATGTTGAGCAGGTGATACGATCGGAGAGACCAGACGGCGTATTGTTAACGTTCGGTGGACAAACCGCGCTTAATTGCGGTGTGGAACTTGAAAGGAACGGCGTGTTCGCCAAATACAACATCAAAATTCTAGGAACACCGATCGAATCAATTATACAGACAGAGGACAGGAAGATTTTCGCTGATCGTGTCAGCGAGATAAATGAAAAGGTTGCTCCGAGTGCTGCGGTGTACTCCGTGGAGGAGGCGTTAGAAGCCGCTAACAAACTGGGCTACCCCATAATGGCGCGCGCTGCGTTTTCTCTCGGTGGTCTCGGATCTGGCTTTGCCAACACGCAGACAGAGCTGAAGACGCTAGCGCAACAAGCTTTCGCGCACTCCAGTCAATTGATAATCGACAAGTCCCTGAAAGGTTGGAAGGAGGTGGAGTACGAGGTCGTCCGCGATGCGTACGACAACTGCATCACATCATATGCTTGTCTCAAAGATTAAGCCATGCATGTCTCAGTGCATGCCGAATTAAGGTGAAACCGCGAATGGCTCATTAAATCAGTTATGGTTCATTAGATTGTACCCACATTTACTTGGATAACTGTGGTAATTCTAGAGCTAATACATGCAAAACAGAGTCCCGACCAGTGATGGGA-GGGACGCTTTTATTAGATCAAAACCAATCGGTGGCGCGC----GGTT-C-CCGTGC---GTCCGCCGTTTATCCTGGTGACTCTGAATAACTTTGAGCTGATCGCACGGTCCTCGTACCGGCGACGCATCTTTCAAATGTCTGCCTTATCAACTTTCGATGGTAGGTTCTGCGCCTACCATGGTTGTAACGGGTAACGGGGAATCAGGGTTCGATTCCGGAGAGGGAGCCTGAGAAACGGCTACCACATCCAAGGAAGGCAGCAGGCGCGCAAATTACCCACTCCCGGCACGGGGAGGTAGTGACGAAAAATAACGATACGGGACTCATCCGAGGCCCCGTAATCGGAATGAGTACACTTTAAATCCTTTAACGAGGATCCATTGGAGGGCAAGTCTGGTGCCAGCAGCCGCGGTAATTCCAGCTCCAATAGCGTATATTAAAGTTGTTGCGGTTAAAAAGCTCGTAGTTGAATCTGTGTCGCACACCGTCGGTTCACCGCTCGCG--GTGTCTAACTGGCGTGATGTGGGACGTCCTACCGGTGGGCTTAGCCTCGCGAGGGGCGGCCCAACTGAT---ATCCCGTCGCGGTGCTCTTTACTGAGTGTCGAGTCGGGCCGGTACGTTTACTTTGAACAAATTAGAGTGCTTAAAGCAGGCTACCTTCGCCTGAATACTGTGTGCATGGAATAATGGAATAGGACCTCGGTTCTATTTTGTTGGTTTTCGGAACCCCGAGGTAATGATTAATAGGGACAGATGGGGG-CATTCGTATTGCGACGTTAGAGGTGAAATTCTTGGATCGTCGCAAGACGGACAGAAGCGAAAGCATTTGCCAAAAATGTTTTCATTAATCAAGAACGAAAGTTAGAGGTTCGAAGGCGATCAGATACCGCCCTAGTTCTAACCATAAACGATGCCAGCTAGCGATCCGCCGAAGTTCCTCCGATGACTCGGCGGGCAGCTTCCGGGAAACCAAAGCTTTTGGGTTCCGGGGGAAGTATGGTTGCAAAGCTGAAACTTAAAGGAATTGACGGAAGGGCACCACCAGGAGTGGAGCCTGCGGCTTAATTTGACTCAACACGGGAAACCTCACCAGGCCCAGACACCGGAAGGATTGACAGATTGATAGCTCTTTCTTGATTCGGTGGGTGGTGGTGCATGGCCGTTCTTAGTTGGTGGAGCGATTTGTCTGGTTAATTCCGATAACGAACGAGACTCTAGCCTGCTAAATAGGCGTACCTTATGGTATCGCGAAGGCCCCCGGCCT-CG--GCCGGCGGGTTTTTACTACCAACGTACAAACAAATCTTCTTAGAGGGACAGGCGGCTTCTAGCCGCACGAGATTGAGCAATAACAGGTCTGTGATGCCCTTAGATGTTCTGGGCCGCACGCGCGCTACACTGAAGGAATCAGCGTGTGTTCCCTGGCCGAAAGGCCCGGGTAACCCGCTGAACCTCCTTCGTGCTAGGGATTGGGGCTTGCAATTGTTCCCCATGAACGAGGAATTCCCAGTAAGCGCGAGTCATAAGCTCGCGTTGATTACGTCCCTGCCCTTTGTACACACCGCCCGTCGCTACTACCGATTGAATGATTTAGTGAGGTCTTCGGACTGGTGCGCGGCAATGTCTCGGCAT-TGCCGATGTTGCCGGGAAGATGACCAAACTTGATCATTTAGAGGAAGTATACTAAGCGGAGGAAAAGAAACTAACCAGGATTTCCTCAGTAGCGGCGAGCGAACAGGAAAGAGCCCAGCACCGAATCCCGCGGTTCCGCCGCAGGGAAATGTGGTGTTCGGGAGGGTCCGCTTAT-CCCGTGTCGTCGCTTCGCGTCCAAGTCCATCTTGAATGGGGCCACTTACCCGCAGAGGGTGCCAGGCCCGTAGCGACCGA--GG-CGCGC-CGCGGGAGGATCTCTCCTTAGAGTCGGGTTGCTTGAGAGTGCAGCTCTAAGTGGGTGGTAAACTCCATCTAAGGCTAAATACGACCACGAGACCGATAGCGAACAAGTACCGTGAGGGAAAGTTGAAAAGAACTTTGAAGAGAGAGTTCAAGAGTACGTGAAACCGTTCAGGGGTAAACCTAAGAAACCCAAAAGA-TCGAAC-GGGGAGATTCATCGTCAGCG-GCGCTGGCTTCGCGTCGGTGGGCGATG-TCCCGC--GGTGCCG-------------------AT-AAC---------CTCGGCCC-CAGCGCGGGCACGCTACCG-TGCG-CCGATGTC-CGGCGT--CCGTCGTCGTGCACTTCTCCCCTAGTAGGACGTCGCGACCCGCTGGGTGTCGGTCTACGGCCCGGG---TGGTAAGACTGACGCGT-------------------CGCCGGT-AAAAC--GGCACGCG-GCAAACCCCCGG-T-CGCCCGGCCGGCTGCCCGGCGGT-ATGCGA---AA---CG-GTACCAGGCCGCGCC-AC----------G-----------CGCGCGTCGAGCCCGTCGCAAGCGA----GCG-CCACGG-----CACC----CGGAGG---TAC----GGACCCAG-CGCCGTCCCCG--GTCC-TGGCCCGCTGTTAGCTG-----T-------ACGGTG---TA--------------------ACCTTCGACAGGCCTC--GCAC----TCGCGGCCCCG----------------------------------------------------------------CGCCGCGAGTC-TACCGGTCGGCGACGCTACTGCTTTGGGTACTCTTAGGACCCGTCTTGAAACACGGACCAAGGAGTCTAACATGTACGCGAGTCATTGGGA--CT-AGCGATACCTAAAGGCGTAATGAAAGTG-AAGGT--------------------------------CGG----CCCT--GGCC--GCCGACCGAGGGAGGATGGG--CCGCGT------------------CGCGATGCGGCTCCGCACTCCCGGGGCGTCTCGCCCTCATCGCGAGGAGAGGCGCACCCAGAGCGTACACGTTGGGACCCGAAAGATGGTGAACTATGCCTGGTCAGGACGAAGTCAGGGGAAACCCTGATGGAGGTCCGTAGCGATTCTGACGTGCAAATCGATCGTCGGAACTGGGTATAGGGGCGAAAGACTAATCGAACTATCTAGTAGCTGGTTCCCTCCGAAGTTTCCCTCAGGATAGCTGGCACTCGGCCG------TTCCGCAACGGAACGCGCGCGAGTCTCATCTGGTAAAGCGAATGATTAGAGGCCTTGGGGCCGAAACGACCTCAACCTATTCTCAAACTTTAAATGGGTGAGATCTCTGGCTTTCTTGAA-----T--TATGAAGCCACGAGC-----------------AT-C---------T----CGGATCAGAGT-GCCAAGTGGGCCATTTTTGGTAAGCAGAACTGGCGCTGTGGGATGAACCAAACGCAGAGTTAAGGCGCCCAACTCGACGCTCATGGGACACCATGAAAGGCGTTGGTTGCTTAAGACAGCAGGACGGTGGCCATGGAAGTCGGAATCCGCTAAGGAGTGTGTAACAACTCACCTGCCGAAGCAACTAGCCCTGAAAATGGATGGCGCTGAAGCGTCGAGCCTATACTCTGCCGTCAGCGGCAAGTGGGGCGGCCGCACCCCC------------------------------------------------CTCGCGGGGG-CC----GC-----GGTCGTCACGAGGCCCTGACGAGTAGGAGGGTCGCGGCGGTGTGCGCAGAAGGGTCTGGGCGTGAGCCTGCCTGGAGCCGCCGTCGGTGCAGATCTTGGTGGTAGTAGCAAATACTCCAGCGAGGCCCTGGAGGACTGACGTGGAGAAGGGT   [9152]
Cerapachys_fragosus            ATAATTGATAGTATGCTACCTGCTAAGTACCAACAATTCCACCCGCAACAGTTATTCTCAAGCGCGAATCCAGGTACCATTCAGGCGTGTACGACGAGTCCGGCCACC------GCAAGCCTAGAATCGAGTTTATCCGCGGCTGCAGTCGCGGCCGCGGCAGTCAATTACGCACATCAGCACAATTCACCGAGTCCGACGGGTTCGAGTCCTCAGCACTCAGGAAGCTCCGCGTCGACATCACCGGCGGCACGT---ACATCCACCATGTATCCCTACGTGTCCGCCGCGGCGGCGCATCATCATCATCAGCAACAGCAAGCAGTTGCGGCCGCCGCATTCGGCGCCACGTCCAGCATGGTCCCCGGTTTTGGGTCCACCGCAGCATCCAGCGCAGCCTTGGCTGCTGCCGCCGCCGTGGACGCCGCGACCGCCGGCGACAAGTCCTGTCGTTATACGGCCAGCCTCACTGGCAATGTCGCACCTACATCGGCTGATCCTATGGTTAATTATACCCTCGGTCACCATCATCAGAATGGTGCTACACCCGGTAGTCTCGTCTCGTCTGCATCAGCTTCCTCAGCCGTGTCGGCTGCTTCGGCGTCCGATATCGCTCTCTGGAAGTTCGAGACCGCCAAGTACTATGTCACGATCATCGATGCCCCAGGACACAGAGATTTCATCAAGAACATGATCACTGGTACGTCGCAGGCTGATTGCGCGGTCTTGATCGTTGCCGCCGGTACTGGTGAGTTCGAAGCTGGTATCTCGAAGAACGGACAGACCCGCGAGCACGCCCTGCTCGCCTTCACCCTTGGTGTGAAACAACTGATCGTCGGTGTCAACAAGATGGATTCGACCGAGCCGGCATACTCGGAGGCCCGTTTCGAGGAAATCAAGAAAGAAGTATCATCGTACATCAAAAAGATTGGCTATAACCCGGCTGCGGTCGCGTTTGTGCCGATTTCAGGTTGGCATGGAGACAACATGCTCGAGGTGTCCTCCAAGATGCCGTGGTTCAAGGGATGGGCCGTGGAGCGCAAGGAAGGCAAGGCTGAAGGCAAGTGCCTCATCGAAGCGCTTGACGCTATCCTTCCACCCACCAGGCCAACCGACAAGGCTCACCTGGTCGACCCTCACTGGTATCAATTCGCACCGATGAACCCCCTATGGCACGCAATTCTCGCCTTAGTCATTGGTGTCCTCGGCACGGTATCCGTCATCGGCAACGGCATGGTGGTATACATCTTCATCACCACCAAGAACCTCCGTACCCCAAGCAACCTCCTCGTCATCAATCTCGCCGTCTCCGACTTCTGCATGATGCTAGCCATGTCTCCGACTATGGTGATCAATTGCTATTACGAAACGTGGGTGATGGGCCCCTTGTTCTGTGAACTGTACGGCATGACGGGTTCCCTGTTCGGATGTGGCTCCATATACACGATGACGATGATCGCATTCGACAGGTACAACGTAATCGTCAAAGGACTGTCCGCTAAGCCGATGACCATTAGCGGCGCTCTCCTCCGCATACTCGGCATCTGGCTCTTCTCGTTGGCTTGGACTATCGCCCCGCTGGAAACCGGCTACGCCAAGCTGGCGGCGTCTGATAGCAAATCGCTATTGAAGAAACATCTGACGAAGGAGGTCTTTGATCAGCTCAAGACCAGGAAGACGTCGTTTGGCTCCACTCTCCTGGACGTTATCCAATCCGGTCTGGAGAATCACGATTCTGGTGTTGGTATCTATGCACCCGACGCTGAGGCGTACACCGTGTTCGCCGAAATTTTCGACCCCATTATTGATGATTACCACGGTGGTTTCAAAAAAACCGACAAGCACCCGCCCAAAGATTTTGGCGATGTCGACACCTTCGGCAATCTCGATCCGGCTAGTGAATACATCGTGTCGACTCGCGTGCGATGTGGCCGCTCCCTGGAAGGATATCCCTTCAACCCGTGCTTGACCGAGGCTCAGTACAAAGAGATGGAAGAAAAAGTTTCTAGCACGTTGTCGGGCCTCACCGGTGAACTTAAGGGCACTTTTTACCCGCTCACCGGCATGAGCAAGGAGGTGCAGCAAAAACTAATCGACGATCACTTCCTCTTCAAGGAGGGTGACCGTTTCCTTCAGACGGCGAATGCCTGTCGTTTCTGGCCCACTGGACGTGGTATATTCCACAACGATGATAAGACCTTCCTGGTCTGGTGCAACGAAGAGGACCATCTCCGTATCATCTCCATGCAGGCGTACGAACCTCTGCCGCACACTGTAAAGTTCTACTACAACGGCAAGGAGATGAAGCTGAGCGAGGAAACGGAGGAGGTCGCGACCTTCTACGCGCGCATGTTGGACCACGATTACACGACCAAGCCCGCGTTCAACAGCAACTTCTTCCACGACTGGCGAGAGGTGATGACTGAATCGGAGCGCGCCAAGATCACTGATCTGTCCAAGTGCAACTTCAAGGAGATGCACACGTACTTCCTGCAGAAGAGCGAGGAACGCAAGGCGATGACCAAGGAGGAGAAGCAGAAGATCAAGGAGAAGAACGAGGAGATCCAGAAGGAGTATGGCTTCTGCACCATCGACGGTCACAAGGAAAAAATCGGTAACTGCAAGATCGAGCCGCCCGGCTTGTTCAGAGGTCGCGGCGAGCATCCCAAGATGGGTAAACTGAAGAAGCGAGTACAGCCTGAGGACGTGCTGATCAACTGCTCGAAAACTTCGAACATACCGAAACCACCGCCTGGCCACAAGTGGAAGGAAGTGCGACACGATTCTAATGTCACGTGGCTCGCGTCCTGGACCGAGAACATTCAGGGCCAAGTGAAGTACATCATGCTAAATCCATCCAGCAAGCTCAAGGGTGAGAAGGACTGGCAGAAGTATGAAACGGCACGGAAGTTGGCGCAGTCCATCGATAAGATTCGCACCGAGTACAGAGAGGATTGGAAGAGTAAAGAGATGCGCATCAGGCAGCGTGCCGTTGCCCTGTATTTCATTGACAAGCTGGCTCTGAGAGCTGGTAACGAGAAGGATGAAGATCAGGCGGACACCGTGGGCTGTTGCTCGTTGCGAGTGGAACACATCAAGCTCCATGAACAAAAGGATGGAAGAGAATACACCGCGGGCGGTTTCTATGGAAGCCACCATCATCAAACAGGAGCGGCAAGTCAACATCATGATCCAGCCACTGCAGCTGCATATCGAAGCTTTCCACTCGGATTGGGTATGTCACCTTATGCCTCGACGCAGCATCATCATCACACATCCTCTTCGTTAGGGATACACCCCGGCAGTGGAAGTAACACAAGACCACCTCAAGACTCACCATATGATGCGAGCGTTGCGACGGCTTGCAAACTTTACTCAACGACACCCGAAGCAACTGGTCACACTACGTCATCATATTCAACAACTGCAACGAAAGACTGTAAACAACAGGATCAAACGTCAACCCATCAAAATGGCTATGCTGCGGTGATGGCAGCAGCAGCGGTCAAGGACGTTTGG---TCAACGACCTCGGGACCGAATAGTCAGAGTAATTCAGTCGTACGTCCTTCCGCGTGTACTCCGGAAAGCACAAGGGTTAGTAGCTACGGTGGTCTCGTAGGTGGCGATCCAGCATCGAGTCCCGGTAACAACAGTTCGTCAAGATCCCTCACATCATCTTGGAACACCTGCAGTTTAAACTCGTCCGCGAGTCAACCGGTCGCCACACAACTACATCAGCAACCTACT---AACCTGCCGAACTTCCGCGTGGTCGGCGACAACCTGAAGGACCGCTTCGACGGCGCGTCGCGGGTGATGGTGACCAATTCGGATCGCTCTCGC---------GCGAACGCCATCACCAGCAACTCGGCCAGCAATTCTGTCCACCATCACCGCGGTGGTCTCGGACGTCGGCAGCGCTACAACTTCCAGCTGAAGCCGTTCAATCCGGAGCACAAGCCGCCCAGGAACAAGGACCTCGTCTACGTAGAACCGTCGCCAGCGTTCTGCGAGAAGAACCCGAAACTCGGCATCCTGGGCACCCACGGCCGGCAGTGCAACGACACCAGCATCGGTGTCGACGGTTGCGACCTGATGTGCTGCGGTAGGGGCTACAAGACCCAGGAGGTGACGGTGATCGAGAGATGCGCCTGCACGAAATCGGTCGAGATGCACCATGAGGCACTCACGGAAGCTCTGCCGGGTGACAACGTCGGGTTCAACGTGAAGAATATCTCCGTGAAGGAGCTGAGGCGCGGCTACGTGGCTGGTGACTCCAAGAACCAGCCGCCTCGTGGCGCCGCCGACTTCACTGCCCAGGTGATCGTGTTGAATCATCCGGGACAGATCAGCAACGGTTACACGCCGGTGCTCGACTGCCACACCGCTCATATTGCCTGCAAATTCGCCGAGATTAAGGAGAAGTGTGACCGTCGTACGGGCAAGACCACCGAGGAGAATCCAAAGAGCATCAAGAGCGGCGACGCCGCCATCGTGATGCTGCAGCCGACCAAGTCACAGAATCACGGATTTTGCGTCGATGCAACTCAATTACCACGTGATTGGGAGGTTCTCTTCACCAACGCCAACGACACTAGCAACGAGGGTATAGTCCACTCGCACCTGCCTTACTTCTCTGTCCAGTTCCATCCGGAGCACACAGCGGGTCCTGAGGATCTCGAGTGTCTCTTTGATGTCTTTCTGGAAAGCATTCCTAGAAAAAACGAGAGAATTGAGTCT---------TTAAATCAAATTTCCATAAAGGATAGACTTACTCAGAAGCTGACTTACAAA---CCATCAGTTCCACTCGCAATTGATCGACCGAAGAAGGTGCTGATCCTGGGCTCCGGAGGACTCAGCATCGGCCAGGCTGGAGAATTCGATTACTCAGGCTCGCAGGCCATAAAAGCGCTTAAAGAGGAATCAATACAGACCCTGCTGATAAATCCTAACATCGCCACGGTGCAAACGTCGAAAGGCATGGCCGACAAGATATATTTCTTACCGATTACACCAGAATATGTTGAGCAGGTGATACGATCGGAGAGACCAGACGGCGTATTGTTAACATTCGGTGGACAAACCGCGCTCAACTGCGGCGTGGAACTTGAAAGAAACGGCGTGTTCGCGAAGTACAACATCAAAATTCTAGGGACGCCGATCGAATCCATTATACAGACAGAGGACAGGAAGATTTTCGCGGATCGTATCAGCGAGATAAATGAAAAGGTTGCTTCGAGTGCTGCTGTGTATTCCGTGGAGGAGGCGTTAGAAGCCGCTATCAAACTGGGCTATCCCGTAATGGCGCGCGCCGCGTTTTCTCTCGGTGGTCTCGGATCTGGCTTTGCCAACACGCAGACAGAGCTGAAGACGCTAGCGCAACAAGCTTTCGCGCACTCCAGTCAATTGATAATCGACAAGTCCCTGAAGGGTTGGAAGGAGGTGGAGTACGAGGTCGTCCGCGATGCGTACGACAACTGCATCACATCATATGCTTGTCTCAAAGATTAAGCCATGCATGTCTCAGTGCATGCCGAATTAAGGTGAAACCGCGAATGGCTCATTAAATCAGTTATGGTTCATTAGATTGTACACACATTTACTTGGATAACTGTGGTAATTCTAGAGCTAATACATGCAAAACAGAGTCCCGACCAGTGATGGGA-GGGACGCTTTTATTAGATCAAAACCAATCGGTGGCGCGC----GGTT-C-CCGTGC---GTCCGCCGTTTATCCTGGTGACTCTGAATAACTTTGAGCTGATCGCACGGTCCTCGTACCGGCGACGCATCTTTCAAATGTCTGCCTTATCAACTTTCGATGGTAGGTTCTGCGCCTACCATGGTTGTAACGGGTAACGGGGAATCAGGGTTCGATTCCGGAGAGGGAGCCTGAGAAACGGCTACCACATCCAAGGAAGGCAGCAGGCGCGCAAATTACCCACTCCCGGCACGGGGAGGTAGTGACGAAAAATAACGATACGGGACTCATCCGAGGCCCCGTAATCGGAATGAGTACACTTTAAATCCTTTAACGAGGATCCATTGGAGGGCAAGTCTGGTGCCAGCAGCCGCGGTAATTCCAGCTCCAATAGCGTATATTAAAGTTGTTGCGGTTAAAAAGCTCGTAGTTGAATCTGTGTCGCACACCGTCGGTTCACCGCTCGCG--GTGTCTAACTGGCGTGATGTGGGACGTCCTACCGGTGGGCTTAGCCCCGCGAGGGGCGGCCCAACTGAT---ATCCCGTCGCGGTGCTCTTTACTGAGTGTCGAGTCGGGCCGGTACGTTTACTTTGAACAAATTAGAGTGCTTAAAGCAGGCTACCTTCGCCTGAATACTGTGTGCATGGAATAATGGAATAGGACCTCGGTTCTATTTTGTTGGTTTTCGGAACCCCGAGGTAATGATTAATAGGGACAGATGGGGG-CATTCGTATTGCGACGTTAGAGGTGAAATTCTTGGATCGTCGCAAGACGGACAGAAGCGAAAGCATTTGCCAAAAATGTTTTCATTAATCAAGAACGAAAGTTAGAGGTTCGAAGGCGATCAGATACCGCCCTAGTTCTAACCATAAACGATGCCAGCTAGCGATCCGCCGAAGTTCCTCCGATGACTCGGCGGGCAGCTTCCGGGAAACCAAAGCTTTTGGGTTCCGGGGGAAGTATGGTTGCAAAGCTGAAACTTAAAGGAATTGACGGAAGGGCACCACCAGGAGTGGAGCCTGCGGCTTAATTTGACTCAACACGGGAAACCTCACCAGGCCCAGACACCGGAAGGATTGACAGATTGATAGCTCTTTCTTGATTCGGTGGGTGGTGGTGCATGGCCGTTCTTAGTTGGTGGAGCGATTTGTCTGGTTAATTCCGATAACGAACGAGACTCTAGCCTGCTAAATAGGCGTACCTTATGGTATCGCGAAGGCCCCCGGCCT-CG--GCCGGCGGGTTTTTACTACCAACGTACAAACAAATCTTCTTAGAGGGACAGGCGGCTTCTAGCCGCACGAGATTGAGCAATAACAGGTCTGTGATGCCCTTAGATGTTCTGGGCCGCACGCGCGCTACACTGAAGGAATCAGCGTGTGTTCCCTGGCCGAAAGGCCCGGGTAACCCGCTGAACCTCCTTCGTGCTAGGGATTGGGGCTTGCAATTGTTCCCCATGAACGAGGAATTCCCAGTAAGCGCGAGTCATAAGCTCGCGTTGATTACGTCCCTGCCCTTTGTACACACCGCCCGTCGCTACTACCGATTGAATGATTTAGTGAGGTCTTCGGACTGGTGCGCGGCAATGTCTCGGCAT-TGCCGATGTTGCCGGGAAGATGACCAAACTTGATCATTTAGAGGAAGTATACTAAGCGGAGGAAAAGAAACTAACCAGGATTTCCTTAGTAGCGGCGAGCGAACAGGAAAGAGCCCAGCACCGAATCCCGCGGTTCCGCCGCAGGGAAATGTGGTGTTCGGGAGGGTCCGCTTAT-CCCGTGGCGTCGCCGCGCGTCCAAGTCCATCTTGAATGGGGCCACTTACCCGCAGAGGGTGCCAGGCCCGTAGCGACCGA--GG-CGCGC-CGCGGGAGGATCTCTCCTTAGAGTCGGGTTGCTTGAGAGTGCAGCTCTAAGTGGGTGGTAAACTCCATCTAAGGCTAAATACGACCACGAGACCGATAGCGAACAAGTACCGTGAGGGAAAGTTGAAAAGAACTTTGAAGAGAGAGTTCAAGAGTACGTGAAACCGTTCAGGGGTAAACCTAAGAAACCCAAAAGA-TCGAAC-GGGGAGATTCATCGTCAGCG-GCGCTGGCTTCGCGTCGGTGGGCGATG-TCCCGC--GGTGCCG-------------------AT-CAC---------CTCGGCCC-TAGCGCGGGCACGCTACCG-TGCG-CCGATGTC-CGGCGT--CCGTCGTCGTGCACTTCTCCCCTAGTAGGACGTCGCGACCCGCTGGGTGTCGGTCTACGGCCCGGG---TGGTCAGACTGACGCGT-------------------CGCCGGT-AAAAC--GGCACGCG-TCAAACCCCCGG-T-CGCCCGGCCGGCTGCCCGGCGGT-ATGCGC---AA---CG-GTACCAGGCCGCGCC-GC----------G-----------CGCGCGTCGAGCCCGTCGCAAGCGA----GCG-CCACGGAT---ACCC----CGGAGG---TAC----GGACCCAG-CGCCGTCCCCG--GTCC-TGGCCCGCTGTTAGCAG-----T-------ACGGTG---TA--------------------ACCTTCGACAGGCCTT--GCCC----TCGCGGCGGTG------GTAACCCCAC------------------------------------------------CGTAGCGAGTC-TACCGGTCGGCGACGCTACTGCTTTGGGTACTCTTAGGACCCGTCTTGAAACACGGACCAAGGAGTCTAACATGTACGCGAGTCATTGGGA--CT-AGCGATACCTAAAGGCGAAATGAAAGTG-AAGGT--------------------------------CGG----CCCT--GGCC--GCCGACCGAGGGAGGATGGG--CCGCGT------------------CGCGATGCGGCTCCGCACTCCCGGGGCGTCTCGCCATCATTGCGAGGAGAGGCGCACCCAGAGCGTACACGTTGGGACCCGAAAGATGGTGAACTATGCCTGGTCAGGACGAAGTCAGGGGAAACCCTGATGGAGGTCCGTAGCGATTCTGACGTGCAAATCGATCGTCGGAACTGGGTATAGGGGCGAAAGACTAATCGAACTATCTAGTAGCTGGTTCCCTCCGAAGTTTCCCTCAGGATAGCTGGCACTCGGCCG------TTCCGCAACGGAACGCGCGCGAGTCTCATCTGGTAAAGCGAATGATTAGAGGCCTTGGGGCCGAAACGACCTCAACCTATTCTCAAACTTTAAATGGGTGAGATCTCTGGCTTTCTTGAA-----C--CATGAAGCCACGAGC-----------------AT-C---------T----CGGATCAGAGT-GCCAAGTGGGCCATTTTTGGTAAGCAGAACTGGCGCTGTGGAATGAACCAAACGCAGAGTTAAGGCGCCCAACTCGACGCTCATGGGACACCATGAAAGGCGTTGGTTGCTTAAGACAGCAGGACGGTGGCCATGGAAGTCGGAATCCGCTAAGGAGTGTGTAACAACTCACCTGCCGAAGCAACTAGCCCTGAAAATGGATGGCGCTGAAGCGTCGAGCCTATACTCTGCCGTCAGCGGCAAGTGGGGCGGCCGCACCCCC-----------------------------------------CMCCTTCGGGGACGGGGCCC----GC-----GGTCGTCACGAGGCCCTGACGAGTAGGAGGGTCGCGGCGGTGCGCGCAGAAGGGTCTGGGCGCGAGCCTGCCTGGAGCCGCCGTCGGTGCAGATCTTGGTGGTAGTAGCAAATACTCCAGCGAGGCCCTGGAGGACTGACGTGGAGAAGGGT   [9169]
Aenictogiton_UG01              ATAATTGATAGTATGCTACCTGCTAAGTACCAACAATTCCACCCTCAACAATTGTTCTCAAGCGCGAATCCAGGTACCATTCAGGCGTGTACGACAAATCCAGCCACC------GCGAGTCTAGAATCGAGTTTATCCGCGGCTGCAGTGGCGGCCGCGGCAGTCAATTACGCACAGCAGCACAATTCCCCGAGCCCGACGGGTTCGAGTCCTCAGCACTCAGGAAGTTCCGCGTCGACATCACCGGCGGCACGTACCACGTCCAGCATGTATCCCTACGTGTCCGCTGCGGCGGCGCATCATCATCATCAGCAACAGCAAGCGGTCGCGGCCGCCGCGTTCGGCGCCACGTCGAGCATGGTGCCCGGTTTCGGGTCTACCGCGGCATCCAGCGCAGCTCTCGCCGCCGCCGCCGCCGTGGATGCCGCAACT---GGCGACAAATCCTGTCGTTACACGGCCAGCCTAACTGGTAACGTGGCACCTACATCGGCCGATCCCATGGTTAACTATACCCTCGGTCACCATCATCAGAATGGCGCTACACCTGGTAGCCTCGTTTCGTCCGCGTCAGCTTCTTCGGCGGTGTCGGCTGCTTCGGCATCCGACATCGCTCTCTGGAAATTCGAAACATCCAAATATTATGTTACGATTATTGACGCTCCTGGACACAGAGATTTCATTAAGAACATGATCACTGGTACTTCGCAAGCTGATTGCGCAGTACTGATAGTTGCTGCGGGTACTGGAGAATTCGAAGCTGGTATTTCGAAGAATGGACAAACTCGTGAGCATGCTTTGCTAGCATTCACACTTGGTGTGAAGCAACTGATCGTCGGTGTTAACAAGATGGATTCCACCGAGCCTCCATACTCTGAACCTCGTTTCGAGGAAATCAAGAAAGAAGTATCGTCATATATCAAAAAGATTGGTTACAATCCAGCTGCAGTTGCTTTTGTGCCTATCTCGGGATGGCATGGTGATAACATGCTTGAAGTATCTGCAAAGATGCCCTGGTTCAAGGGATGGAATGTGGAGCGTAAAGAAGGCAAGGCTGAGGGTAAATGCCTGATTGAAGCTCTTGACGCAATTCTGCCACCCACCCGACCAACCGACAAGGCTCACATGGTCGATCCTCACTGGTATCAGTTCGCACCAATGAACCCACTGTGGCACGGACTCCTCGGCTTCGTCATTGGTGTCCTTGGCGTGATATCCATCATTGGTAATGGTATGGTGGTATACATCTTCACAACCACCAAAAGTCTCCGTACCCCGAGCAACCTACTCGTTATCAATCTCGCACTCTCCGACTTCCTCATGATGTTAGCCATGTCTCCGACTATGGTGATCAATTGCTATTACGAAACGTGGGTGATGGGACCCTTATTCTGTGAACTGTATGCCATGGCGGGCTCCCTGTTCGGTTGTGGCTCCATATGGACGATGACGATGATCGCATTCGATAGGTATAACGTAATCGTGAAAGGCTTGGCCGCTAAACCGATGACCATTAACAGCACTCTCATTCGCATATTGGGCATTTGGGTCTTTTCGTTGGGTTGGACTATCGCCCCGCTGGAAACTGGCTATGGAAAATTGGCGGCATCCGATAGCAAATCGCTATTGAAGAAATACCTGACGAAGGAGCTCTTTGAACAACTCAAAGCTAAGAAAACCTCGTTCAACTCTACTCTACTGGATGTCATCCAGTCCGGACTAGAAAATCATGATTCCGGAATCGGCATCTATGCTCCCGATGCCGAGGCATACACCGTGTTCTCGGAAATCTTCGATCCCGTCATTGATGATTATCACGGCGGCTTCAAGAAAACCGACAAGCATCCGCCGAAAGATTTCGGCGACCTAGATTACTTTGGTGACCTTGATCCGACTGGCGAATACATTATATCCACTCGCGTTCGTTGCGGCCGTTCTCTTCAAGGATATGCCTTCAACCCCAACCTGACAGAGGCTCAATATAAAGAGATGGAACAGAAAGTTTCCAGCACATTATTGGGCCTCACGGGGGAACTTAAGGGCAGCTATTACCCACTTGCTGGCATGAGCAAGGAAGTACAGCAAAAGCTGATCGACGATCACTTCCTCTTCAAGGAGGGTGATCGATTTCTTCAAACGGCAAACGCCTGCCGTTTCTGGCCCAGTGGACGCGGTATTTTCCATAATGATGCAAAGACTTTCCTAGTCTGGGTCAACGAGGAAGACCATCTACGTATCATCTCCATGCAACTGTACGAGTCTTTGCCAACTACCATTAAATTTTATTATAATGGCAAAGAGATGAAATTAAGTGAAGAGACAGAGGAAGTCGCGACTTTTTACGCACGCATGTTGGATCATGATTATACAACAAAGTCTGCGTTTAACAACAACTTCTTCCATGATTGGCGAGAAGTGATGACTGAATCCGAACGTGCGAAGATCACCGATTTGACCAAATGTAACTTCAAAGAGATGCATGCATACTTTCTACAGAAGGGTGAGGAACGTAAAGCAATGACCAAGGAGGAGAAACAAAAAATAAAAGAGAAGAATGAGGAGATTCAAAAAGAATATGGCTTCTGCACTATCGATGGCCATAAGGAGAAAATTGGCAACTTTAAGATTGAGCCACCTGGCTTGTTTAGAGGTCGTGGTGAGCATCCCAAGATGGGTAAGCTGAAGAAGCGAGTGCAACCTGAGGATGTATTAATCAATTGTTCAAAAGGTTCGAAAATACCAAAACCACCAACTGGTCACAAGTGGAAAGAAGTGCGACATGATCCTAATGTTACATGGCTTGCATCTTGGACGGAGAACATTCAGGGTCAAGTGAAATACATTATGCTGAATCCATCCAGCAAGCTCAAAGGTGAGAAGGACTGGCAAAAATATGAAACAGCACGGAAATTGGCGCAGTCTATCGACAAGATTCGTGCCGAGTACCGAGAGGATTGGAAAAGTAAAGAAATGCGCATCAGGCAACGTGCTGTTGCCTTATATTTTATAGACAAGTTGGCTCTAAGAGCTGGTAATGAGAAAGATGAAGATCAAGCAGATACCGTGGGTTGTTGTTCGTTACGAGTAGAGCACATCAAGCTACATGAACAAAAGGATGGAAAAGAATATACCGCGGGCGGTTTCTATGGAAGCCACCATCACCAAGCAGGAGCGGCAAGTCAGCATCATGATCCAGCTACT---GCGGCATATCGGAGCTTTCCACTCGGATTGGGTATGTCACCGTATGCCTCGACGCAGCATCATCATCATACGTCCTCTTCGTTAGGGATACATCCCGGCGGTGGAAGTAACACGAGGCCACCTCAAGATTCGCCGTATGATGCGAGCGTTGCGACGGCTTGTAAACTTTATTCAACAACACCCGAGGCAACTGGTCACACTACGTCATCATATTCAACAACTGCAACGAAAGACTGTAAGCAACAGGATCAAACGTCAAGCCATCAAAATGGCTATGCCGCGGTGATGGCAGCAGCAGCGGTCAAGGACGTTTGG---TCGACGACCTCAGGAGCTAATAGCCAGAATAATTCAGTCGTACGTCCTTCCGCGTGTACCCCGGAGAGTACAAGGGTCAGTAGCTATGGTGGTCTCGTAGGTGGCGATCCAGCATCGAGTCCTGGTAACAACAGCTCATCAAGATCCCTCACATCGTCTTGGAACACCTGCAGTTTAAACTCGTCCGCAAGTCAACCGGTCGCTACACAACTACATCAGCAACCTACTGCTAACCTGCCGCACTTCCGCTTGGTCGGCGACAACCTAAAGGACCGCTTTGATGGCGCGTCCCGGGTGATGTTGAGCAATTCCGATCGCTCATATAGCAAT---GGAAACGCCATCACCAGCAACTCGGCTAGCAACTCGGTACACCGT---CGTAAC------AAACCTGAGAATCGCTACGGGTTCCAGCTACAACCGTACAATCCGGAACACAAGCCACCCGGGCCGAGGGATCTCGTGTACGTGGAATCGTCGCCGCAGTTCTGCGAGAAAAATCCGAGACTCGGGATCCTCGGCACCCACGGCCGACAGTGCAACGACACCAGTATTGGCGTCGATGGTTGCGATCTCATGTGCTGCGGCAGGGGCTACAAGTCCGAAGAGGTGACGATGATCGAGAGATGCGCGTGCACGAAATCAGTTGAAATGCATCACGAGGCGCTCACAGAAGCCTTGCCGGGAGATAATGTCGGCTTCAACGTGAAGAACATCTCAGTAAAGGAGTTGAGACGTGGCTACGTAGCCGGCGACTCCAAGAACCAGCCACCTCGTGGTGCCGCCGATTTCACTGCTCAAGTGATCGTACTGAATCATCCAGGACAGATTAGCAACGGTTACACGCCAGTACTCGATTGCCACACCGCCCATATCGCCTGCAAATTTGCCGAGATCAAGGAAAAGTGCGACCGCCGTACAGGCAAAACTACCGAGGAGAATCCAAAGAGTATCAAGAGTGGCGACGCTGCGATTGTGGTACTGCAGCCGACCAAGTCACAGAATCATGGATTTTGCGTCGATGCGACTCGATTACCGGCTAATTGGGAAATCCTATTCACCAACGCGAACGACAATAGCAACGAGGGCATAGTCCACTCGAGCTTGCCTTACTTTTCCGTTCAGTTCCATCCAGAGCACACGGCGGGCCCGAAAGATCTAGAGTGCCTTTTTGACGTCTTCCTAGAAAGTTGTTCTAGAAAGAACGAAAACGCT------------------TCTCAAATTTCTGTCAAGGATCGGCTCACTCAGAGGCTGACTTACAAA---CCATCAGTGCCAATGGCAGTCGACCGACCGAAAAAGGTGATGATTCTGGGTTCGGGAGGACTCAGTATCGGTCAGGCTGGAGAATTCGACTATTCGGGCTCACAAGCGATAAAAGCGCTGAGAGAGGAATCGATACAGACTCTTCTGGTAAATCCCAACATCGCCACAGTGCAAACCTCCAAGCGCATGGCGGACAAGGTATATTTCTTGCCGATCACAGCGGAATACGTCGAGCAGGTGATACGGTCAGAGAGGCCAGACGGCATATTGTTAACGTTTGGCGGGCAGACCGCGCTCAACTGCGGCGTGGAACTCGAGAGGAACGGCGTGTTGACCAGGTACAACGTCAAGATCCTAGGCACGCCGATCGAATCCATCATACAGACGGAGGACAGGAAGATATTCGCGGATCGTATCAGCGAGATTAACGTAAAGGTTGCACCGAGCGCTGCCGTGTACTCCGTGCAGGAAGCGTTAAAAGCCGCTGAAAAGCTGGGCTATCCCGTAATGGCGCGCGCTGCTTTCTCCCTCGGTGGCCTCGGATCGGGTTTCGCCAACACGGAGGCAGAGCTGAAAGCGTTGACGCAACAGGCTTTCGCGCACTCCAGTCAGGTGATCATCGACAAATCTCTGAAGGGCTGGAAGGAGGTCGAGTACGAGGTCGTCCGCGATGCGTACGATAACTGCATCACGTCATATGCTTGTCTCAAAGATTAAGCCATGCATGTCTCAGTGCATGCCGAATTAAGGTGAAACCGCGAATGGCTCATTAAATCAGTTATGGTTCATTAGATTGTACCCACATTTACTTGGATAACTGTGGTAATTCTAGAGCTAATACATGCAAAACAGAGTCCCGACCAGTGATGGGA-GGGACGCTTTTATTAGATCAAAACCAATCGGTGGCGCGC----GGTCTC--CGTGC---GTCCACCGTTTATTTTGGTGACTCTGAATAACTTTGTGCTGATCGCACGGTCCTCGTACCGGCGACGCATCTTTCAAATGTCTGCCTTATCAACTTTCGATGGTAGGTTCTGCGCCTACCATGGTTGTAACGGGTAACGGGGAATCAGGGTTCGATTCCGGAGAGGGAGCCTGAGAAACGGCTACCACATCCAAGGAAGGCAGCAGGCGCGCAAATTACCCACTCCCGGCACGGGGAGGTAGTGACGAAAAATAACGATACGGGACTCATCCGAGGCCCCGTAATCGGAATGAGTACACTTTAAATCCTTTAACGAGGATCAATTGGAGGGCAAGTCTGGTGCCAGCAGCCGCGGTAATTCCAGCTCCAATAGCGTATATTAAAGTTGTTGCGGTTAAAAAGCTCGTAGTTGTATTTGTGTCGCGCAACGTCGGTTCACCGCTCGCG--GTGTTTAACTGGCGTGTCGCGGGACGTCCTACCGGTGGGCTTAGCCTCGCGAGGGGCGGCCCAACTGAT---CTCCCGTCGCGGTGCTCTTTACTGAGTGTCGAGCCGGGCCGGTACBTTTACTTTGAACAAATTAGAGTGCTTAAAGCAGGCTACCTTCGCCTGAATACTGTGTGCATGGAATAATGGAATAGGACCTCGGTTCTATDTTGTTGGTTTTCGGAGCCCCGAGGTAATGATTAATAGGGACAGATGGGGG-CATTCGTATTGCGACGTTAGAGGTGAAHTTCTTGGATCGTCGCAAGACGGACAGAAGCGAAAGCATTTGCCAAAAATGTTTTCATTAATCAAGAACGAAAGTTABAGBTTCGAAGGCGATCAGATACCGCCCTAGTTCTAACCATAAACGATGCCAGCTAGCGATCCGCCGAAGTTCCTCCGATGACTCGGCGGGCAGCTTCCGGGAAACCAAAGCTTTTGGGTTCCGGGGGAAGTATGGTTGCAAAGCTGAAACTTAAAGGAATTGACGGAAGGGCACCACCAGGAGTGGAGCCTGCGGCTTAATTTGACTCAACACGGGAAACCTCACCAGGCCCAGACACCGGAAGGATTGACAGATTGATAGCTCTTTCTTGATTCGGTGGGTGGTGGTGCATGGCCGTTCTTAGTTGGTGGAGCGATTTGTCTGGTTAATTCCGATAACGAACGAGACTCTAGCCTGCTAAATAGGCGTAC-TTATGGTATCTCGAAGGCCCCCGGCCT-CG--GCCGGCGGGTTTTTACTACCAACGTACAAACAAATCTTCTTAGAGGGACAGGCGGCTTCTAGCCGCACGAGATTGAGCAATAACAGGTCTGTGATGCCCTTAGATGTTCTGGGCCGCACGCGCGCTACACTGAAGGAATCAGCGTGTGTTCCCTGGCCGAAAGGTCCGGGTAACCCGCTGAACCTCCTTCGTGCTAGGGATTGGGGCTTGCAATTATTCCCCATGAACGAGGAATTCCCAGTAAGCGCGAGTCATAAGCTCGCGTTGATTACGTCCCTGCCCTTTGTACACACCGCCCGTCGCTACTACCGATTGAATGATTTAGTGAGGTCTTCGGACTGGTGCGCGGCAATGTCTCGGCAT-TGCCGATGTTGCCGGGAAGATGACCAAACTTGATCATTTAGAGGAAGTATACTAAGCGGAGGAAAAGAAACTAACTAGGATTTCCTCAGTAGCGGCGAGCGAACAGGAAAGAGCCCAGCACCGAATCCCGCGGTTCCGCCGCTGGGAAATGTGGTGTTCGGGAGGGTCCGCCTAT-CCCGCGGCGTCGCGTTGCGTCCAAGTCCATCTTGAATGGGGCCACTTACCCGCAGAGGGTGCCAGGCCCGTAGCGACCGA--CG-CGCGC-CTCGGGAGGACCTCTCCTTAGAGTCGGGTTGCTTGAGAGTGCAGCTCTAAGTGGGTGGTAAACTCCATCTAAGGCTAAATATGACCACGAGACCGATAGCGAACAAGTACCGTGAGGGAAAGTTGAAAAGAACTTTGAAGAGAGAGTTCAAGAGTACGTGAAACCGTTCAGGGGTAAACCTGAGAAACCCAAAAGA-TCGAAC-GGGGAGATTCATCGTCAGCG-GCGCAGGCTTCGCGTCGGTCGGCGATG-CCCCGCGCTGTGCCG-------------------TG-CTTCTCGC----G-CGGCCGCCAGCGCGGGCACGCTGCCG-TGCG-TCGATGTC-CGGCGT--CCGTCGTCGTGCACTTCTCCCCTAGTAGGACGTCGCGACCCGCTGGGTGTCGGTCTACGGCCCGGG---TGCGCTGTCTGTCGCGT-------------------CGCCGGT-AAAAC--GGCACGCG-GCAAGCCCCCGG-T-CGCCCGGCCGGCTGCCCGGCGGT-ACGCTG--AGA---CG-GTATCGGGCCGCGCC-TT----------G-----------GGCGCGTCGAGCCCGCCGCAAGCGA----GCG-CCAGCA-----GACC----CGGTGG---TAC----GGACCTAG-CGCCGTCCCCG--GTCC-TGGCCCGCTGTTAGCTG-----C-------GCGGTG------------T------------GACTTCGACAGGCCTC--CTCT----CGCGGCGACGC------G---------------------------------------------------------AGAGGCTAACT-TACCGGTCGGCGACGCTACTGCTTTGGGTACTCTCAGGACCCGTCTTGAAACACGGACCAAGGAGTCTAACATGTACGCGAGTCATTGGGA--CCTTGCGATACCTAAAGGCGTAATGAAAGTG-AAGGTTCGACCCCGGCCCTCCGGCCCCCCGTGGGCCACGG----GCCG--CGGC--GCCGACCGAGGGAGGATGGG--CCGCGT------------------TGCGATGCGGCTCCGCACTCCCGGGGCGTCTCGCTCTCATTGCGAGGAGAGGCGCACCCAGAGCGTACACGTTGGGACCCGAAAGATGGTGAACTATGCCTGGTCAGGACGAAGTCAGGGGAAACCCTGATGGAGGTCCGTAGCGATTCTGACGTGCAAATCGATCGTCGGAACTGGGTATAGGGGCGAAAGACTAATCGAACCATCTAGTAGCTGGTTCCCTCCGAAGTTTCCTTCAGGATAGCTGGCACTCGGCCG------TTCCTC-ACGGAACGCTTGCGAGTCTCATCTGGTAAAGCGAATGATTAGAGGCCTTGGGGCCGAAACGACCTCAACCTATTCTCAAACTTTAAATGGGTGAGATCTCTGGCTTTCTTGAA-----C--TATGAAGCCACGAGC-----------------AT-C---------A----CGGATCAGAGT-GCCAAGTGGGCCATTTTTGGTAAGCAGAACTGGCGCTGTGGGATGAACCAAACGCAGAGTTAAGGCGCCCAACTCGACGCTCATGGGACACCATGAAAGGCGTTGGTTGCTTAAGACAGCAGGACGGTGGCCATGGAAGTCGGAATCCGCTAAGGAGTGTGTAACAACTCACCTGCCGAAGCAACTAGCCCTGAAAATGGATGGCGCTGAAGCGTCGAGCCTATACTCTGCCGTCAGCGGCAAGTGGGGCGGCCGCCCGGCGCCG-------------------------------------------CGCTCGCGCGGCGACG---GC-----GGTCGTCACGAGGCCCTGACGAGTAGGAGGGTCGCGGCGGTGTGCGCAGAAGGGTCTGGGCGTGAGCCTGCCTGGAGCCGCCGTCGGTGCAGATCTTGGTGGTAGTAGCAAATACTCCAGCGAGGCCCTGGAGGACTGACGTGGAGAAGGGT   [9183]
Aenictogiton_ZM02              ATAATTGATAGTATGCTACCTGCTAAGTACCAACAATTCCACCCTCAACAATTGTTCTCAAGCGCGAATCCAGGTACCATTCAGGCGTGTACGACAAATCCAGCCACC------GCGAGTCTAGAATCGAGTTTATCCGCGGCTGCAGTGGCGGCCGCGGCAGTCAATTACGCACAGCAGCACAATTCCCCGAGCCCGACGGGTTCGAGTCCTCAGCACTCAGGAAGTTCCGCGTCGACATCACCGGCGGCACGTACCACGTCCAGCATGTATCCCTACGTGTCCGCTGCGGCGGCGCATCATCATCATCAGCAACAGCAAGCGGTCGCGGCCGCCGCGTTCGGCGCCACGTCGAGCATGGTGCCCGGTTTCGGGTCTACCGCGGCATCCAGCGCAGCCCTCGCCGCCGCCGCCGCCGTGGATGCCGCAACT---GGCGACAAATCCTGTCGTTACACGGCCAGCCTAACTGGTAACGTGGCACCTACATCGGCCGATCCCATGGTTAACTATACCCTCGGTCACCATCATCAGAATGGCGCTACACCTGGTAGCCTCGTCTCGTCCGCGTCAGCTTCTTCGGCGGTGTCGGCTGCTTCGGCATCCGACATCGCTCTCTGGAAATTCGAAACATCCAAATATTATGTTACGATTATTGACGCTCCTGGACACAGAGATTTTATTAAGAACATGATCACTGGTACTTCGCAAGCTGACTGCGCAGTACTGATCGTTGCTGCGGGTACTGGAGAATTCGAAGCTGGTATTTCGAAGAATGGACAAACTCGTGAGCATGCTTTGCTAGCATTCACACTTGGTGTGAAGCAACTGATTGTAGGTGTTAACAAGATGGATTCCACCGAGCCTCCATACTCTGAACCTCGTTTCGAGGAAATCAAGAAAGAAGTATCGTCATATATCAAAAAGATTGGTTACAATCCAGCTGCAGTTGCTTTTGTGCCTATCTCAGGATGGCATGGTGATAACATGCTTGAAGTATCCGCAAAGATGCCCTGGTTCAAGGGATGGAATGTGGAGCGTAAAGAAGGCAAGGCTGAGGGTAAATGCCTGATTGAAGCTCTTGACGCAATTCTGCCACCCACCCGACCAACCGACAAGGCTCACATGATCGACCCTCACTGGTATCAGTTCGCACCAATGAACCCACTGTGGCACGGACTCCTCGGCTTCGTCATTGGTGTCCTTGGTGTGATATCCATCATTGGTAATGGTATGGTGGTATACATCTTCACCACCACCAAAAGTCTCCGTACCCCGAGCAACCTACTCGTTATCAATCTCGCACTCTCCGACTTCCTCATGATGTTAGCCATGTCTCCGACTATGGTGATCAATTGCTATTACGAAACGTGGGTGATGGGACCCTTATTCTGTGAACTGTATGCCATGGCGGGCTCCCTGTTCGGTTGTGGCTCCATATGGACGATGACGATGATCGCATTCGATAGGTATAACGTAATCGTGAAAGGCTTGGCCGCTAAACCGATGACCATTAACAGCACTCTCATTCGCATATTGGGCATTTGGGTCTTTTCGTTGGGTTGGACTATCGCCCCACTCGAAACCGGCTATGGCAAATTGGCGGCATCCGATAGCAAATCGCTATTGAAAAAATATCTGACGAAGGAGCTCTTTGAACAGCTTAAAGCTAAGAAAACTTCATACAACTCTACTCTACTGGATGTCATCCAATCCGGATTAGAAAATCATGATTCCGGAATCGGCATCTATGCTCCCGATGCTGAGGCATACACCGTGTTCTCGGAAATCTTCGATCCCGTGATTGATGATTATCACGGCGGCTTCAAGAAAACCGACAAGCATCCGCCGAAAGATTTCGGTGACCTAGATTACTTTGGTGACCTTGATCCGACCGGCGAATACATTATATCCACTCGCGTTCGTTGCGGCCGTTCTCTTCAAGGATACGCCTTCAACCCCAACCTGACAGAAGCTCAATACAAAGAGATGGAACAGAAAGTTTCCAGCACATTATTGGGCCTCACGGGGGAACTTAAGGGCAGTTATTACCCACTTGCTGGCATGAGCAAGGAGGTACAGCAAAAGCTGATCGACGATCACTTCCTCTTCAAGGAGGGTGATCGGTTTCTTCAAACGGCAAATGCCTGCCGTTTCTGGCCCAGTGGACGCGGTATTTTCCATAACGATGCAAAGACTTTCCTGGTCTGGGTAAACGAAGAAGATCATCTACGTATCATCTCCATGCAACTGTACGAGTCTTTGCCACTTACCATTAAATTTTATTATAATGGCAAAGAGATGAAATTAAGTGAAGAGACAGAGGAAGTCGCGACTTTTTACGCACGCATGTTGGATCATGATTATACAACAAAGTCTGCGTTTAATAACAACTTCTTCCATGATTGGCGAGAAGTGATGACTGAATCCGAACGTGCGAAGATCACCGATTTGACCAAATGTAACTTCAAAGAGATGCATGCATACTTTCTACAGAAGGGTGAGGAACGTAAAGCAATGACCAAGGAGGAGAAACAAAAAATAAAAGAGAAGAATGAGGAGATTCAAAAAGAATATGGCTTCTGCACTATCGATGGCCATAAGGAGAAAATTGGCAACTTTAAGATTGAGCCACCTGGCTTATTTAGAGGTCGTGGTGAGCATCCCAAGATGGGTAAGCTGAAGAAGCGAGTGCAACCTGAGGATGTATTAATCAATTGTTCAAAAGGTTCGAAAATACCAAAACCACCAACTGGTCACAAGTGGAAAGAAGTGCGACATGATCCTAATGTTACATGGCTTGCATCCTGGACAGAGAACATTCAGGGTCAAGTGAAATATATTATGCTAAATCCATCCAGCAAGCTCAAAGGTGAGAAGGACTGGCAAAAATATGAAACAGCACGGAAATTGGCGCAATCTATCGACAAGATTCGTGCCGAGTACCGAGAGGATTGGAAAAGTAAAGAAATGCGCATCAGGCAACGTGCTGTTGCCTTATATTTTATAGACAAGTTAGCTCTGAGAGCTGGTAATGAGAAAGATGAAGATCAAGCAGATACCGTGGGTTGTTGTTCGTTGCGAGTAGAGCACATCAAGCTACATGAACAAAAGGATGGAAAAGAATATACCGCGGGCGGTTTCTATGGAAGCCACCATCACCAAGCAGGAGCGGCAAGTCAGCATCATGATCCAGCTACT---GCGGCATATCGGAGCTTTCCACTCGGATTGGGTATGTCACCGTATGCCTCGACGCAGCATCATCATCATACGTCCTCTTCGTTAGGGATACATCCCGGCGGTGGAAGTAACACGAGGCCACCTCAAGATTCGCCGTATGATGCGAGCGTTGCGACGGCTTGTAAACTTTATTCAACAACACCCGAGGCAACTGGTCACACTACGTCATCATATTCAACAACTGCAACGAAAGACTGTAAGCAACAGGATCAAACGTCAACCCATCAAAATGGCTATGCCGCGGTGATGGCAGCAGCAGCGGTCAAGGACGTTTGG---TCGACGACCTCAGGAGCTAATAGCCAGAATAATTCAGTCGTACGTCCTTCCGCGTGTACCCCGGAGAGTACAAGGGTCAGTAGCTACGGTGGTCTCGTAGGTGGCGATCCAGCATCGAGTCCTGGTAACAACAGCTCATCAAGATCCCTCACATCGTCTTGGAACACCTGCAGTTTAAACTCGTCCGCAAGTCAACCGGTCGCTACACAACTACATCAGCAACCTACTGCTAACCTGCCGCACTTCCGCTTGGTCGGCGACAACCTAAAGGACCGCTTTGATGGCGCGTCCCGGGTGATGTTGAGCAATTCCGATCGCTCATATAGCAAT---GGAAACGCCATCACCAGCAACTCGGCTAGCAACTCGGTACACCGT---CGTAAC------AAACCTGAGAATCGCTACGAGTTCCAGCTACAACCGTACAATCCGGAACACAAGCCACCCGGGCCGAGGGATCTCGTATACGTGGAATCGTCGCCGCAGTTCTGCGAGAAAAATCCGAGACTCGGGATCCTCGGCACCCACGGCCGACAGTGCAACGACACCAGTATTGGCGTCGATGGTTGCGATCTCATGTGCTGCGGCAGGGGCTACAAGTCCGAAGAGGTGACGATGATCGAGAGATGCGCGTGCACGAAATCAGTTGAAATGCATCACGAGGCGCTCACAGAAGCCTTGCCGGGAGACAATGTCGGCTTCAACGTGAAGAACATCTCAGTAAAGGAGTTGAGACGTGGCTACGTAGCCGGCGACTCCAAGAACCAGCCGCCTCGTGGTGCAGCCGATTTCACTGCGCAAGTAATCGTACTGAATCATCCAGGACAGATTAGCAACGGTTACACGCCAGTACTTGATTGCCACACCGCCCATATCGCCTGCAAATTTGCCGAGATCAAGGAAAAGTGCGACCGCCGTACAGGCAAAACTACCGAGGAGAATCCAAAAAGTATCAAGAGTGGCGACGCTGCGATTGTGGTACTGCAGCCGACCAAGTCACAGAATCATGGATTTTGCGTCGATGCGACTCGATTACCGGCTAATTGGGAAATCCTGTTCACCAACGCGAACGACAATAGCAACGAGGGCATAGTCCACTCGAGCTTGCCTTACTTTTCCGTTCAGTTCCATCCAGAGCACACGGCGGGCCCGAAAGATCTAGAGTGCCTTTTTGACGTCTTCCTAGAAAGTTGTTCTAGAAAGAACGAAAACGCT------------------TCTCAAATTTCTGTCAAGGATCGGCTCACTCGGAGGCTGACTTACAAA---CCATCAGTGCCAATGGCAGTCGATCGACCGAAAAAGGTGATGATTCTGGGTTCGGGAGGACTCAGTATCGGTCAGGCTGGAGAATTCGACTATTCGGGCTCACAAGCGATAAAAGCGCTGAGAGAGGAATCGATACAGACTCTTCTGGTAAATCCCAACATCGCCACAGTGCAAACCTCCAAGCGCATGGCGGACAAGGTATATTTCTTGCCGATCACAGCGGAATACGTCGAGCAGGTGATACGGTCAGAGAGGCCAGACGGCATATTGTTAACGTTTGGCGGGCAGACCGCGCTCAACTGCGGCGTGGAACTCGAGAGGAACGGCGTGTTGACCAGGTACAACGTCAAGATCCTAGGCACGCCGATCGAATCCATCATACAGACGGAGGATAGGAAGATATTCGCGGATCGTATCAGCGAGATAAACGTAAAGGTTGCACCGAGCGCTGCCGTGTACTCCGTGCAGGAAGCGTTAAAAGCCGCTGAAAAGTTGGGCTATCCCGTAATGGCTCGCGCTGCTTTCTCCCTCGGTGGCCTCGGATCGGGTTTCGCCAACACGGAGGCAGAGCTGAAAGCGTTGACGCAACAGGCTTTCGCGCACTCCAGTCAGGTGATCATCGACAAATCTTTGAAGGGCTGGAAGGAGGTCGAGTACGAGGTCGTCCGCGATGCGTACGATAACTGCATCACGTCATATGCTTGTCTCAAAGATTAAGCCATGCATGTCTCAGTGCATGCCGAATTAAGGTGAAACCGCGAATGGCTCATTAAATCAGTTATGGTTCATTAGATTGTACCCACATTTACTTGGATAACTGTGGTAATTCTAGAGCTAATACATGCAAAACAGAGTCCCGACCAGTGATGGGA-GGGACGCTTTTATTAGATCAAAACCAATCGGTGGCGCGC----GGTCTC--CGTGC---GTCCACCGTTTATTTTGGTGACTCTGAATAACTTTGTGCTGATCGCACGGTCCTCGTACCGGCGACGCATCTTTCAAATGTCTGCCTTATCAACTTTCGATGGTAGGTTCTGCGCCTACCATGGTTGTAACGGGTAACGGGGAATCAGGGTTCGATTCCGGAGAGGGAGCCTGAGAAACGGCTACCACATCCAAGGAAGGCAGCAGGCGCGCAAATTACCCACTCCCGGCACGGGGAGGTAGTGACGAAAAATAACGATACGGGACTCATCCGAGGCCCCGTAATCGGAATGAGTACACTTTAAATCCTTTAACGAGGATCAATTGGAGGGCAAGTCTGGTGCCAGCAGCCGCGGTAATTCCAGCTCCAATAGCGTATATTAAAGTTGTTGCGGTTAAAAAGCTCGTAGTTGTATTTGTGTCGCGCAACGTCGGTTCACCGCTCGCG--GTGTTTAACTGGCGTGTCGCGGGACGTCCTACCGGTGGGCTTAGCCTCGCGAGGGGCGGCCCAACTGAT---CTCCCGTCGCGGTGCTCTTTACTGAGTGTCGAGCCGGGCCGGTACGTTTACTTTGAACAAATTAGAGTGCTTAAAGCAGGCTACCTTCGCCTGAATACTGTGTGCATGGAATAATGGAATAGGACCTCGGTTCTATTTTGTTGGTTTTCGGAGCCCCGAGGTAATGATTAATAGGGACAGATGGGGG-CATTCGTATTGCGACGTTAGAGGTGAAATTCTTGGATCGTCGCAAGACGGACAGAAGCGAAAGCATTTGCCAAAAATGTTTTCATTAATCAAGAACGAAAGTTAGAGGTTCGAAGGCGATCAGATACCGCCCTAGTTCTAACCATAAACGATGCCAGCTAGCGATCCGCCGAAGTTCCTCCGATGACTCGGCGGGCAGCTTCCGGGAAACCAAAGCTTTTGGGTTCCGGGGGAAGTATGGTTGCAAAGCTGAAACTTAAAGGAATTGACGGAAGGGCACCACCAGGAGTGGAGCCTGCGGCTTAATTTGACTCAACACGGGAAACCTCACCAGGCCCAGACACCGGAAGGATTGACAGATTGATAGCTCTTTCTTGATTCGGTGGGTGGTGGTGCATGGCCGTTCTTAGTTGGTGGAGCGATTTGTCTGGTTAATTCCGATAACGAACGAGACTCTAGCCTGCTAAATAGGCGTAC-TTATGGTATCTCGAAGGCCCCCGGCCT-CG--GCCGGCGGGTTTTTACTACCAACGTACAAACAAATCTTCTTAGAGGGACAGGCGGCTTCTAGCCGCACGAGATTGAGCAATAACAGGTCTGTGATGCCCTTAGATGTTCTGGGCCGCACGCGCGCTACACTGAAGGAATCAGCGTGTGTTCCCTGGCCGAAAGGTCCGGGTAACCCGCTGAACCTCCTTCGTGCTAGGGATTGGGGCTTGCAATTATTCCCCATGAACGAGGAATTCCCAGTAAGCGCGAGTCATAAGCTCGCGTTGATTACGTCCCTGCCCTTTGTACACACCGCCCGTCGCTACTACCGATTGAATGATTTAGTGAGGTCTTCGGACTGGTGCGCGGCAATGTCTCGGCAT-TGCCGATGTTGCCGGGAAGATGACCAAACTTGATCATTTAGAGGAAGTATACTAAGCGGAGGAAAAGAAACTAACTAGGATTTCCTCAGTAGCGGCGAGCGAACAGGAAAGAGCCCAGCACCGAATCCCGCGGTTCCGCCGCTGGGAAATGTGGTGTTCGGGAGGGTCCGCACAT-CCCGCGGCGTCCCGTCGCGTCCAAGTCCATCTTGAATGGGGCCACTTACCCGCAGAGGGTGCCAGGCCCGTAGCGACCGA--CG-CGCGC-CTCGGGAGGACCTCTCCTTAGAGTCGGGTTGCTTGAGAGTGCAGCTCTAAGTGGGTGGTAAACTCCATCTAAGGCTAAATATGACCACGAGACCGATAGCGAACAAGTACCGTGAGGGAAAGTTGAAAAGAACTTTGAAGAGAGAGTTCAAGAGTACGTGAAACCGTTCAGGGGTAAACCTGAGAAACCCAAAAGA-TCGAAC-GGGGAGATTCATCGTCAGCG-GCGCAGGCTTCGCGTCGGTCGGCGATG-TCCCGCGCTGTGCCG-------------------TG-CTTCTCGC----G-CGGCCGCCAGCGCGGGCACGCTGCCG-TGCG-TCGATGTC-CGGCGT--CCGTCGTCGTGCACTTCTCCCCTAGTAGGACGTCGCGACCCGCTGGGTGTCGGTCTACGGCCCGGG---TGCGCTGTCTGTCGCGT-------------------CGCCGGT-AAAAC--GGCACGCG-GCAAGCCCCCGG-T-CGCCCGGCCGGCTGCCCGGCGGT-ACGCTG--AGA---CG-GTATCGGGCCGCGCCCTT------G---G-----------GGCGCGTCGAGCCCGCCGCAAGCGA----GCG-CCAGTG-----GACC----CGGAGG---TTC----GGACCGAG-CGCCGTCCCCG--GTCC-TGGCCCGCTGTTTGCAT----GG-------GCGGTG------------T------------AACTTCGACAGGCCTC--CTCT----CGCGGCGACGC------GAGAGG----------------------------------------------------CTAACTCACCT-TACCGGTCGGCGACGCTACTGCTTTGGGTACTCTCAGGACCCGTCTTGAAACACGGACCAAGGAGTCTAACATGTACGCGAGTCATTGGGA--CCTTGCGATACCTAAAGGCGTAATGAAAGTG-AAGGTTCGACCCCGGCCCTCCGGCCCCCCGTGGGCCACGG----GCCG--CGGC--GCCGACCGAGGGAGGATGGG--CCGCGT------------------TGCGATGCGGCTCCGCACTCCCGGGGCGTCTCGCCCTCATTGCGAGGAGAGGCGCACCCAGAGCGTACACGTTGGGACCCGAAAGATGGTGAACTATGCCTGGTCAGGACGAAGTCAGGGGAAACCCTGATGGAGGTCCGTAGCGATTCTGACGTGCAAATCGATCGTCGGAACTGGGTATAGGGGCGAAAGACTAATCGAACCATCTAGTAGCTGGTTCCCTCCGAAGTTTCCTTCAGGATAGCTGGCACTCGGCCG------TTCCTC-ACGGAACGCTTGCGAGTCTCATCTGGTAAAGCGAATGATTAGAGGCCTTGGGGCCGAAACGACCTCAACCTATTCTCAAACTTTAAATGGGTGAGATCTCTGGCTTTCTTGAA-----C--TATGAAGCCACGAGC-----------------AT-C---------A----CGGATCAGAGT-GCCAAGTGGGCCATTTTTGGTAAGCAGAACTGGCGCTGTGGGATGAACCAAACGCAGAGTTAAGGCGCCCAACTCGACGCTCATGGGACACCATGAAAGGCGTTGGTTGCTTAAGACAGCAGGACGGTGGCCATGGAAGTCGGAATCCGCTAAGGAGTGTGTAACAACTCACCTGCCGAAGCAACTAGCCCTGAAAATGGATGGCGCTGAAGCGTCGAGCCTATACTCTGCCGTCAGCGGCAAGTGGGGCGGCCGTCCGGCGCCG-------------------------------------------CGCTCGCGCGGCGACG---GC-----GGTCGTCACGAGGCCCTGACGAGTAGGAGGGTCGCGGCGGTGTGCGCAGAAGGGTCTGGGCGTGAGCCTGCCTGGAGCCGCCGTCGGTGCAGATCTTGGTGGTAGTAGCAAATACTCCAGCGAGGCCCTGGAGGACTGACGTGGAGAAGGGT   [9191]
Dorylus_helvolus               ATAATTGATAGTATGCTACCTGCTAAGTATCAACAATTTCACCCTCAACAATTGTTCTCAAGCGCAAATCCAGGTACTATTCAAGCGTGCACAACAAATCCAGCCACC------GCGAGCCTAGAATCGAGTTTATCCGCGGCTGCAGTGGCGGCCGCGGCAGTCAATTACGCACAGCAGCACAATTCACCGAGTCCGACGGGTTCGAGTCCTCAGCATTCAGGAAGCTCCGCGTCAACATCACCGGCGGCACGTACCACATCCAGCATGTATCCCTACGTGTCCGCTGCGGCGGCGCATCATCATCATCAGCAACAGCAAGCGGTCGCTGCTGCCGCTTTCGGCGCCACGTCCAGCATGGTGCCTGGTTTCGGGTCTACCGCGGCATCCAGCGCAGCCCTGGCTGCTGCCGCCGCCGTGGATGCTGCAACCGCTGGCGACAAATCCTGTCGTTACACGGCCAGTCTGACTGGTAATGTGGCACCGACATCGGCCGATCCTATGGTTAACTATACCCTTGGTCACCATCATCAGAATGGCGCTACACCCGGTAGCCTTGTCTCGTCCGCATCAGCTTCTTCAGCGGTATCGGCCGCTTCAGCATCCGATATCGCTCTATGGAAATTTGAAACTTCCAAGTACTATGTCACGATCATTGATGCTCCTGGACACAGAGATTTCATTAAGAACATGATTACTGGTACTTCGCAAGCTGATTGCGCGGTATTAATCGTTGCAGCCGGTACTGGAGAATTCGAAGCTGGTATTTCCAAGAATGGACAAACTCGTGAACATGCCCTACTTGCTTTTACTCTTGGTGTTAAGCAATTGATCGTTGGTGTAAACAAGATGGACTCGACTGAACCTCCATATTCTGAGTCTCGTTTCGAAGAAATCAAGAAGGAAGTATCATCGTACATTAAGAAAATTGGGTACAACCCGGCTGCAGTCGCGTTCGTCCCAATTTCTGGTTGGCATGGTGATAATATGCTTGAAGTATCAACTAAAATGCCCTGGTTCAAGGGATGGAGTGTAGATCGCAAAGAAGGCAAAGCTGACGGCAAGTGTCTCATTGAAGCACTTGACGCTATTTTGCCACCTACCAGGCCGACCGACAAGGCTCACATGATCGACCCTTATTGGTATCAATTCGCACCGATGAACTCACTGTGGCATGCACTCCTCGGCTTCGTCATTGGTACTCTTGGCGTGATATCCATCATTGGTAACGGCATGGTGCTATATATATTCATCACCGCCAAAAGTCTCCGTACCCCGAGCAACCTCTTAGTTATCAATCTCGCCTTCTCCGATTTCCTTATGATGTTAGCCATGTCTCCAACTATGGTGATCAATTGCTATTACGAGACATGGGTGATAGGACCCTTGTTCTGTGAATTGTATGCTATGGCGGGGTCCCTGTTCGGATGTGGCTCCATATGGACGATGACGATGATCGCATTCGACAGATATAACGTAATTGTAAAAGGCTTATCCGCTAAACCGATGAGTATTAACGGCGCCCTTCTTCGCATATTGGGTATTTGGATCTTTTCGTTGACTTGGACTGTGGCTCCGCTGGAAACCGGATATGCCAAATTGATGGCGTCCGACAGCAAGTCGTTATTGAAGAAACATATGACGAAGGAAATCTTTGATCAGCTCAAGACTAGAAAGACCTCATTCGGCTCCACTCTTTTGGACGTTATTCAATCCGGTCTGGAAAATCATGACTCTGGTGTCGGTATCTACGCACCCGATGCTGAGGCATACAGCGTGTTCGCCGAAATCTTCGATCCTGTTATTGATGATTATCATCGTGGCTTCAAAAAAACTGACAAGCATCCGCCCAAAGATTTCGGCGATCTCGATTACTTCGGCGATCTCNNNNNNNNNNNNNNNNNNNNTGTATCGACTCGTGTGCGATGCGGTCGATCCCTGGAAGGATACCCCTTCAATCCGTGTTTGACCGAGGCTCAGTACAAAGAGATGGAAGAAAAAATTTCTAAGACGTTATCGGGCCTCACTGGCGAACTTAAGGGCACTTATTACCCACTTACTGGCATGAGCAAGGAAGTGCAGCAAAAACTAATTGATGATCACTTCCTCTTCAAGGAAGGTGACCGTTTCCTTCAGGCTGCGAATGCCTGTCGTTTCTGGCCCACTGGACGTGGTATTTTCCACAACGATGAGAAAACTTTCTTAGTCTGGAGCATGGAGGAAGACCATCTTCGTATCATTTCCATGCAGCCTTATGAGCCTTTGCCACCCGATGTGAAGTTCTATTACAACAGCAAAGAGATGAAGCTGAGCGAAGAGACGGAAGAAGTTGCTACTTTTTATGCACGCATGTTGGACCATGATTACACAACTAAGGATGCATTCAACAACAACTTTTTCCACGATTGGCGAGAAGTGATGACCGAATCGGAGCGCGCGAAAATTATTGATTTGTCCAAGTGTAATTTCAAGGAGATGCATACGTACTTCTTGAAGAAAAGTGAGGAACGCAAAGCAATGACCAAGGAAGAGAAACAAAAGATCAAGGAAAAGAACGAAGAAATCCAAAAAGAATATGGTTTCTGTATCATCGATGGTCATAAGGAGAAGATCGGTAATTTTAAGATTGAGCCGCCTGGTTTGTTTAGAGGTCGTGGCGAGCATCCCAAAATGGGTAAACTAAAAAAGCGCGTGCAACCCGAAGATGTGCTGATTAATTGCTCGAAAGGCTCCAACATGCCGAAACCACCAGCTGGCCACAAATGGAAGGAAGTGCGACATGATCCCAATGTTACATGGCTCGCGTCCTGGACGGAGAACATTCAGGGTCAAGTGAAGTACATCATGCTGAATCCATCCAGTAAGCTCAAGGGCGAGAAGGACTGGCAAAAGTACGAAACAGCACGGAAATTGGCTCAATCTATCGACAAGATTCGTGCCGAGTACCGAGAGGATTGGAAGAGTAAAGAAATGCGCATCAGACAGCGTGCTGTTGCTTTATATTTCATTGACAAGTTAGCTCTAAGAGCTGGTAATGAAAAAGATGAAGATCAAGCGGATACAGTGGGCTGTTGTTCATTACGAGTAGAACACATTAAGTTGCATGAACAAAAGGATGGCAAAGAATATACCGCGGGCGGTTTCTATGGAAGCCATCATCATCAAACAGGAGCGACGAGTCAACATCATGATCCAGCT---GCAGCAGCGTATCGGAGCTTTCCACTCGGATTGGGTATGTCACCTTATGCCTCGACGCAGCATCATCATCATACATCCTCTTCGTTAGGAATACACCCCGGCGGTGGAAGTAACACAAGACCACCCCAAGACTCACCGTACGATGCGAGTGTTGCGACGGCTTGCAAACTTTATTCGACGACACCCGAAGCAACTGGTCACACTACATCATCATATTCGACAACTGCAACAAAAGACTGTAAGCAACAGGATCAAACGTCAACGCATCAAAATGGCTATGCCGCGGTGATGGCAGCAGCAGCGGTCAAGGACGTTTGG---TCAACGACCTCAGGAGCGAATAGCCAGAATAATTCAGTCGTACGTCCTTCCGCGTGTACCCCGGAGAGTACAAGGGTCAGTAGCTACGGTGGCCTCGTAGGTGGCGATCCAGCATCGAGTCCTGGTAACAACAGTTCATCAAGATCCCTCACATCGTCTTGGAACACCTGCAGTTTAAATTCGTCCGCGAGTCAACCGGTTGCTACACAACTACATCAACAACCTACTGCTAACCTGCCGCACTTCCGGCTCGTCAGCGACAACCTAAAGGACCGCTTCGACGGCGCGTCCCGGATAATGACGACCAACTCGGACCGCATCTACGAC------GTGAACCCGCTGACGAGCAACTCGGCCAGCAACTCGGTGCATCGT---CGT---GGCTACGGACGCAAGCATCGCTACAACGTGCAGCTCAAGCCCTTCAACTCGGACCACAAGCCACCGGGCACCAAGGACCTCGTGTACGTGGACCTGTCGCCGGGCTTCTGCGAGAGGAACTCGAAACTCGGCATCCTCGGCACTCATGGCCGGCTCTGCAACGACACGAGCATCGGCGTGGACGGCTGCGACCTCATGTGCTGCGGCAGGGGTTACATGAGCCAGGAGATCATGGTGCTGGAGAGGTGCGCGTGCATGAAATCGGTCGAGATGCATCACGAGGCGCTCACGGAGGCGCTGCCGGGCGACAACGTCGGCTTCAACGTGAAGAACATCTCCGTGAAGGAGCTGAGGCGCGGCTACGTGGCAGGTGACTCGAAGAACCAGCCGCCTCGCGGCGCCGCCGACTTCACCGCTCAGGTGATCGTGCTGAATCACCCGGGACAAATCAGCAACGGGTACACGCCCGTGCTGGACTGCCACACCGCCCATATCGCCTGCAAATTCGCCGAGATCAAGGAGAAGTGCGACCGCCGCACGGGCAAGACCACCGAGGAGAATCCAAAGAGCATCAAGAGCGGCGACGCCGCCATCGTGATGCTGCAGCCGACCAAGTCGCAGAATCACGGGTTTTGCGTAGACGCGACTCGTTTACCAGCTAATTGGGAGGTCCTTTTCACCAACGCCAACGACAACAGCAACGAGGGCATAGTCCACTCGTACCTACCTTACTTCTCCGTTCAGTTCCATCCGGAGCATACGGCGGGTCCCGAAGATCTCGAGTGTCTCTTTGATGTCTTCCTGGAAAGCATTCCTAAGAAGAACGAAAAGAACGCGCCT---------------CAAATTTCCGTAAAAGATCGTCTCACGCAGAAACTGATGTACAAG---CCATCGACACCGATCGTGATCAATCAACCGAAGAAGGTGCTGATTCTGGGTTCGGGAGGACTCAGCATCGGCCAGGCTGGAGAATTCGATTATTCGGGTTCGCAAGCGATAAAAGCAATGAAGGAAGAGTCAATACAGACCGTGCTGATCAATCCCAATATCGCCACGGTGCAGACATCGAAAGGCATGGCCGACAAGATATATTTCTTACCAATCACACCAGAATACGTCGAGCAGGTGATACGATCAGAGAGACCGGACGGCGTGTTGCTAACGTTCGGCGGGCAAACCGCCCTCAACTGCGGCGTGGAACTCGAGAAGAACGGCGTGTTCGCCAAGTACAACGTCAAAGTTTTAGGCACACCGATCGAATCCATCATAGAGACAGAGGACAGGAAGATATTCGCCGATCGTATCAATGAGATTAATGCAAAGATCGCCCCCAGTGCTGCCGTGTATTCCATGGAAGAGGCGCTGGAAGCTGCTGAGAAACTGGGCTACCCCGTAATGGCCCGTTCTGCCTTCTCCCTCGGTGGCCTCGGATCGGGCTTTGCCAACACGCCGGAAGAAATGAAGGCACTGGCGCAGCAGGCTTTCGCGCACTCCAGCCAACTGATAATCGACAAGTCGCTGAAGGGCTGGAAAGAGGTGGAATACGAAGTGGTCCGTGATGCATATGACAACTGCATCACGTCATATGCTTGTCTCAAAGATTAAGCCATGCATGTCTCAGTGCATGCCGAATTAAGGTGAAACCGCGAATGGCTCATTAAATCAGTTATGGTTCATTAGATTGTACCCACATTTACTTGGATAACTGTGGTAATTCTAGAGCTAATACATGCAAAACAGAATCCCGACCAGTGATGGGA-GGGACGCTTTTATTAGATCAAAACCAATCGGTGGCGCGCTCGCGGTCTCCGCGTGCCGCGTCCACCGTTTACCTTGGTGACTCTGAATAACTTTGTGCTGATCGCACGGTCCTCGTACCGGCGACGCATCTTTCAAATGTCTGCCTTATCAACTTTCGATGGTAGGTTCTGCGCCTACCATGGTTGTAACGGGTAACGGGGAATCAGGGTTCGATTCCGGAGAGGGAGCCTGAGAAACGGCTACCACATCCAAGGAAGGCAGCAGGCGCGCAAATTACCCACTCCCGGCACGGGGAGGTAGTGACGAAAAATAACGATACGGGACTCATCCGAGGCCCCGTAATCGGAATGAGTACACTTTAAATCCTTTAACGAGGATCCATTGGAGGGCAAGTCTGGTGCCAGCAGCCGCGGTAATTCCAGCTCCAATAGCGTATATTAAAGTTGTTGCGGTTAAAAAGCTCGTAGTTGAATCTGTGTCGCGCACCGTCGGTTCACCGCTCGCGCGGTGTCTAACTGGCGTGATGCGGGACGTCCTACCGGTGGGCTCAGCCCCGCGAGGGGCGGCCCAACTGAT---ATCCCGTCGCGGTGCTCTTTACTGAGTGTCGAGTCGGGCCGGTACGTTTACTTTGAACAAATTAGAGTGCTTAAAGCAGGCTACCCTCGCCTGAATACTGTGTGCATGGAATAATGGAATAGGACCTCGGTTCTATTTTGTTGGTTTTCGGAACCCCGAGGTAATGATTAATAGGGACAGATGGGGG-CATTCGTATTGCGACGTTAGAGGTGAAATTCTTGGATCGTCGCAAGACGGACAGAAGCGAAAGCATTTGCCAAAAATGTTTTCATTAATCAAGAACGAAAGTTAGAGGTTCGAAGGCGATCAGATACCGCCCTAGTTCTAACCATAAACGATGCCAGCTAGCGATCCGCCGAAGTTCCTCCGATGACTCGGCGGGCAGCTTCCGGGAAACCAAAGCTTTTGGGTTCCGGGGGAAGTATGGTTGCAAAGCTGAAACTTAAAGGAATTGACGGAAGGGCACCACCAGGAGTGGAGCCTGCGGCTTAATTTGACTCAACACGGGAAACCTCACCAGGCCCGGACACCGGAAGGATTGACAGATTGATAGCTCTTTCTTGATTCGGTGGGTGGTGGTGCATGGCCGTTCTTAGTTGGTGGAGCGATTTGTCTGGTTAATTCCGATAACGAACGAGACTCTAGCCTGCTAAATAGGCGTACCTTATGGTATCGCGAAGGCCCCCGGCCT-CGCGGCCGGTGGGTTTTTACTACCAACGTACAAACAAATCTTCTTAGAGGGACAGGCGGCTTCTAGCCGCACGAGATTGAGCAATAACAGGTCTGTGATGCCCTTAGATGTTCTGGGCCGCACGCGCGCTACACTGAAGGAATCAGCGTGTGTTCCCTGGCCGAAAGGTCCGGGTAACCCGCTGAACCTCCTTCGTGCTAGGGATTGGGGCTTGCAATTGTTCCCCATGAACGAGGAATTCCCAGTAAGCGCGAGTCATAAGCTCGCGTTGATTACGTCCCTGCCCTTTGTACACACCGCCCGTCGCTACTACCGATTGAATGATTTAGTGAGGTCTTCGGACTGGTGCGCGGCAATGTCTCGGCAT-TGCCGATGTTGCCGGGAAGATGACCAAACTTGATCATTTAGAGGAAGTATAATAAGCGGAGGAGAAGAAACTAACCAGGATTTCCTCAGTAGCGGCGAGCGAACAGGAAGGAGCCCAGCACCGAATCCCGCGGTTCGGCCGCAGGGAAATGTGGTGTTCGGGAGGGTCCGCTTAT-CCCTTGGCGTTGCGCCGCGTCCAAGTCCATCTTGAATGGGGCCACTTACCCGCAGAGGGTGCCAGGCCCGTAGCGACCGA--CG-CGCGC-CTCGGGAGGATCTCTCCTTAGAGTCGGGTTGCTTGAGAGTGCAGCTCTAAGCGGGTGGTAAACTCCATCTAAGGCTAAATACGACCACGAGACCGATAGCGAACAAGTACCGTGAGGGAAAGTTGAAAAGAACTTTGAAGAGAGAGTTCAAGAGTACGTGAAACCGTTCAGGGGTAAACCTAAGAAACCCAAAAGA-TCGAAC-GGGGAGATTCATCGTCAGCG-GCGCGGGCTTCGCGTCGGCGGGCGATG-CCCCGC--GCGGCTT-------------------GCCGGCGTAAGCTCGGCTCGCCG-GCGCGCGGGCACGCTGCCG-CGCG-CCGATGTC-CCGCCG--CCGTCGTCGTGCACTTCTCCCCCAGTAGGACGTCGCGACCCGCTGGGTGTCGGCCTACGGCCCGGG---TGCGGTGTCTGCCGCGT-------------------CGCCGGT-AAAAC--GGCACGCG-GCAAACCCCCGA-T-CGCCCGGCCGGCTGCCCGGCGGT-AGGCCA--AAA---CG-GTACCAGGCCGCGCC-GC----------G-----------GGCGCGTCGAGCCCGTCGCAAGCGT----CGG-CCACGC-------AC----CGGAGG---TAC----GGACCCAGCCGCCGTCCCCGCCGTGC-TGGCCCGC--TT--C-----GTT-------ACGGTG------------C------------ACCTTCGACGGGCCTC--TCCG----CGCGCGCGCCG------CCCGTGCTTCGGCGCG---GGTGCGCG-------------------------------GGCGCGCGGAC-TACCGGTCGGCGACGCTACTGCTTTGGGTACTCTCAGGACCCGTCTTGAAACACGGACCAAGGAGTCTAACATGTACGCGAGTCATTGGGACGAGTCGCGATACCTAAAGGCGCAATGAAAGTG-AAGGT--------------------------------CGG----CCCT--GGCC--GCCGACCGAGGGAGGACGGG--CCGCGT------------------CGCGATGCGGCCCCGCACTCCCGGGGCGTCTCGCTCTCATCGCGAGGGGAGGCGCACCCAGAGCGTACACGTTGGGACCCGAAAGATGGTGAACTATGCCTGGTCAGGACGAAGTCAGGGGAAACCCTGATGGAGGTCCGTAGCGATTCTGACGTGCAAATCGATCGTCGGAACTGGGTATAGGGGCGAAAGACTAATCGAACCATCTAGTAGCTGGTTCCCTCCGAAGTTTCCCTCAGGATAGCTGGCACTCGTCCG------TTCCGCGACGGAACGCGGGCGAGTCTCATCTGGTAAAGCGAATGATTAGAGGCCTTGGGGCCGAAACGACCTCAACCTATTCTCAAACTTTAAATGGGTGAGATCTCTGGCTTTCTCGAA-----C--CGTGAAGCCACGAGC-----------------TT-TATCCCCCTAT----CGGATCAGAGT-GCCAAGTGGGCCATTTTTGGTAAGCAGAACTGGCGATGTGGGATGAACCAAACGCAGAGTTAAGGCGCCCAACTCGACGCTCATGGGACACCATGAAAGGCGTTGGTTGCTTAAGACAGCAGGACGGTGGCCATGGAAGTCGGAATCCGCTAAGGAGTGTGTAACAACTCACCTGCCGAAGCAACTAGCCCTGAAAATGGATGGCGCTGAAGCGTCGAGCCTATACTCTGCCGTCAGCGGCAAGTGGGGCGGCCGCGGGCG-----------------------------------------------------CGCGCGCGCGCGCGC-----GGTCGTCACGAGGCCCTGACGAGTAGGAGGGTCGCGGCGGTGAGCGCAGAAGGGTCCGGGCGCGAGCCTGCCTGGAGCCGCCGTCGGTGCAGATCTTGGTGGTAGTAGCAAATACTCCAGCGAGGCCCTGGAGGACTGACGTGGAGAAGGGT   [9199]
Dorylus_opacus                 ATAATTGATAGTATGCTACCTGCTAAGTATCAACAATTTCACCCTCAACAATTGTTCTCAAGCGCAAATCCAGGTACTATTCAAGCGTGCACGACAAATCCAGCCACC------GCGAGCCTAGAATCGAGTTTATCCGCGGCTGCAGTGGCGGCCGCGGCAGTCAATTACGCACAGCAGCACAATTCACCGAGTCCGACGGGTTCGAGTCCTCAGCACTCAGGAAGCTCCGCGTCAACATCACCGGCGGCACGTACCACATCCAGCATGTATCCCTACGTGTCCGCTGCGGCGGCGCATCATCATCATCAGCAACAGCAAGCGGTCGCTGCTGCCGCGTTCGGCGCCACGTCCAGCATGGTGCCTGGTTTCGGGTCTACCGCGGCATCCAGCGCAGCCCTGGCTGCTGCCGCCGCCGTGGATGCTGCAACCGCTGGCGACAAATCCTGTCGTTACACGGCCAGTCTGACTGGTAATGTGGCACCGACATCGGCCGATCCTATGGTTAACTATACCCTTGGTCACCATCATCAGAATGGCGCTACACCCGGTAGCCTTGTCTCGTCCGCATCAGCTTCTTCAGCGGTATCGGCCGCTTCAGCATCCGATATCGCTCTATGGAAATTTGAAACTTCGAAATACTATGTCACGATCATTGATGCTCCTGGACACAGAGATTTCATTAAGAACATGATTACTGGTACTTCGCAAGCTGATTGCGCGGTATTAATCGTTGCAGCCGGTACTGGAGAATTCGAAGCTGGTATTTCCAAGAATGGACAAACTCGTGAACATGCCCTACTTGCTTTTACTCTTGGTGTTAAGCAGTTGATCGTTGGTGTAAACAAGATGGACTCTACCGAACCTCCATATTCTGAGTCTCGTTTCGAAGAAATCAAGAAGGAAGTATCATCGTACATCAAGAAAATTGGGTACAACCCGGCTGCAGTCGCGTTCGTCCCGATTTCTGGATGGCATGGTGATAATATGCTTGAAGTATCAACTAAAATGCCGTGGTTCAAGGGATGGAGTGTAGATCGCAAAGAAGGCAAAGCTGACGGCAAGTGTCTCATTGAAGCACTTGACGCTATTTTGCCACCTACCAGGCCGACCGACAAGGCTCACCTGGTCGACCCTTATTGGTATCAATTCGCACCGATGAACTCACTGTGGCATACACTCCTCGGCTTCGTCATTGGTGTTCTCGGCGTGATATCCATCATTGGTAACGGCATGGTGCTATATATATTCATCACCGCCAAAAGTCTCCATACCCCGAGCAACCTCTTAGTTATCAATCTCGCCTTCTCCGATTTCCTTATGATGTTAGCCATGTCTCCAGCTATGGTGATCAATTGCTATTACGAGACATGGGTGATAGGACCCTTGTTCTGTGAATTGTATGGTATGGCGGGCTCCCTATTCGGATGTGGCTCCATATGGACAATGACGATGATCGCATTCGACAGATATAACGTAATTGTAAAAGGCTTATCCGCTAAGCCGATGAGTATTAACGGCGCCCTTCTTCGCATATTGGGTATTTGGATCTTTTCGTTGACTTGGACTTTGGCTCCGCTGGAAACGGGATATGCCAAATTGATGGCGTCCGACAGCAAGTCGTTATTGAAGAAATATATGACGAAGGAGATCTTTGATCAGCTCAAGACCAGAAAGACCTCATTCGGTTCCACTCTTTTGGACGTTATTCAATCCGGTCTGGAAAATCATGACTCTGGTGTCGGTATCTACGCACCCGATGCTGAGGCATACAGCGTGTTCGCCGAAATCTTCGATCCTGTTATTGATGATTATCATCGTGGCTTCAAAAAAACTGACAAGCATCCGCCCAAAGATTTCGGCGATCTCGATTACTTCGGCGATCTCNNNNNNNNNNNNNNNNNNNNTGTATCGACTCGTGTGCGATGCGGTCGATCCCTGGAAGGATACCCCTTCAATCCGTGTTTGACCGAGGCTCAGTACAAAGAGATGGAAGAAAAAATTTCTAAGACGTTATCGGGCCTCACTGGCGAACTTAAGGGCACTTATTACCCACTTACTGGCATGAGCAAGGAAGTGCAGCAAAAACTAATTGATGATCACTTCCTCTTCAAGGAAGGTGACCGTTTCCTTCAGGCTGCGAATGCCTGTCGTTTTTGGCCCACTGGGCGTGGTATTTTCCACAACGATGAGAAAACTTTCTTAGTCTGGAGCATGGAGGAAGACCATCTTCGTATCATTTCCATGCAGCCTTATGAGCCTTTGCCACCCGATGTAAAGTTCTATTACAACAGCAAAGAGATGAAGCTGAGCGAAGAGACGGAAGAAGTTGCTACTTTTTATGCACGCATGTTGGACCATGATTACACAACTAAGGATGCATTCAACAACAACTTTTTCCATGATTGGCGAGAAGTGATGACCGAATCGGAGCGCGCGAAAATTATTGATTTGTCCAAGTGTAATTTCAAGGAGATGCATACGTACTTCTTGAAGAAAAGTGAGGAACGCAAAGTAATGACCAAGGAAGAGAAACAAAAGATCAAAGAAAAGAACGAAGAAATCCAAAAAGAATATGGTTTCTGTATCATCGATGGTCATAAGGAGAAGATCGGTAATTTTAAGATTGAGCCGCCTGGTTTGTTTAGAGGTCGTGGCGAGCATCCCAAAATGGGTAAACTAAAAAAGCGCGTGCAACCCGAAGATGTGCTGATTAATTGCTCGAAAGGCTCCAATATGCCGAAACCACCAGCTGGCCACAAATGGAAGGAAGTGCGACATGATCCTAATGTCACATGGCTTGCGTCCTGGACGGAGAACATTCAGGGTCAAGTGAAGTACATCATGCTGAATCCATCCAGTAAGCTCAAGGGCGAAAAGGACTGGCAAAAGTACGAAACAGCACGGAAATTGGCTCAATCTATCGACAAGATTCGTGCCGAATACCGAGAGGATTGGAAGAGTAAAGAAATGCGCATCAGACAGCGTGCTGTTGCTTTATATTTCATTGACAAGTTAGCTCTAAGAGCTGGTAATGAAAAAGATGAAGATCAAGCGGACACAGTGGGCTGTTGTTCATTACGAGTAGAACACATTAAGTTGCATGAACAAAAAGATGGCAAAGAATATACCGCGGGCGGTTTCTATGGAAGCCATCATCATCAAACAGGAGCGACGAGTCAACATCATGATCCAGCT---GCAGCGGCGTATCGGAGCTTTCCACTCGGATTGGGTATGTCACCTTATGCCTCGACGCAGCATCATCATCATACATCCTCTTCGTTAGGAATACACCCCGGCGGTGGAAGTAACACAAGACCACCCCAAGACTCACCGTACGATGCGAGTGTTGCGACGGCTTGCAAACTTTATTCGACGACACCCGAAGCAACTGGTCACACTACATCATCATATTCGACAACTGCAACAAAAGACTGTAAGCAACAGGATCAAACGTCAACGCATCAAAATGGCTATGCCGCGGTGATGGCAGCAGCAGCGGTCAAGGACGTTTGG---TCAACGACCTCAGGAGCGAATAGCCAGAATAATTCAGTCGTACGTCCTTCCGCGTGTACCCCGGAGAGTACAAGGGTCAGTAGCTACGGTGGCCTCGTAGGTGGCGATCCAGCATCGAGTCCTGGTAACAACAGTTCATCAAGATCCCTCACATCGTCTTGGAACACCTGCAGTTTAAATTCGTCCGCGAGTCAACCGGTTGCTACACAACTACATCAACAACCTACTGCTAACCTGCCGCACTTCCGGCTCGTCAGCGACAACCTAAAGGACCGCTTCGACGGCGCGTCCCGGATAATGACGACCAACTCGGACCGCATCTACGAC------GTGAACCCGCTGACGAGCAACTCGGCCAGCAACTCGGTGCACCGT---CGT---GGCTACGGGCGCAAGCATCGCTACAACGTGCAGCTCAAGCCCTTCAACTCGGACCACAAGCCACCGGGCACCAAGGACCTCGTGTACGTGGACCTGTCGCCGGGCTTCTGCGAGAGGAACTCGAAACTCGGCATCCTCGGCACCCATGGCCGGCTCTGCAACGACACGAGCATCGGCGTGGACGGCTGCGACCTCATGTGCTGCGGCAGGGGTTACATGAGCCAGGATATCATGGTGCTGGAGAGGTGCGCGTGCACAAAATCGGTCGAGATGCATCACGAGGCGCTCACGGAGGCGCTGCCGGGCGACAACGTCGGCTTCAACGTGAAGAACATCTCCGTGAAGGAGCTGAGGCGCGGCTACGTGGCAGGTGACTCGAAGAACCAGCCGCCTCGCGGCGCCGCCGACTTCACCGCTCAGGTGATCGTGCTGAATCACCCGGGACAGATCAGCAACGGGTACACGCCCGTGCTGGACTGCCACACCGCCCATATCGCCTGCAAATTCGCCGAGATCAAGGAGAARTGCGACCGCCGCACGGGCAAGACCACCGAGGAGAATCCAAAGAGCATCAAGAGCGGCGACGCCGCCATCGTGATGCTGCAGCYGACCAAGTCGCAGAATCACGGGTTTTGCGTGGACGCGACTCGTTTACCAGCTAATTGGGAGGTCCTTTTCACCAACGCCAACGACAACAGCAACGAGGGCATAGTCCACTCGTACCTACCTTACTTCTCCGTTCAGTTCCATCCGGAACATACGGCGGGTCCCGAGGATCTCGAGTGTCTCTTTGATGTCTTCCTGGAAAGCATTCCTAAGAAGAACGAAAAGGACGCGCCT---------------CAAATTTTCGTAAAAGATCGTCTCACGCAGAAACTGATGTACAAG---CCATCGACACCGATCGTGATCGATCAACCGAAGAAGGTGCTGATTCTGGGTTCGGGAGGACTCAGCATCGGCCAGGCTGGAGAATTCGATTATTCGGGTTCGCAAGCGATAAAAGCGATGAAGGAAGAGTCAATACAGACCGTGCTGATCAATCCCAATATCGCCACGGTGCAGACATCGAAGGGCATGGCCGATAAGATATATTTCTTACCGATCACACCAGAATACGTCGAGCAGGTGATACGATCAGAGAGACCGGACGGCGTGTTGCTAACGTTCGGCGGGCAAACCGCCCTCAACTGCGGCGTGGAACTCGAGAAGAACGGCGTGTTCGCCAAGTACAACGTCAAAGTTCTAGGCACACCGATCGAATCCATCATAGAGACAGAGGATAGGAAGATATTCGCCGATCGTATCAATGAGATTGATGCAAAGATCGCCCCCAGTGCTGCCGTGTATTCCATGGAAGAGGCGCTGGAAGCCGCTGAGAAACTGGGCTACCCCGTAATGGCCCGTTCTGCCTTCTCCCTCGGTGGCCTTGGATCGGGCTTTGCCAACACGCCGGAAGAAATGAAGGTACTGGCGCAGCAGGCTTTCGCGCACTCCAGCCAACTGATAATCGACAAGTCGCTGAAGGGCTGGAAAGAGGTGGAATACGAAGTGGTCCGTGATGCATATGACAACTGCATCACGTCATATGCTTGTCTCAAAGATTAAGCCATGCATGTCTCAGTGCATGCCGAATTAAGGTGAAACCGCGAATGGCTCATTAAATCAGTTATGGTTCATTAGATTGTACCCACATTTACTTGGATAACTGTGGTAATTCTAGAGCTAATACATGCAAAACAGAGTCCCGACCAGTGATGGGA-GGGACGCTTTTATTAGATCAAAACCAATCGGTGGCGCGCTCGCGGTCTCCGCGTGCCGCGTCCACCGTTTACCTTGGTGACTCTGAATAACTTTGTGCTGATCGCACGGTCCTCGTACCGGCGACGCATCTTTCAAATGTCTGCCTTATCAACTTTCGATGGTAGGTTCTGCGCCTACCATGGTTGTAACGGGTAACGGGGAATCAGGGTTCGATTCCGGAGAGGGAGCCTGAGAAACGGCTACCACATCCAAGGAAGGCAGCAGGCGCGCAAATTACCCACTCCCGGCACGGGGAGGTAGTGACGAAAAATAACGATACGGGACTCATCCGAGGCCCCGTAATCGGAATGAGTACACTTTAAATCCTTTAACGAGGATCCATTGGAGGGCAAGTCTGGTGCCAGCAGCCGCGGTAATTCCAGCTCCAATAGCGTATATTAAAGTTGTTGCGGTTAAAAAGCTCGTAGTTGAATCTGTGTCGCGCACCGTCGGTTCACCGCTCGCGCGGTGTCTAACTGGCGTGATGCGGGACGTCCTACCGGTGGGCTCAGCCCCGCGAGGGGCGGCCCAACTGAT---ATCCCGTCGCGGTGCTCTTTACTGAGTGTCGAGTCGGGCCGGTACGTTTACTTTGAACAAATTAGAGTGCTTAAAGCAGGCTACCCTCGCCTGAATACTGTGTGCATGGAATAATGGAATAGGACCTCGGTTCTATTTTGTTGGTTTTCGGAACCCCGAGGTAATGATTAATAGGGACAGATGGGGG-CATTCGTATTGCGACGTTAGAGGTGAAATTCTTGGATCGTCGCAAGACGGACAGAAGCGAAAGCATTTGCCAAAAATGTTTTCATTAATCAAGAACGAAAGTTAGAGGTTCGAAGGCGATCAGATACCGCCCTAGTTCTAACCATAAACGATGCCAGCTAGCGATCCGCCGAAGTTCCTCCGATGACTCGGCGGGCAGCTTCCGGGAAACCAAAGCTTTTGGGTTCCGGGGGAAGTATGGTTGCAAAGCTGAAACTTAAAGGAATTGACGGAAGGGCACCACCAGGAGTGGAGCCTGCGGCTTAATTTGACTCAACACGGGAAACCTCACCAGGCCCGGACACCGGAAGGATTGACAGATTGATAGCTCTTTCTTGATTCGGTGGGTGGTGGTGCATGGCCGTTCTTAGTTGGTGGAGCGATTTGTCTGGTTAATTCCGATAACGAACGAGACTCTAGCCTGCTAAATAGGCGTACCTTATGGTATCGCGAAGGCCCCCGGCCT-CGCGGCCGGTGGGTTTTTACTACCAACGTACAAACAAATCTTCTTAGAGGGACAGGCGGCTTCTAGCCGCACGAGATTGAGCAATAACAGGTCTGTGATGCCCTTAGATGTTCTGGGCCGCACGCGCGCTACACTGAAGGAATCAGCGTGTGTTCCCTGGCCGAAAGGTCCGGGTAACCCGCTGAACCTCCTTCGTGCTAGGGATTGGGGCTTGCAATTGTTCCCCATGAACGAGGAATTCCCAGTAAGCGCGAGTCATAAGCTCGCGTTGATTACGTCCCTGCCCTTTGTACACACCGCCCGTCGCTACTACCGATTGAATGATTTAGTGAGGTCTTCGGACTGGTGCGCGGCAATGTCTCGGCAT-TGCCGATGTTGCCGGGAAGATGACCAAACTTGATCATTTAGAGGAAGTATAATAAGCGGAGGAGAAGAAACTAACCAGGATTTCCTCAGTAGCGGCGAGCGAACAGGAAGGAGCCCAGCACCGAATCCCGCGGTTCGGCCGCAGGGAAATGTGGTGTTCGGGAGGGTCCGCTTAT-CCCTTGGCGTCGCGCCGCGTCCAAGTCCATCTTGAATGGGGCCACTTACCCGCAGAGGGTGCCAGGCCCGTAGCGACCGA--CG-CGCGC-CTCGGGAGGATCTCTCCTTAGAGTCGGGTTGCTTGAGAGTGCAGCTCTAAGCGGGTGGTAAACTCCATCTAAGGCTAAATACGACCACGAGACCGATAGCGAACAAGTACCGTGAGGGAAAGTTGAAAAGAACTTTGAAGAGAGAGTTCAAGAGTACGTGAAACCGTTCAGGGGTAAACCTAAGAAACCCAAAAGA-TCGAAC-GGGGAGATTCATCGTCAGCG-GCGCGGGCTTCGCGTCGGCGGGCGATG-CCCCGC--GCGGCTT-------------------GCCGGCGTAAGCTCGGCTCGCCG-GCGCGCGGGCACGCTGCCG-CGCG-CCGATGTC-CCGCCG--CCGTCGTCGTGCACTTCTCCCCCAGTAGGACGTCGCGACCCGCTGGGTGTCGGCCGACGGCCCGGG---TGCGGTGTCTGCCGCGT-------------------CGCCGGT-AAAAC--GGCACGCG-GCAAACCCCCGA-T-CGCCCGGCCGGCTGCCCGGCGGT-AGGCCA--AAA---CG-GTACCAGGCCGCGCC-AC----------G-----------CGCGCGTCGAGCCCGTCGCGAGCGT----CGG-CCACGC-------AC----CGGAGC---CAC----GGACCCAGCCGCCGTCCCCGCCGTGC-TGGCCCGC--TT--C-----GTT-------ACGGTG------------C------------ACCTTCGACGGGCCTC--CCCG----CGCGCTCGCCGCTCCCCCCCGTGCCTCGGCGCGGGTGGTGCGCG-------------------------------GGCGCGCGGAC-TACCGGTCGGCGACGCTACTGCTTTGGGTACTCTCAGGACCCGTCTTGAAACACGGACCAAGGAGTCTAACATGTACGCGAGTCATTGGGACGAGTCGCGATACCTAAAGGCGCAATGAAAGTG-AAGGT--------------------------------CGG----CCCT--GGCC--GCCGACCGAGGGAGGACGGG--CCGCGT------------------CGCGATGCGGCCCCGCACTCCCGGGGCGTCTCGCTCTCATCGCGAGGGGAGGCGCACCCAGAGCGTACACGTTGGGACCCGAAAGATGGTGAACTATGCCTGGTCAGGACGAAGTCAGGGGAAACCCTGATGGAGGTCCGTAGCGATTCTGACGTGCAAATCGATCGTCGGAACTGGGTATAGGGGCGAAAGACTAATCGAACCATCTAGTAGCTGGTTCCCTCCGAAGTTTCCCTCAGGATAGCTGGCACTCGTCCG------TTCCGCGACGGAACGCGGGCGAGTCTCATCTGGTAAAGCGAATGATTAGAGGCCTTGGGGCCGAAACGACCTCAACCTATTCTCAAACTTTAAATGGGTGAGATCTCTGGCTTTCTCGAA-----C--CGTGAAGCCACGAGC-----------------TT-TATCCCCCTAT----CGGATCAGAGT-GCCAAGTGGGCCATTTTTGGTAAGCAGAACTGGCGATGTGGGATGAACCAAACGCAGAGTTAAGGCGCCCAACTCGACGCTCATGGGACACCATGAAAGGCGTTGGTTGCTTAAGACAGCAGGACGGTGGCCATGGAAGTCGGAATCCGCTAAGGAGTGTGTAACAACTCACCTGCCGAAGCAACTAGCCCTGAAAATGGATGGCGCTGAAGCGTCGAGCCTATACTCTGCCGTCAGCGGCAAGTGGGGCGGCCGCGGGGG-----------------------------------------------------CGCGAGCCCCCG-GC-----GGTCGTCACGAGGCCCTGACGAGTAGGAGGGTCGCGGCGGTGAGCGCAGAAGGGTCCGGGCGCGAGCCTGCCTGGAGCCGCCGTCGGTGCAGATCTTGGTGGTAGTAGCAAATACTCCAGCGAGGCCCTGGAGGACTGACGTGGAGAAGGGT   [9207]
[truncated: 426,350 more chars]
